# Supplementary material for: An annotated catalogue of salivary gland transcripts in the adult female mosquito, Ædes ægypti*
Source: BMC Genomics. 2007 Jan 4;8:6. doi: 10.1186/1471-2164-8-6 (PMC1790711; doi:10.1186/1471-2164-8-6)
Supplement: Additional file 1 — Supplemental Table S1. [file 1471-2164-8-6-S1.xls]

## Sheet: known gi
Previously reported matches
gi|84861
gi|78214568
gi|7576880
gi|70906313
gi|66828491
gi|668284
gi|61742037
gi|61742033
gi|61742027
gi|61742023
gi|6166342
gi|60459960
gi|56684627
gi|56684623
gi|56684621
gi|56684619
gi|56684615
gi|56417532
gi|56182533
gi|55982015
gi|55982013
gi|55982005
gi|55982003
gi|55233150
gi|550486
gi|543860
gi|53680547
gi|53680543
gi|53680541
gi|48256697
gi|47679583
gi|47524468
gi|45934575
gi|45934573
gi|45934571
gi|45934567
gi|45934565
gi|45934559
gi|45934557
gi|45479593
gi|4336720
gi|42632615
gi|37727747
gi|3411116
gi|27461242
GI|2454490
gi|23268289
gi|21914803
gi|2190949
gi|21654712
gi|19335714
gi|19335706
gi|19335680
gi|19335676
gi|19335672
gi|18568334
gi|18568332
gi|18568330
gi|18568326
gi|18568322
gi|18568318
gi|18568314
gi|18568312
gi|18568310
gi|18568308
gi|18568306
gi|18568304
gi|18568302
gi|18568300
gi|18568298
gi|18568296
gi|18568294
gi|18568292
gi|18568290
gi|18568288
gi|18568286
gi|18568284
gi|18568282
gi|18568278
gi|17887416
gi|1706016
gi|1703351
gi|16225995
gi|16225992
gi|16118870
gi|15724410
gi|15425868
gi|14595690
gi|14423642
gi|118216
gi|11762110

## Sheet: Tables
Table 1: Classification of the salivary cDNA library from adult female Aedes aegypti according to putative housekeeping, secretory, transposable element (TE) or unknown function.
Putative function	Sequences *	Contigs *	Sequences/Cluster
Secretory	2723	351	7.75783
Housekeeping	1267	742	1.70755
TE	9	5	1.8
Unknown	231	174	1.32759
Total	4230	1272
* Number (percent of total)
Table 2: Functional classification of housekeeping transcripts
Putative function	Sequences *	(%)	Contigs *	(%)
Protein synthesis		#DIV/0!		#DIV/0!
Energy metabolism		#DIV/0!		#DIV/0!
Protein modification		#DIV/0!		#DIV/0!
Protein export machinery		#DIV/0!		#DIV/0!
Signal transduction		#DIV/0!		#DIV/0!
Carriers, Transporters, Channels		#DIV/0!		#DIV/0!
Transcriptional machinery		#DIV/0!		#DIV/0!
Proteasome machinery		#DIV/0!		#DIV/0!
Nuclear regulation		#DIV/0!		#DIV/0!
Cytoskeletal		#DIV/0!		#DIV/0!
Amino acid metabolism		#DIV/0!		#DIV/0!
Intermediate metabolism		#DIV/0!		#DIV/0!
Oxidant metabolism		#DIV/0!		#DIV/0!
Transcription factors		#DIV/0!		#DIV/0!
Lipid metabolism		#DIV/0!		#DIV/0!
Carbohydrate metabolism		#DIV/0!		#DIV/0!
Nucleotide metabolism		#DIV/0!		#DIV/0!
Unspecified membrane proteins		#DIV/0!		#DIV/0!
Proteases		#DIV/0!		#DIV/0!
Detoxication		#DIV/0!		#DIV/0!
Lysosomal enzymes		#DIV/0!		#DIV/0!
Unknown conserved		#DIV/0!		#DIV/0!
	0		0
Table 3: Quantitative PCR experimental results determining selected gene expression in female salivary glands, whole male mosquitoes, and carcass of female mosquitoes identifyng 4 classes of genes. (SG) signal found exclusively in adult female salivary glands (ENR) enriched in adult female salivary glands (SG,M) found in adult female salivary glands and in males, but not in carcasses of adult fem…
Protein name or type	Comments	Significant salivary?	Salivary fold	SG	ENR	SG, M	Ubiq
Secreted carrier-like proteins including D7 family
agi|61742027	D7s1		10.7225	X
AE-84	D7s2 allele	Y	13.4526	X
gi|18568330	D7s3		9.93796	X				#
gi|16225992	D7l1	Y	11.4811			X
gi|118216	D7l2	Y	12.0912		X
AE-256	D7s4		10.1804	X
Secreted protease inhibitors
	Serpins
AE-114	similar to Fxa-directed anticlotting		11.4669	X				#
AET-7393	salivary serpin		14.9069	X
gi|18568304	serpin	Y	11.9648			X		#
	Others protease inhibitors
AET-1428	Kazal containing peptide						X
AE-746	cystatin		14.9069				X
Enzymes
	Nucleotidases
AET-617	second apyrase or 5' nucleotidase		12.1464			X
gi|21654712	salivary purine nucleosidase		10.8228			X
gi|1703351	salivary apyrase	Y	8.94417			X
gi|18568326	putative adenosine deaminase		6.77588		X
	Serine proteases
AEA-562	serine protease		14.9069			X		#
AE-226	salivary chymotrypsin-like enzyme		13.6107			X
gi|18568306	putative serine protease		13.0097			X
AE-191	TRYPSIN-LIKE		7.72953			X
Immunity related proteins
	Lectins
AE-189	PUTATIVE SALIVARY C TYPE LECTIN		14.9069	X				#
gi|18568318	putative C-type lectin		13.6219	X
AET-11911	C type lectin		4.06553				X
AET-11755	c type lectin		3.31265				X
	Angiopoietin
gi|18568298	angiopoietin-like protein		13.4526	X				#
AE-154	angiopoietin-like protein splice variant		9.31684	X
	Anti-microbial polypeptides
gi|48256697	defensin A1		7.84576				X
gi|18568310	gambicin	Y	14.2771				X
gi|18568288	putative lysozyme	Y	13.7795			X
AET-11358	putative salivary peptide with HHH domain	Y	14.9069			X
	Other
AEA-233a	i23M allele		14.9069				X
gi|18568294	Gram negative binding protein		10.0535			X
AE-7210	peptidoglycan recognition protein		5.53686				X
Unknown function, secreted and ubiquitous
	Antigen 5 protein family
gi|18568284	antigen 5 member	Y	13.7603	X
gi|18568278	putative secreted protein	Y	12.2859			X
gi|18568308	antigen 5 family member		11.9256			X
	Other secreted proteins found in non blood sucking insects
AE-796	PAN/APPLE-like domains		14.9069				X	#
AE-389	CYSTEINE-RICH VENOM-LIKE PROTEIN		14.9069			X
Unknown function, found in Hematophagous Diptera salivary transcriptomes
	56.5 Kda
gi|18568292	putative 56.5 kDa secreted protein	Y	12.6709			X
	41 kD mosquito family
AE-148	putative 41 kDa salivary secreted protein		7.76403				X	#
	30 kDa/GE-rich family
AE-40	30 kDa salivary gland allergen variant 2		12.682	X				#
gi|18568322	putative 30 kDa allergen-like protein	Y	13.529	X				#
	29 kDa family
AE-236A	putative salivary protein		0		X
	Other salivary proteins found in hematophagous Diptera
AE-212	PUTATIVE SECRETED PROTEIN		12.0867				X
AE-196	similar to An. gambiae gSG8 protein		9.93796			X
agi|61742023	putative 8.9 kDa secreted protein		14.9069			X
AE-209	putative 23.4 kDa salivary protein		13.4872			X
AET-3925	putative secreted peptide		4.14082				X
AE-289	putative secreted peptide		5.96278				X
AE-752	unknown secreted		14.9069	X
AE-937	possible secreted protein		14.9069	X				#
AE-225	putative secreted salivary peptide		11.1802				X
Aedes genus specific
	62 kDa family - Single exon
gi|18568300	putative secreted protein		14.9069	X				#
gi|18568302	putative secreted protein		11.6461	X				#
	34 kDa gene family
AE-229	salivary peptide similar to 34 kDa protein		9.13651		X
AEA-219	putative salivary peptide		14.9069	X
AE-218	putative salivary peptide fragment		14.9069		X
AEA-105	putative 34 kDaprotein family allele		8.76879		X
AE-106	putative 34 kDa secreted protein family		8.76879	X
gi|18568296	putative 34 kDa secreted protein		13.0039		X
	30.5 kDa
AE-260	putative 30.5 kDa secreted protein		11.0737		X
agi|61742033	putative 30 kDa secreted protein		8.80865	X				#
	9 kDa family
AE-257	salivary peptide with WWW domain		13.2033			X
AE-216	putative secreted peptide		14.9069			X
	other Aedes specific polypeptides
AE-376	putative salivary secreted peptide		11.1802				X
AE-156	putative salivary peptide with basic tail		14.0301		X
gi|18568314	putative 18.6 kDa secreted protein	Y	13.2506			X
AE-2	putative 18.6 kDa secreted protein - variant		8.38516			X
gi|18568282	putative 7.8 kDa secreted protein	Y	12.2129		X			#
AE-211	PUTATIVE BASIC PEPTIDE 4.2K-1		14.9069	X							`
AE-214	proline rich peptide		12.6483	X
AE-428	putative salivary secreted peptide		14.9069			X
gi|42632615	putative 8.7 kDa secreted protein		14.9069	X				#
AEA-1253	peptide similar to insulin-like growth factor		14.9069				X
NOTES.
1. # clones analyzed three times, all other twice
2. Clones 94468370, 48256697 and 94468634 may undergo alternative splicing
3. Clones 94468546 and 18568322 (30 kDa), 94468614, 18568300 and 18568302 (62 kDa) assigned to sg class, however in some sample some faint band in males.
4. Clones 94468620, 94468350, 94468634 and 42632615 (primer pairs 23, 3, 29 and 60) 35 cycles because of low expression levels.

## Sheet: AE-7-90-90-ALL
Assembled contig	Assembler output	Fasta file	Contig number	Number of sequences	Length	Percent N	Percent AT	PolyA at	Best match to Ae. aegypti genome	E value	Extent of match	% identity	First residue of sequence	Number of segments	Orientation of assembled output	Start	End	Best match to Aedes aegypti gene release 1.1	E value	Match	Extent of match	Length of best match	% identity	% Match length	First residue of match	First residue of sequence	Number of segments	Orientation of assembled output	Comments	Class			Best match to NR protein database	E value	Match	Extent of match	Length of best match	% identity	% Match length	First residue of match	First residue of sequence	Number of segments	Species	Key words	Best match to GO database	E value	All descriptors	Parent	Second parent
AE-contig_541	Contig-541	Contig541	541	2	287	0.7	60.6	268	AAGE02018858	1e-108	239	97	27	1	REV	55345	55578	hypothetical protein 28 0.73	0.73	AAEL001888-RC	19	427	52	4	377	20	1	REV	possible TE fragment	uk/te	2	1	putative protein [Arabidopsis thalian	4.3	gi|7270959	34	912	55	4	751	20	1	Arabidopsis thaliana	PUTATIVE ARABIDOPSIS THALIANA UNKNOWN IMMUNOGLOBULIN HEAVY CHAIN VARIABLE REGION SAPIENS 194 101
AE-contig_724	Contig-724	Contig724	724	1	1097	1.7	50.5		supercont1.2	0	587	95	23	2	FOR	5660678	5661260	conserved hypothetical protein 568 e-162	1e-162	AAEL000148-RA	288	342	96	84	1	115	2	FOR	zinc finger containing protein	uk	3	2	GA20315-PA [Drosophila pseudoobscura] 50 1e-004	1E-004	gi|54642522	247	688	22	36	2	166	1	Drosophila pseudoobscura	DROSOPHILA PSEUDOOBSCURA ALLERGENIC-RELATED PT2L4 MANIHOT ESCULENTA ALLERGENIC RELATED PREDICTED SIMILAR TO ZINC FINGER 658 DANIO RERIO CG7357-PA MELANOGASTER HYPOTHETICAL ENTAMOEBA HISTOLYTICA HM-1 IMSS 91 HPF7 HTF10 37 CAENORHABDITIS ELEGANS BRIGGSAE 239 420 BTB DOMAIN CONTAINING 41 226 567 569 RETICULOCYTE BINDING BACILLUS CEREUS ANTIGEN 332 PUTATIVE PLASMODIUM FALCIPARUM 3D7 180 CRYPTOCOCCUS …	larval development (sensu Nematoda) - growth - reproduction	0.002	molecular_function unknown	molecular_function unknown
AE-contig_659	Contig-659	Contig659	659	1	626	1.1	51		AAGE02029497	2e-54	169	91	369	2	FOR	1	169	conserved hypothetical protein 218 1e-057	1e-57	AAEL009713-RA	116	312	96	37	1	234	1	FOR	unknown conserved with Anopheles	uk	4	3	ENSANGP00000017454 [Anopheles gambiae	1E-015	gi|55243105	51	248	82	21	2	429	1	Anopheles gambiae str. PEST	ANOPHELES GAMBIAE STR. PEST DROSOPHILA PSEUDOOBSCURA CG8408-PA MELANOGASTER PREDICTED SIMILAR TO MELLIFERA HYPOTHETICAL PONGO PYGMAEUS TRANSMEMBRANE 41B HOMO SAPIENS TMEM41B BOS TAURUS MUS MUSCULUS UNNAMED PRODUCT MKIAA0033 RATTUS NORVEGICUS RGD1310870_PREDICTED D7ERTD743E ISOFORM 4 CANIS FAMILIARIS 1 XENOPUS TROPICALIS GALLUS LAEVIS DANIO RERIO ZINC FINGER 709 GONADOTROPIN INDUCIBLE OVARIAN TRAN…	Tmem41b protein - integral to membrane	6e-05
AE-contig_465	Contig-465	Contig465	465	2	1140	1.6	52.8	1121	supercont1.48	0	828	97	44	2	REV	663409	664231	conserved hypothetical protein 396 e-111	1e-111	AAEL002066-RA	191	894	94	21	705	28	1	FOR	unknown conserved in Diptera	uk	6	4	ENSANGP00000017192 [Anopheles gambiae	2E-067	gi|55235319	178	881	67	20	740	73	1	Anopheles gambiae str. PEST	ANOPHELES GAMBIAE STR. PEST DROSOPHILA PSEUDOOBSCURA MELANOGASTER TRANSPOSABLE ELEMENT PUTATIVE ORYZA SATIVA JAPONICA CULTIVAR-GROUP CULTIVAR GROUP HYPOTHETICAL MAP_4187C MYCOBACTERIUM AVIUM SUBSP. PARATUBERCULOSIS K-10 UNNAMED PRODUCT TETRAODON NIGROVIRIDIS USTILAGO MAYDIS 521 GIARDIA LAMBLIA ATCC BURKHOLDERIA PSEUDOMALLEI FERTILIN ALPHA-II PAPIO ANUBIS ALPHA II ASPERGILLUS NIDULANS FGSC A4 ISOF…
AE-contig_722	Contig-722	Contig722	722	1	568	0.9	65.1		AAGE02023257	0	546	97	23	1	REV	63929	64474	odd Oz protein 33 0.055	0.055	AAEL000405-RA	73	2560	31	3	148	82	1	FOR	unknown conserved in Diptera	uk	7	5	ENSANGP00000006197 [Anopheles gambiae	2E-013	gi|55236429	46	1313	71	4	1267	22	1	Anopheles gambiae str. PEST	ANOPHELES GAMBIAE STR. PEST DROSOPHILA PSEUDOOBSCURA PREDICTED SIMILAR TO MELLIFERA MELANOGASTER CG9044-PA HYPOTHETICAL DICTYOSTELIUM DISCOIDEUM ASPARAGINE-RICH ANTIGEN PFA35-2 PLASMODIUM FALCIPARUM 3D7 ASPARAGINE RICH PFA35 AX4 CCAAT-BOX DNA BINDING SUBUNIT B YOELII 17XNL CCAAT BOX SYNTHETIC P.FALCIPARUM KINASE PUTATIVE NIMA-RELATED PFNEK-1 RELATED PFNEK 1 CONSERVED CHABAUDI PHAGOCYTOSIS 2 LEPTO…
AE-contig_739	Contig-739	Contig739	739	1	1166	4.2	46		supercont1.109	0	668	96	24	3	REV	1922883	1923544	hypothetical protein 131 6e-031	6e-31	AAEL004197-RA	66	66	100	100	1	320	1	FOR	unknown - small orfs	uk	8	6	ENSANGP00000024412 [Anopheles gambiae	0.044	gi|30177771	55	133	41	41	67	498	1	Anopheles gambiae str. PEST	ANOPHELES GAMBIAE STR. PEST HYPOTHETICAL CAENORHABDITIS BRIGGSAE SERINE-THREONINE KINASE 9 TAKIFUGU RUBRIPES SERINE THREONINE PUTATIVE CALMODULIN ARABIDOPSIS THALIANA UNKNOWN RNA-BINDING PROTEIN-LIKE ORYZA SATIVA JAPONICA CULTIVAR-GROUP RNA BINDING LIKE CULTIVAR GROUP HYDROXYPROLINE-RICH GLYCOPROTEIN DZ-HRGP PRECURSOR CRYPTOSPORIDIUM HOMINIS HYDROXYPROLINE RICH DZ HRGP BURKHOLDERIA PSEUDOMALLEI M…	molecular_function unknown - biological_process unknown	0.09	molecular_function unknown	molecular_function unknown
AE-contig_738	Contig-738	Contig738	738	1	827	3.5	61.5		supercont1.131	0	701	98	10	1	REV	1406870	1407568	hypothetical protein 33 0.17	0.17	AAEL007852-RA	36	261	36	14	64	535	1	FOR	unknown - small orfs	uk	9	7	23.6KD putative nonstructural prote	1.4	gi|20177454	58	206	39	28	131	499	1	Nilaparvata lugens reovirus	PUTATIVE NONSTRUCTURAL NILAPARVATA LUGENS REOVIRUS HYPOTHETICAL PLASMODIUM BERGHEI STRAIN ANKA CHABAUDI CONSERVED ANOPHELES GAMBIAE STR. PEST HUMAN HERPESVIRUS 6B HHV6BGP007 IMPORTED 6 Z29 DEHYDROGENASE SUBUNIT 5 WOLBACHIA ENDOSYMBIONT DROSOPHILA SIMULANS CANDIDA ALBICANS COX3_LEITA CYTOCHROME C OXIDASE 3 POLYPEPTIDE III NADH2 UBIQUINONE EC CHAIN LEISHMANIA TARENTOLAE MITOCHONDRION FALCIPARUM 3D7…
AE-contig_325	Contig-325	Contig325	325	1	1075	3	54.2		supercont1.15	0	851	99	28	1	REV	1336981	1337825	hypothetical protein 39 0.004	0.004	AAEL006138-RA	75	2142	36	4	540	339	1	REV	unknown - short orfs	uk	10	8	cement precursor protein 3B variant 1	3E-007	gi|63055532	112	341	39	33	176	318	17	Phragmatopoma californica	CEMENT PRECURSOR 3B VARIANT 1 PHRAGMATOPOMA CALIFORNICA 3 2 EPA5P CANDIDA GLABRATA HYPOTHETICAL DICTYOSTELIUM DISCOIDEUM SIMILAR TO LEISHMANIA MAJOR. PPG3 VITELLOGENIN PHOSPHOLIPOGLYCOPROTEIN YOLK OREOCHROMIS AUREUS PREDICTED MUSCULUS 4 UNNAMED PRODUCT MURAMIDASE FLAGELLUM-SPECIFIC OENOCOCCUS OENI PSU-1 FLAGELLUM SPECIFIC PSU RIVULUS MARMORATUS EPA4P GALLUS VIT2_CHICK MAJOR CONTAINS LIPOVITELLIN …	acts in concert with Mid2p to transduce cell wall stress signals - integral to plasma membrane - molecular_function unknown - cell wall organization and biogenesis	0.0002	molecular_function unknown	molecular_function unknown
AE-contig_324	Contig-324	Contig324	324	4	1191	2.3	55.8		supercont1.15	0	771	99	25	3	REV	1337073	1337841	hypothetical protein 39 0.005	0.005	AAEL006138-RA	75	2142	36	4	540	354	1	REV	unknown - short orfs	uk	14	9	cement precursor protein 3B variant 1	4E-007	gi|63055532	112	341	39	33	176	333	17	Phragmatopoma californica	CEMENT PRECURSOR 3B VARIANT 1 PHRAGMATOPOMA CALIFORNICA 3 2 EPA5P CANDIDA GLABRATA HYPOTHETICAL DICTYOSTELIUM DISCOIDEUM SIMILAR TO LEISHMANIA MAJOR. PPG3 VITELLOGENIN PHOSPHOLIPOGLYCOPROTEIN YOLK OREOCHROMIS AUREUS PREDICTED MUSCULUS 4 UNNAMED PRODUCT MURAMIDASE FLAGELLUM-SPECIFIC OENOCOCCUS OENI PSU-1 FLAGELLUM SPECIFIC PSU RIVULUS MARMORATUS EPA4P GALLUS VIT2_CHICK MAJOR CONTAINS LIPOVITELLIN …	acts in concert with Mid2p to transduce cell wall stress signals - integral to plasma membrane - molecular_function unknown - cell wall organization and biogenesis	0.0003	molecular_function unknown	molecular_function unknown
AE-contig_329	Contig-329	Contig329	329	5	1158	2.6	57.3	1139	supercont1.4	1e-131	267	97	368	3	FOR	3038177	3038443												unknown - short orfs	uk	19	10
AE-contig_816	Contig-816	Contig816	816	1	502	4.6	50	483	supercont1.230	0	419	94	25	1	REV	623581	623998												unknown - possible transposase	uk	20	11
AE-contig_813	Contig-813	Contig813	813	1	191	.	71.7	172	supercont1.35	3e-71	145	99	25	1	FOR	3371502	3371645												unknown - possible transposase	uk	21	12
AE-contig_459	Contig-459	Contig459	459	2	833	0.2	49.5		supercont1.293	0	802	98	28	1	REV	969702	970500	mitochondrial NADH:ubiquinone oxidoreductase ESSS	1e-83	AAEL008002-RA	157	157	98	100	1	108	1	FOR	unknown - possible TE	uk	23	13	ENSANGP00000017907 [Anopheles gambiae	3E-055	gi|21292117	158	155	69	102	1	108	1	Anopheles gambiae str. PEST	ANOPHELES GAMBIAE STR. PEST CG6008-PA DROSOPHILA MELANOGASTER PUTATIVE PSEUDOOBSCURA SJCHGC00563 SCHISTOSOMA JAPONICUM UNKNOWN PREDICTED SIMILAR TO MITOCHONDRIAL NADH-UBIQUINONE OXIDOREDUCTASE ESSS SUBUNIT PRECURSOR DANIO RERIO NADH UBIQUINONE COMPLEX I-ESSS CI-ESSS NEURONAL 17.3 CANIS FAMILIARIS I CI HOMO SAPIENS NDUFB11 DEHYDROGENASE 1 BETA SUBCOMPLEX 11 17.3KDA AAGL111 UNNAMED PRODUCT NESM_HUM…	nuclear protein 15.6 - integral to membrane - mitochondrion	2e-08
AE-contig_904	Contig-904	Contig904	904	1	445	0.4	51.9		supercont1.339	1e-125	249	97	25	3	REV	658192	658436	conserved hypothetical protein 154 1e-038	1e-38	AAEL008650-RA	76	367	100	21	1	206	1	FOR	unknown	uk	24	14	ENSANGP00000019086 [Anopheles gambiae	5E-007	gi|55233418	72	368	48	20	3	221	1	Anopheles gambiae str. PEST	ANOPHELES GAMBIAE STR. PEST SECERNIN 3 DANIO RERIO MKIAA0193 MUSCULUS UNNAMED PRODUCT TETRAODON NIGROVIRIDIS CHROMOSOME 13 OPEN READING FRAME 8 HOMO SAPIENS HYPOTHETICAL UNCHARACTERIZED SECRETED MAGNETOSPIRILLUM MAGNETOTACTICUM MS-1 MS 1 MACACA FASCICULARIS PROTEUS VULGARIS PREDICTED NEUROSPORA CRASSA BCEN2424DRAFT_3187 BURKHOLDERIA CENOCEPACIA PUTATIVE MEMBRANE AU 1054
AE-contig_1062	Contig-1062	Contig1062	1062	1	365	0.8	57.3	346	AAGE02024955	9e-89	222	95	28	2	FOR	1250	1467	DNA-J, putative 44 2e-005	2e-05	AAEL013199-RA	20	364	100	5	1	287	1	FOR	unknown	uk	25	15	ENSANGP00000018406 [Anopheles gambiae	0.020	gi|55233538	21	361	80	6	1	284	1	Anopheles gambiae str. PEST	ANOPHELES GAMBIAE STR. PEST UNKNOWN ACANTHAMOEBA POLYPHAGA MIMIVIRUS
AE-contig_1001	Contig-1001	Contig1001	1001	1	739	1.4	62		supercont1.243	0	654	99	31	1	REV	527506	528159	hypothetical protein 388 e-108	1e-108	AAEL007199-RA	190	190	99	100	60	115	1	REV	unknown	uk	26	16	hypothetical protein PB000133.02.0	4.4	gi|68073159	52	660	36	8	324	522	1	Plasmodium berghei	HYPOTHETICAL PLASMODIUM BERGHEI STRAIN ANKA MEMBRANE-BOUND METALLOPEPTIDASE VIBRIO CHOLERAE MO10 NLPD-RELATED O1 BIOVAR ELTOR STR. MEMBRANE BOUND NLPD RELATED V51 MATURASE LYCORIS RADIATA VAR. PUMILA TRAUBII HAYWARDII SPRENGERI SANGUINEA
AE-contig_697	Contig-697	Contig697	697	1	1197	2.7	53.6		supercont1.14	0	908	98	26	2	REV	4245918	4246815	virus-induced RNA, putative 276 9e-075	9e-75	AAEL000718-RA	138	268	99	51	131	16	2	FOR	unknown	uk	27	17	ENSANGP00000023903 [Anopheles gambiae	2E-033	gi|55244109	138	489	58	28	117	77	1	Anopheles gambiae str. PEST	ANOPHELES GAMBIAE STR. PEST DROSOPHILA PSEUDOOBSCURA HYPOTHETICAL DICTYOSTELIUM DISCOIDEUM YAKUBA MELANOGASTER ISOFORM B C VENOM CARBOHYDRATE-RICH PRECURSOR APIS MELLIFERA CARBOHYDRATE RICH 2 RECEPTIN FBL STAPHYLOCOCCUS LUGDUNENSIS PUTATIVE BIFUNCTIONAL AUTOLYSIN XYLOSUS PLASMODIUM CHABAUDI SPECIFIC FACTOR 1 MUS MUSCULUS UNNAMED PRODUCT NEUROSPORA CRASSA PREDICTED CRYPTOCOCCUS NEOFORMANS VAR. JEC…	cell wall mannoprotein - cell wall (sensu Fungi) - molecular_function unknown - biological_process unknown	0.0003	molecular_function unknown	molecular_function unknown
AE-contig_599	Contig-599	Contig599	599	1	619	1.1	52.3		supercont1.283	0	349	99	1	2	REV	380967	381315	hypothetical protein 228 1e-060	1e-60	AAEL007805-RA	113	113	99	100	1	12	1	FOR	unknown	uk	28	18	hypothetical protein BURPS1710b_3180	4.0	gi|76578097	70	520	27	13	250	230	1	Burkholderia pseudomallei 1710b	HYPOTHETICAL BURKHOLDERIA PSEUDOMALLEI PREDICTED SIMILAR TO ZFP1 PAN TROGLODYTES
AE-contig_631	Contig-631	Contig631	631	1	629	1	47.4		supercont1.377	0	393	99	23	1	REV	150732	151124	hypothetical protein 195 1e-050	1e-50	AAEL009186-RA	104	318	97	33	1	309	1	FOR	unknown	uk	29	19	ENSANGP00000018318 [Anopheles gambiae	1E-015	gi|55238396	72	475	56	15	36	396	1	Anopheles gambiae str. PEST	ANOPHELES GAMBIAE STR. PEST DROSOPHILA MELANOGASTER PSEUDOOBSCURA GAMETE-SPECIFIC HOMEODOMAIN CHLAMYDOMONAS REINHARDTII GAMETE SPECIFIC HYPOTHETICAL PSPTO0053 PSEUDOMONAS SYRINGAE PV. TOMATO PSPTO_0053 ATP-BINDING REGION ATPASE-LIKE HISTIDINE KINASE A N-TERMINAL KINEOCOCCUS RADIOTOLERANS BINDING ATPASE LIKE N TERMINAL EXPRESSED CRYPTOCOCCUS NEOFORMANS VAR. JEC21 PREDICTED SIMILAR TO REGULATOR G-P…
AE-contig_633	Contig-633	Contig633	633	1	633	1.4	58.6		AAGE02020043	0	477	97	21	3	FOR	14814	15289	centromere/kinetochore protein zw10 263 3e-071	3e-71	AAEL011103-RA	139	696	96	20	1	163	1	FOR	unknown	uk	30	20	hypothetical protein PF11_0207 [Pla	0.004	gi|23508398	173	964	19	18	502	91	1	Plasmodium falciparum 3D7	HYPOTHETICAL PLASMODIUM FALCIPARUM 3D7 ZW10_DROGR CENTROMERE KINETOCHORE ZW10 MITOTIC 15 DGZW10 DROSOPHILA GRIMSHAWI CONSERVED MYCOPLASMA GALLISEPTICUM R MCAP_0862 CAPRICOLUM SUBSP. ATCC MEMBRANE PUTATIVE PONGO PYGMAEUS TRANSPORTER PERMEASE LACTOCOCCUS LACTIS HOMOLOG MUS MUSCULUS UNNAMED PRODUCT RATTUS NORVEGICUS PREDICTED PAN TROGLODYTES HOMO SAPIENS ZW10_HUMAN HZW10 CAENORHABDITIS BRIGGSAE TETR…	Centromere/kinetochore protein zw10 homolog - mitotic sister chromatid segregation - kinetochore - spindle pole - protein binding - nucleus - kinetochore microtubule - protein complex assembly - mitotic checkpoint - regulation of exit from mitosis - meiosis - centromeric DNA binding	0.046	protein binding||binding	binding	protein binding
AE-contig_1234	Contig-1234	Contig1234	1234	1	692	.	53.6		supercont1.358	0	421	99	1	2	FOR	839695	840115	hypothetical protein 126 7e-030	7e-30	AAEL008926-RA	64	64	96	100	1	437	1	FOR	unknown	uk	31	21	salt-inducible protein-like [Arabidop	8.7	gi|8777358	90	1012	27	9	180	381	1	Arabidopsis thaliana	SALT-INDUCIBLE PROTEIN-LIKE ARABIDOPSIS THALIANA SALT INDUCIBLE LIKE HYPOTHETICAL CAENORHABDITIS BRIGGSAE BINDING IRON ION MONOOXYGENASE OXYGEN PREDICTED SIMILAR TO ALPHA-1A ADRENORECEPTOR GALLUS ALPHA 1A PLASMODIUM BERGHEI STRAIN ANKA
AE-contig_1231	Contig-1231	Contig1231	1231	1	531	.	59.7	512	supercont1.150	1e-120	224	99	1	3	FOR	574009	574232	hypothetical protein 166 5e-042	5e-42	AAEL013909-RA	84	134	95	63	1	102	2	FOR	unknown	uk	32	22	possible hydrolase [Rhodopseudomonas	1.6	gi|39649545	61	344	36	18	139	100	1	Rhodopseudomonas palustris CGA009	POSSIBLE HYDROLASE RHODOPSEUDOMONAS PALUSTRIS PREDICTED HYPOTHETICAL TROGLODYTES CAENORHABDITIS ELEGANS
AE-contig_982	Contig-982	Contig982	982	1	697	0.6	59.1		supercont1.14	0	462	97	23	2	REV	4245564	4246024	virus-induced RNA, putative 144 2e-035	2e-35	AAEL000718-RA	74	268	95	28	195	23	1	FOR	unknown	uk	33	23	ENSANGP00000023903 [Anopheles gambiae	3E-007	gi|55244109	76	489	47	16	184	32	1	Anopheles gambiae str. PEST	ANOPHELES GAMBIAE STR. PEST HYPOTHETICAL CANDIDA ALBICANS ORYZA SATIVA JAPONICA CULTIVAR-GROUP CULTIVAR GROUP CUTINASE NEGATIVE ACTING ERYTHROCYTE MEMBRANE PLASMODIUM YOELII 17XNL PFEMP3 SCHIZOSACCHAROMYCES POMBE ATPASE THAT FORMS A LARGE COMPLEX CONTAINING ACTIN SEVERAL ACTIN-RELATED PROTEINS HAS CHROMATIN REMODELING ACTIVITY 3' TO 5' DNA HELICASE IN VITRO SHOWS SIMILARITY SNF2P FAMILY ATPASES I…	INO80 complex - ATPase activity - DNA repair - chromatin remodeling - transcription from RNA polymerase II promoter	0.008	ATPase activity||nucleoside-triphosphatase activity||pyrophosphatase activity||hydrolase activity\, acting on acid anhydrides\, in phosphorus-containing anhydrides||hydrolase activity\, acting on acid anhydrides||hydrolase activity||catalytic activity	catalytic activity	hydrolase activity
AE-contig_479	Contig-479	Contig479	479	1	1220	3.5	56.1		supercont1.95	0	719	95	23	2	REV	651937	652644	hypothetical protein 82 4e-016	4e-16	AAEL003707-RA	43	149	95	29	107	47	2	FOR	unknown	uk	34	24
AE-contig_563	Contig-563	Contig563	563	1	461	2.2	52.3		supercont1.369	1e-97	244	95	145	1	REV	555534	555772	hypothetical protein 81 2e-016	2e-16	AAEL009091-RA	37	355	94	10	308	142	1	FOR	unknown	uk	35	25	PREDICTED: similar to cDNA sequence	0.044	gi|55585952	85	626	30	14	311	87	1	Pan troglodytes	PREDICTED SIMILAR TO CDNA SEQUENCE TROGLODYTES HYPOTHETICAL MESODRAFT_2401 MESORHIZOBIUM SP. BNC1 UNNAMED PRODUCT ASPERGILLUS ORYZAE
AE-contig_710	Contig-710	Contig710	710	1	832	2.5	55.5		AAGE02020022	1e-177	366	96	209	1	REV	6069	6432	conserved hypothetical protein 129 2e-030	2e-30	AAEL011088-RA	70	288	92	24	1	479	1	FOR	unknown	uk	36	26	hypothetical protein [Plasmodium fa	0.13	gi|23619551	107	1636	24	7	1431	104	1	Plasmodium falciparum 3D7	HYPOTHETICAL PLASMODIUM FALCIPARUM 3D7 PREDICTED SIMILAR TO TESTICAN RATTUS NORVEGICUS BERGHEI STRAIN ANKA CONSERVED
AE-contig_793	Contig-793	Contig793	793	1	851	2	54.9		AAGE02019921	0	774	94	25	2	FOR	12318	13089	conserved hypothetical protein 359 e-100	1e-100	AAEL011042-RA	209	224	91	93	16	118	1	FOR	unknown	uk	37	27	ENSANGP00000013420 [Anopheles gambiae	2E-021	gi|55245997	144	368	43	39	64	265	1	Anopheles gambiae str. PEST	ANOPHELES GAMBIAE STR. PEST UNNAMED PRODUCT TETRAODON NIGROVIRIDIS FIMBRIN DICTYOSTELIUM DISCOIDEUM HYPOTHETICAL TRICHOHYALIN ORYCTOLAGUS CUNICULUS TRHY_RABIT PREDICTED SIMILAR TO CANIS FAMILIARIS THEILERIA ANNULATA DNA SEGMENT ON CHROMOSOME X Y UNIQUE 155 EXPRESSED SEQUENCE ISOFORM 1 PSEUDOAUTOSOMAL GENE XE7 GALLUS C25A11.4B.P CAENORHABDITIS ELEGANS CONSERVED TRYPANOSOMA BRUCEI ENABLED HOMOLOG B…	enabled homolog (Drosophila) - lamellipodium - actin cytoskeleton - filopodium - protein binding - profilin binding - SH3 domain binding - axon guidance - actin cytoskeleton organization and biogenesis - actin polymerization and/or depolymerization - stress fiber - neural tube closure	0.0002	protein binding||binding	binding	protein binding
AE-contig_704	Contig-704	Contig704	704	1	630	6.7	50		supercont1.373	1e-140	354	92	231	1	FOR	576728	577077	hypothetical protein 53 8e-008	8e-08	AAEL009158-RA	27	170	88	16	111	66	2	REV	unknown	uk	38	28
AE-contig_566	Contig-566	Contig566	566	1	529	3.8	49.3		supercont1.205	0	433	95	1	1	REV	1308968	1309389	ser/thr protein kinase-lyk4 52 1e-007	1e-07	AAEL006449-RA	31	740	87	4	20	303	1	FOR	unknown	uk	39	29	hypothetical protein Syncc9902_0080 [	3.6	gi|78167958	41	300	39	14	83	297	1	Synechococcus sp. CC9902	HYPOTHETICAL SYNECHOCOCCUS SP. REPLICATION PROTEIN-LIKE ORYZA SATIVA JAPONICA CULTIVAR-GROUP LIKE CULTIVAR GROUP
AE-contig_628	Contig-628	Contig628	628	1	629	2.1	54.8		supercont1.31	0	336	99	24	3	REV	221944	222279	sentrin/sumo-specific protease senp7 161 2e-040	2e-40	AAEL001372-RA	102	943	85	11	281	323	1	FOR	unknown	uk	40	30	ENSANGP00000023666 [Anopheles gambiae	9E-022	gi|55238692	87	916	55	9	313	359	1	Anopheles gambiae str. PEST	ANOPHELES GAMBIAE STR. PEST ISOFORM B DROSOPHILA MELANOGASTER C PSEUDOOBSCURA PUTATIVE MEMBRANE ERWINIA CAROTOVORA SUBSP. ATROSEPTICA HYPOTHETICAL 3-DEMETHYLUBIQUINONE-9 3-METHYLTRANSFERASE LEGIONELLA PNEUMOPHILA LENS DEMETHYLUBIQUINONE-9 DEMETHYLUBIQUINONE 9 METHYLTRANSFERASE PARIS HAEMOPHILUS DUCREYI Q7VKW2 UBIG_HAEDU 3 4-DIHYDROXY-5-HEXAPRENYLBENZOATE DHHB 4 DIHYDROXY-5-HEXAPRENYLBENZOATE DIHY…	proteolysis and peptidolysis - cysteine-type peptidase activity	0.0004	cysteine-type peptidase activity||peptidase activity||hydrolase activity||catalytic activity	catalytic activity	hydrolase activity
AE-contig_627	Contig-627	Contig627	627	1	515	2.5	54.2		supercont1.338	1e-148	293	97	210	1	FOR	1227189	1227481	hypothetical protein 34 0.027	0.027	AAEL008639-RA	20	50	85	40	1	442	1	FOR	unknown	uk	41	31	hypothetical protein TP01_0743 [Theil	1.5	gi|68353221	64	178	40	36	112	26	1	Theileria parva strain Muguga	HYPOTHETICAL THEILERIA PARVA STRAIN MUGUGA DYNEIN HEAVY CHAIN PUTATIVE LEISHMANIA MAJOR CYTOPLASMIC 2.1 MEXICANA USTILAGO MAYDIS 521
AE-contig_658	Contig-658	Contig658	658	1	587	1.7	42.4		supercont1.277	1e-158	296	98	5	2	FOR	394382	394677	peptidyl-glycine alpha-amidating monooxygenase 182 6e-047	6e-47	AAEL007732-RA	114	392	84	29	1	233	1	FOR	unknown	uk	42	32	LDL induced endothelial cell protein	0.11	gi|8518179	77	259	35	30	99	234	1	Homo sapiens	INDUCED ENDOTHELIAL CELL HOMO SAPIENS UNNAMED PRODUCT TETRAODON NIGROVIRIDIS SIMILAR TO METHYLASE INVOLVED IN UBIQUINONE MENAQUINONE BIOSYNTHESIS NOCARDIOIDES SP. AGR_C_2517P AGROBACTERIUM TUMEFACIENS STR. C58 HYPOTHETICAL AGR_C_2517 CONSERVED UNKNOWN FOR MGC TAURUS NOVEL VERTEBRATE CYCLIN K CCNK DANIO RERIO PREDICTED EQUID HERPESVIRUS 2 ARABINOSE EFFLUX PERMEASE PSEUDOMONAS AERUGINOSA UCBPP-PA14…
AE-contig_890	Contig-890	Contig890	890	1	757	0.4	52.4		supercont1.51	0	601	99	26	2	FOR	1894852	1895452	hypothetical protein 43 1e-004	0.0001	AAEL002205-RA	25	77	84	32	5	683	1	FOR	unknown	uk	43	33	SbcB protein [Mannheimia succinicipro	3.5	gi|52307188	94	472	23	20	416	412	1	Mannheimia succiniciproducens MBEL55E	MANNHEIMIA SUCCINICIPRODUCENS MBEL55E SHOCK BINDING NUCLEIC ACID UNFOLDED ZINC ION ARABIDOPSIS THALIANA PUTATIVE EFFLUX SYSTEM COMPONENT VIBRIO VULNIFICUS CMCP6
AE-contig_629	Contig-629	Contig629	629	1	620	1.6	59		supercont1.4	0	595	98	24	1	FOR	4672649	4673242	hypothetical protein 59 1e-009	1e-09	AAEL000235-RA	38	452	81	8	1	506	1	FOR	unknown	uk	44	34	LOC560949 protein [Danio rerio] 35 2.4	2.4	gi|61403300	40	778	40	5	303	120	1	Danio rerio	DANIO RERIO
AE-contig_775	Contig-775	Contig775	775	1	499	0.6	61.3	480	supercont1.82	1e-143	306	96	25	2	REV	2374245	2374541	hypothetical protein 103 3e-023	3e-23	AAEL003223-RA	64	65	79	98	2	190	2	FOR	unknown	uk	45	35	pva1 [Plasmodium vivax] 37 0.27	0.27	gi|1177607	90	200	35	45	88	77	1	Plasmodium vivax	PLASMODIUM VIVAX ATPASE SUBUNIT 6 HYPOTHETICAL THEILERIA PARVA STRAIN MUGUGA SJCHGC07055 SCHISTOSOMA JAPONICUM CRYPTOSPORIDIUM HOMINIS YOR365CP SACCHAROMYCES CEREVISIAE UNNAMED PRODUCT CHABAUDI PREDICTED SIMILAR TO SPLICING COACTIVATOR TAURUS CONSERVED TRYPANOSOMA BRUCEI BACILLUS THURINGIENSIS SEROVAR KONKUKIAN STR. PFEMP3-LIKE BERGHEI ANKA PUTATIVE PFEMP3 LIKE DICTYOSTELIUM DISCOIDEUM
AE-contig_600	Contig-600	Contig600	600	1	586	0.7	59		supercont1.16	0	468	94	1	2	REV	410857	411317	hypothetical protein 125 9e-030	9e-30	AAEL000789-RA	77	81	77	95	1	163	2	FOR	unknown	uk	46	36
AE-contig_1173	Contig-1173	Contig1173	1173	1	827	0.2	57.4	808	supercont1.1328	0	428	99	165	3	REV	50277	50704	hypothetical protein 135 2e-032	2e-32	AAEL003943-RA	96	95	76	101	1	399	1	FOR	unknown	uk	47	37	LOC495054 protein [Xenopus laevis] 35 3.2	3.2	gi|54037972	66	675	31	10	669	528	1	Xenopus laevis	XENOPUS LAEVIS FINGER BTB DOMAIN CONTAINING 5 TROPICALIS TRANSCRIPTION FACTOR ZNF-POZ MUS MUSCULUS ZBTB5 Q7TQG0 ZBTB5_MOUSE DOMAIN-CONTAINING ZNF POZ HOMO SAPIENS ZBTB5_HUMAN UNNAMED PRODUCT TETRAODON NIGROVIRIDIS PREDICTED SIMILAR TO TROGLODYTES ZINC GALLUS ISOFORM 2 BOS TAURUS 1 CANIS FAMILIARIS MKIAA0354 RATTUS NORVEGICUS
AE-contig_1050	Contig-1050	Contig1050	1050	1	1188	5.8	46.2		supercont1.335	0	551	96	26	2	REV	1239351	1239898	hypothetical protein 335 2e-092	2e-92	AAEL008615-RA	278	816	70	34	1	235	2	FOR	unknown	uk	48	38	Uncoordinated protein 89, isoform a [	3E-006	gi|20198774	265	6632	24	4	1626	244	5	Caenorhabditis elegans	UNCOORDINATED 89 ISOFORM A CAENORHABDITIS ELEGANS FAMILY MEMBER UNC-89 G B UNC89_CAEEL MUSCLE M-LINE ASSEMBLY UNC M LINE HYPOTHETICAL Y55B1BR.3 PROTEOGLYCAN 4 HOMO SAPIENS PRG4_HUMAN PROTEOGLYCAN-4 PRECURSOR LUBRICIN MEGAKARYOCYTE STIMULATING FACTOR SUPERFICIAL ZONE CONTAINS C-TERMINAL PART C TERMINAL MSF CONSERVED RHODOPSEUDOMONAS PALUSTRIS BISA53 TRANS-SIALIDASE PUTATIVE TRYPANOSOMA CRUZI TRANS…	locomotory behavior	1e-07	molecular_function unknown	molecular_function unknown
AE-contig_661	Contig-661	Contig661	661	1	614	2.8	44		supercont1.69	1e-145	274	98	1	2	FOR	446032	446305	carbon catabolite repressor protein 196 7e-051	7e-51	AAEL002836-RA	179	492	64	36	1	1	3	FOR	unknown	uk	49	39	ENSANGP00000019985 [Anopheles gambiae	1E-004	gi|55237099	41	305	56	13	5	369	1	Anopheles gambiae str. PEST	ANOPHELES GAMBIAE STR. PEST UNNAMED PRODUCT TETRAODON NIGROVIRIDIS PREDICTED SIMILAR TO PARTIAL APIS MELLIFERA HYPOTHETICAL THEILERIA PARVA STRAIN MUGUGA TESTHYMIN RATTUS NORVEGICUS ANGEL HOMOLOG 1 GALLUS XENOPUS TROPICALIS ISOFORM 6 BOS TAURUS 5 4 3 NOVEL HOMO SAPIENS PONGO PYGMAEUS ANGEL2 D1ERTD396E TROGLODYTES GLUCOCORTICOID INDUCED TRANSCRIPT CANIS FAMILIARIS ENZYME PUTATIVE ANNULATA MUSCULUS…
AE-contig_693	Contig-693	Contig693	693	1	457	0.4	54.7	438	AAGE02020210	0	410	99	27	1	FOR	8772	9181	mediator complex, 100kD-subunit, putative 29 0.67	0.67	AAEL013943-RB	19	968	57	2	222	60	1	REV	unknown	uk	50	40	PREDICTED: similar to ENSANGP000000	7.2	gi|66512039	27	539	55	5	323	341	1	Apis mellifera	PREDICTED SIMILAR TO MELLIFERA SLIT1A DANIO RERIO HYPOTHETICAL UNNAMED PRODUCT MUS MUSCULUS SLIT1-LA SPLICING SLIT1 CAENORHABDITIS BRIGGSAE
AE-contig_1006	Contig-1006	Contig1006	1006	1	930	1.3	52		AAGE02019216	0	363	98	11	3	REV	10930	11292	myst histone acetyltransferase 108 2e-024	2e-24	AAEL010729-RA	111	647	56	17	14	359	3	FOR	unknown	uk	51	41	unnamed protein product [Tetraodon n	8E-009	gi|47207122	103	1198	38	9	704	362	2	Tetraodon nigroviridis	UNNAMED PRODUCT TETRAODON NIGROVIRIDIS PROTEOPHOSPHOGLYCAN 5 LEISHMANIA MAJOR STRAIN FRIEDLIN VITELLOGENIN GALLUS HYPOTHETICAL VIT2_CHICK PRECURSOR CONTAINS LIPOVITELLIN I LVI PHOSVITIN PV LVII YGP40 PPG4 DICTYOSTELIUM DISCOIDEUM CANDIDA GLABRATA PPG3 PUTATIVE PPG1 PREDICTED MUSCULUS EPA5P SIMILAR TO MAJOR. SPBC3D6.14C SCHIZOSACCHAROMYCES POMBE CELLULOSE 1 4-BETA-CELLOBIOSIDASE XYLELLA FASTIDIOSA…	Nopp140 homolog, a nonribosomal protein of the nucleolus and coiled bodies, nucleolar protein - nucleolus - unfolded protein binding - nucleocytoplasmic transport	6e-08	unfolded protein binding||protein binding||binding	binding	protein binding
AE-contig_1114	Contig-1114	Contig1114	1114	1	245	1.6	62.4	226	supercont1.32	3e-78	161	98	63	1	REV	1942428	1942587	dynamin 28 0.95	0.95	AAEL003829-RA	29	986	44	3	797	35	1	FOR	unknown	uk	52	42
AE-contig_785	Contig-785	Contig785	785	1	286	.	54.2	267	AAGE02021851	5e-62	130	98	24	1	REV	12002	12131	hypothetical protein 29 0.43	0.43	AAEL008836-RA	38	3211	42	1	371	39	1	REV	unknown	uk	53	43
AE-contig_574	Contig-574	Contig574	574	1	502	.	63.1		supercont1.60	1e-100	199	98	1	3	REV	1716400	1716598	atp-dependent bile acid permease 32 0.13	0.13	AAEL005043-RA	38	1505	42	3	61	343	1	FOR	unknown	uk	54	44	Phage integrase [Shewanella putre	4.0	gi|77813566	45	738	40	6	634	306	1	Shewanella putrefaciens CN-32	PHAGE INTEGRASE SHEWANELLA PUTREFACIENS CN-32 HOMEOBOX-CONTAINING DICTYOSTELIUM DISCOIDEUM HOMEOBOX CONTAINING HOMEODOMAIN HOX SIMILAR TO SLIME MOLD . FRAGMENT PUTATIVE TRANSCRIPTION FACTOR
AE-contig_916	Contig-916	Contig916	916	1	1224	3	48.4		supercont1.104	0	995	98	24	1	FOR	56110	57100	conserved hypothetical protein 172 2e-043	2e-43	AAEL011646-RA	232	272	40	85	101	161	1	REV	unknown	uk	55	45	ENSANGP00000026907 [Anopheles gambiae	1E-015	gi|55240216	135	146	37	92	68	362	1	Anopheles gambiae str. PEST	ANOPHELES GAMBIAE STR. PEST WOLBACHIA ENDOSYMBIONT CALLOSOBRUCHUS CHINENSIS PREDICTED HYPOTHETICAL DANIO RERIO REVERSE TRANSCRIPTASE BOMBYX MORI GAG-LIKE AEDES AEGYPTI GAG LIKE DROSOPHILA MELANOGASTER UNKNOWN PUTATIVE ORF1 VIRILIS	nucleic acid binding	0.073	nucleic acid binding||binding	binding	nucleic acid binding
AE-contig_165	Contig-165	Contig165	165	1	1217	2.9	52.8		supercont1.151	0	907	94	27	1	REV	1868673	1869574	conserved hypothetical protein 32 0.37	0.37	AAEL013780-RA	47	274	40	17	213	337	1	FOR	unknown	uk	56	46	PREDICTED: similar to kaiso [Danio	1.5	gi|68374538	128	624	27	21	207	21	1	Danio rerio	PREDICTED SIMILAR TO KAISO DANIO RERIO TRANSMEMBRANE
AE-contig_164	Contig-164	Contig164	164	1	1033	2.7	51.6		supercont1.151	0	790	96	4	1	REV	1868769	1869558	conserved hypothetical protein 32 0.40	0.4	AAEL013780-RA	47	274	40	17	213	297	1	FOR	unknown	uk	57	47
AE-contig_162	Contig-162	Contig162	162	1	1155	3.5	51.3		supercont1.151	0	872	95	26	1	REV	1868707	1869576	conserved hypothetical protein 32 0.46	0.46	AAEL013780-RA	47	274	40	17	213	336	1	FOR	unknown	uk	58	48
AE-contig_161	Contig-161	Contig161	161	23	1395	4.3	52.8		supercont1.151	0	905	95	27	1	REV	1868673	1869576	conserved hypothetical protein 32 0.58	0.58	AAEL013780-RA	47	274	40	17	213	338	1	FOR	unknown	uk	81	49
AE-contig_1110	Contig-1110	Contig1110	1110	1	375	1.3	56.3	356	AAGE02017559	1e-129	269	96	21	2	REV	115567	115835	conserved hypothetical protein 28 0.96	0.96	AAEL001782-RA	47	612	38	8	468	202	1	REV	unknown	uk	82	50	Chemokine (C-X-C motif) receptor 3 [X	0.86	gi|54038607	56	354	41	16	86	157	1	Xenopus tropicalis	CHEMOKINE C-X-C MOTIF RECEPTOR 3 XENOPUS TROPICALIS ANION EXCHANGE OREOCHROMIS MOSSAMBICUS HYPOTHETICAL BACILLUS CEREUS ATCC CONSERVED CAENORHABDITIS ELEGANS FORMATE DEHYDROGENASE ALPHA SUBUNIT FDHF-1 SULFOLOBUS SOLFATARICUS P2 PREDICTED SIMILAR TO SYNAPTOTAGMIN-6 SYNAPTOTAGMIN VI SYTVI DANIO RERIO 6 BRIGGSAE PUTATIVE AMINOTRANSFERASE STREPTOMYCES PARVULUS GROUP-SPECIFIC E33L GROUP SPECIFIC
AE-contig_589	Contig-589	Contig589	589	1	591	1.2	53.8		AAGE02018424	0	587	98	1	1	FOR	51732	52317	hypothetical protein 31 0.38	0.38	AAEL011125-RA	49	979	36	5	474	359	1	REV	unknown	uk	83	51	exonuclease SbcC, putative [Ralst	1.6	gi|68558294	59	1017	30	6	153	195	1	Ralstonia metallidurans CH34	EXONUCLEASE SBCC PUTATIVE RALSTONIA METALLIDURANS CH34 MUSCULUS UNNAMED PRODUCT MUS MKIAA1241 PREDICTED SIMILAR TO TRANSCRIPTION FACTOR-LIKE NUCLEAR REGULATOR ISOFORM 9 DOUBLE PRIME 1 SUBUNIT RNA POLYMERASE III INITIATION FACTOR IIIB 6 LIKE 7 B 5 UNKNOWN FUNCTION EHRLICHIA CHAFFEENSIS STR. SAPULPA HYPOTHETICAL ENTAMOEBA HISTOLYTICA HM-1 IMSS G-PROTEIN SIGNALING 4 GALLUS SIGNALLING G LACTOBACILLUS…
AE-contig_1091	Contig-1091	Contig1091	1091	1	920	1.5	62.2		supercont1.231	0	824	97	22	1	REV	1085583	1086396	hypothetical protein 30 0.99	0.99	AAEL007645-RA	48	122	35	39	61	245	1	FOR	unknown	uk	84	52
AE-contig_751	Contig-751	Contig751	751	1	958	0.6	64		supercont1.65	0	932	98	25	1	REV	1196351	1197278	out at first protein 32 0.47	0.47	AAEL003578-RA	55	613	34	9	44	98	1	FOR	unknown	uk	85	53	GGDEF/EAL domain protein [Colwellia p	4.0	gi|71147481	80	672	30	12	65	226	1	Colwellia psychrerythraea 34H	GGDEF EAL DOMAIN COLWELLIA PSYCHRERYTHRAEA 34H
AE-contig_809	Contig-809	Contig809	809	1	642	0.3	50.2	623	AAGE02023346	0	440	99	23	3	FOR	85390	85829	hypothetical protein 38 0.004	0.004	AAEL015615-RA	91	822	32	11	631	98	1	FOR	unknown	uk	86	54	PREDICTED: hypothetical protein XP_	0.002	gi|72138634	89	1773	29	5	1145	26	14	Strongylocentrotus purpuratus	PREDICTED HYPOTHETICAL PARTIAL STRONGYLOCENTROTUS PURPURATUS LIPID BINDING ARABIDOPSIS THALIANA CONSERVED CORYNEBACTERIUM EFFICIENS VERPROLIN ASPERGILLUS FUMIGATUS BASIC PROLINE-RICH PROLINE RICH PUTATIVE CELL SURFACE CANDIDA ALBICANS POTENTIAL WALL POSSIBLE REPRESSED BY TUP1 1 RBT1P POLYMERASE II LARGEST SUBUNIT PERIPLANETA AMERICANA SIMILAR TO CG4877-PA ISOFORM A BOS TAURUS PBCV-1 ORF A34R CORR…	embryonic development (sensu Metazoa) - reproduction - positive regulation of growth rate - physiological process - nucleus - DNA-directed RNA polymerase activity	0.002	DNA-directed RNA polymerase activity||nucleotidyltransferase activity||transferase activity\, transferring phosphorus-containing groups||transferase activity||catalytic activity	catalytic activity	transferase activity
AE-contig_621	Contig-621	Contig621	621	1	634	0.3	54.9		supercont1.107	0	611	99	21	1	REV	366046	366656	toll 30 0.56	0.56	AAEL015018-RA	52	859	32	6	306	449	1	FOR	unknown	uk	87	55
AE-contig_1077	Contig-1077	Contig1077	1077	1	190	4.7	46.8		supercont1.67	8e-32	102	92	7	2	FOR	160632	160732	rap gtpase-activating protein 28 0.74	0.74	AAEL002206-RA	40	1731	32	2	628	16	1	FOR	unknown	uk	88	56	Hypothetical protein CBG22118 [Caeno	9.5	gi|39589358	58	1103	36	5	763	7	1	Caenorhabditis briggsae	HYPOTHETICAL CAENORHABDITIS BRIGGSAE
AE-contig_1137	Contig-1137	Contig1137	1137	1	705	1	64.1	686	AAGE02020206	0	650	99	34	1	REV	17659	18307	hypothetical protein 35 0.035	0.035	AAEL004116-RA	61	129	31	47	93	493	1	REV	unknown	uk	89	57	PREDICTED: similar to Na+-dependent	1.4	gi|50762323	52	646	38	8	226	279	1	Gallus gallus	PREDICTED SIMILAR TO NA+-DEPENDENT GLUTAMATE TRANSPORTER GLAST GALLUS NA+ DEPENDENT LIPOPROTEIN PUTATIVE MYCOPLASMA CAPRICOLUM SUBSP. ATCC MEMBRANE STAPHYLOCOCCUS AUREUS MSSA476 MRSA252 CONSERVED HYPOTHETICAL MU50 SACOL1923 PROBABLE CANDIDA ALBICANS
AE-contig_1073	Contig-1073	Contig1073	1073	1	1096	4.6	54.6		supercont1.321	0	587	99	22	1	FOR	1035300	1035886	conserved hypothetical protein 35 0.039	0.039	AAEL002258-RA	54	531	31	10	504	211	1	REV	unknown	uk	90	58	PREDICTED: similar to putative prot	0.59	gi|62638731	66	533	37	12	69	278	3	Rattus norvegicus	PREDICTED SIMILAR TO PUTATIVE KINASE RATTUS NORVEGICUS HYPOTHETICAL CRYPTOCOCCUS NEOFORMANS VAR. JEC21 USTILAGO MAYDIS 521 ZINC FINGER 567 DANIO RERIO AMYLOID BETA A4 PRECURSOR PROTEIN-BINDING FAMILY B MEMBER 1 INTERACTING HOMO SAPIENS AB1IP_HUMAN 1-INTERACTING APBB1-INTERACTING RAP1-GTP-INTERACTING ADAPTER MOLECULE RIAM PROLINE-RICH EVH1 LIGAND PREL-1 RETINOIC ACID-RESPONSIVE RARP-1 BINDING APBB…
AE-contig_707	Contig-707	Contig707	707	1	523	6.9	50.7		supercont1.1261	1e-100	240	94	157	1	REV	102573	102810	hypothetical protein 30 0.69	0.69	AAEL003677-RA	51	285	31	18	52	377	1	FOR	unknown	uk	91	59	flagellar biosynthesis protein FliR [	4.5	gi|74057125	90	262	27	34	64	195	1	Thiobacillus denitrificans ATCC 25259	FLAGELLAR BIOSYNTHESIS FLIR THIOBACILLUS DENITRIFICANS ATCC PATHWAY COMPONENT
AE-contig_653	Contig-653	Contig653	653	1	636	2.7	59.6		supercont1.346	0	494	93	1	47	REV	1113356	1113849	conserved hypothetical protein 49 1e-006	1e-06	AAEL012908-RA	128	965	30	13	695	220	1	FOR	unknown	uk	92	60	retinitis pigmentosa GTPase regulator-	1E-008	gi|9837385	113	791	31	14	482	178	19	Takifugu rubripes	RETINITIS PIGMENTOSA GTPASE REGULATOR-LIKE TAKIFUGU RUBRIPES REGULATOR LIKE SECRETED ANTIGEN SAGBB ENTEROCOCCUS HIRAE DUMPY SHORTER THAN WILD-TYPE 6 CAENORHABDITIS ELEGANS FAMILY MEMBER DPY-6 WILD TYPE DPY HYPOTHETICAL MYCOPLASMA SYNOVIAE 53 Y8A9A.2 UNKNOWN FUNCTION DUF11 SURFACE FROM GRAM-POSITIVE COCCI ANCHOR REGION STREPTOCOCCUS SUIS 89 1591 POSITIVE BRIGGSAE ANOPHELES GAMBIAE STR. PEST PLASMO…	positive regulation of body size	2e-08	triacylglycerol lipase activity||lipase activity||carboxylic ester hydrolase activity||hydrolase activity\, acting on ester bonds||hydrolase activity||catalytic activity	catalytic activity	hydrolase activity
AE-contig_565	Contig-565	Contig565	565	1	500	0.8	62.6		supercont1.320	0	498	94	1	16	FOR	618551	619044	hypothetical protein 32 0.097	0.097	AAEL008453-RA	46	211	30	22	108	215	1	FOR	unknown	uk	93	61	PREDICTED: hypothetical protein XP_	8.9	gi|55664196	30	165	46	18	75	254	1	Pan troglodytes	PREDICTED HYPOTHETICAL TROGLODYTES
AE-contig_163	Contig-163	Contig163	163	1	1306	2.8	53.8		supercont1.151	0	907	94	26	1	REV	1868673	1869576	lysozyme P, putative 33 0.31	0.31	AAEL003712-RA	46	148	30	31	44	104	1	FOR	unknown	uk	94	62	hypothetical protein LOC23742 [Homo	8.3	gi|9506431	250	1156	24	22	670	84	1	Homo sapiens	HYPOTHETICAL SAPIENS UNKNOWN
AE-contig_1139	Contig-1139	Contig1139	1139	1	616	0.3	63	597	supercont1.224	0	567	99	25	1	REV	1579992	1580557	non-receptor serine/threonine protein kinase 30 0.91	0.91	AAEL004474-RA	87	803	29	11	201	85	1	FOR	unknown	uk	95	63	putative Fe-S oxidoreductase [Symbio	4.0	gi|51855250	81	636	29	13	52	182	1	Symbiobacterium thermophilum IAM 14863	PUTATIVE FE-S OXIDOREDUCTASE SYMBIOBACTERIUM THERMOPHILUM IAM PASTEURELLA MULTOCIDA SUBSP. STR. PM70 HYPOTHETICAL USTILAGO MAYDIS 521
AE-contig_337	Contig-337	Contig337	337	5	349	.	46.4	330	supercont1.50	1e-155	295	98	25	2	REV	1773304	1773597	hypothetical protein 30 0.16	0.16	AAEL015615-RA	86	822	29	10	242	50	1	REV	unknown	uk	100	64	PREDICTED: similar to cytoplasmic n	0.86	gi|68436483	95	597	29	16	467	23	1	Danio rerio	PREDICTED SIMILAR TO CYTOPLASMIC NUCLEAR FACTOR ACTIVATED T-CELLS 3 ISOFORM 1 PARTIAL DANIO RERIO T CELLS MITOCHONDRIAL METHIONYL-TRNA SYNTHETASE GALLUS METHIONYL TRNA N-ACETYLGLUCOSAMINE-6-PHOSPHATE DEACETYLASE MYCOPLASMA MYCOIDES SUBSP. SC ACETYLGLUCOSAMINE-6-PHOSPHATE ACETYLGLUCOSAMINE 6-PHOSPHATE PHOSPHATE CAPRICOLUM ATCC HYPOTHETICAL PLASMODIUM YOELII STR. 17XNL LEISHMANIA MAJOR PPG3 UNNAMED…
AE-contig_753	Contig-753	Contig753	753	1	863	1.4	49.2		AAGE02017721	1e-169	363	96	17	2	REV	9958	10313	hypothetical protein 32 0.41	0.41	AAEL002100-RA	57	545	29	10	195	118	1	REV	unknown	uk	101	65	ENSANGP00000020155 [Anopheles gambiae	1E-011	gi|55234905	75	608	53	12	301	511	1	Anopheles gambiae str. PEST	ANOPHELES GAMBIAE STR. PEST PHOSPHOENOLPYRUVATE-PROTEIN PHOSPHOTRANSFERASE BURKHOLDERIA MALLEI ATCC PHOSPHOENOLPYRUVATE KINASE PTS SYSTEM EI COMPONENT IN BACTERIA PSEUDOMALLEI PASTEUR S13 SAVP1 HORSE 4 PUTATIVE ALPHA CATENIN PREDICTED SIMILAR TO 2 STRONGYLOCENTROTUS PURPURATUS THAILANDENSIS E264 HYPOTHETICAL NEISSERIA GONORRHOEAE FA 1090 CONSERVED CENOCEPACIA NEUROSPORA CRASSA MELLIFERA RALSTONIA…
AE-contig_1174	Contig-1174	Contig1174	1174	1	637	0.6	65.8		supercont1.93	0	554	92	86	6	REV	745722	746264	condensin 30 0.96	0.96	AAEL004634-RA	55	1442	29	4	482	438	1	REV	unknown	uk	102	66	ATP-dependent DNA helicase RecG [	7.3	gi|57506018	76	603	30	13	216	146	1	Campylobacter upsaliensis RM3195	ATP-DEPENDENT DNA HELICASE RECG CAMPYLOBACTER UPSALIENSIS DEPENDENT PERMEASE FUSOBACTERIUM NUCLEATUM SUBSP. ATCC PUTATIVE MULTICOPPER OXIDASES PEDIOCOCCUS PENTOSACEUS ATPASE 6 BOMBYX MANDARINA SYNTHASE F0 SUBUNIT MORI MEMBRANE NITROSOSPIRA MULTIFORMIS
AE-contig_787	Contig-787	Contig787	787	1	411	.	60.1	392	supercont1.330	0	365	99	25	1	FOR	403079	403441	mannosyl-oligosaccharide glucosidase 31 0.18	0.18	AAEL012479-RA	54	727	29	7	220	186	1	REV	unknown	uk	103	67	Lfe123p2 [Leptospirillum ferrooxidans] 34 1.4	1.4	gi|31747642	55	346	29	16	184	2	1	Leptospirillum ferrooxidans	LEPTOSPIRILLUM FERROOXIDANS PSTA_DICDI PRESTALK PRECURSOR EXTRACELLULAR MATRIX DICTYOSTELIUM DISCOIDEUM XYLOSYLTRANSFERASE DROSOPHILA PSEUDOOBSCURA XYLT_DROPS OXT PEPTIDE O-XYLOSYLTRANSFERASE MELANOGASTER Q7KVA1 XYLT_DROME IMAGINAL DISK TYPE I UNKNOWN HYPOTHETICAL VIBRIO CHOLERAE O1 BIOVAR ELTOR STR. UNNAMED PRODUCT HOMO SAPIENS PREDICTED SIMILAR TO STRONGYLOCENTROTUS PURPURATUS T-CELL RECEPTOR A…
AE-contig_1240	Contig-1240	Contig1240	1240	1	920	.	54.3		AAGE02019643	1e-178	350	97	12	1	REV	77358	77707	iroquois-class homeodomain protein irx 31 0.58	0.58	AAEL007502-RA	89	540	28	16	471	666	1	REV	unknown	uk	104	68	unknown protein [Oryza sativa (japo	2.2	gi|50909129	64	91	31	70	12	149	1	Oryza sativa (japonica cultivar-group)	UNKNOWN ORYZA SATIVA JAPONICA CULTIVAR-GROUP CULTIVAR GROUP GLYCINE HYDROXYMETHYLTRANSFERASE CLOSTRIDIUM THERMOCELLUM ATCC HYPOTHETICAL GIARDIA LAMBLIA EXIGUOBACTERIUM SP.
AE-contig_1069	Contig-1069	Contig1069	1069	1	1325	6.9	48.1		supercont1.65	0	734	94	23	1	FOR	2371934	2372655	spliceosome associated protein 33 0.32	0.32	AAEL013795-RA	88	362	28	24	233	1053	1	FOR	unknown	uk	105	69	splicing factor 3b subunit 4 [Danio r	0.006	gi|52547949	105	400	28	26	232	1003	1	Danio rerio	SPLICING FACTOR 3B SUBUNIT 4 DANIO RERIO PHEROPHORIN-C1 PRECURSOR CHLAMYDOMONAS REINHARDTII PHEROPHORIN C1 DROSOPHILA MELANOGASTER VOLVOX CARTERI F. NAGARIENSIS VERPROLIN ASPERGILLUS FUMIGATUS HYPOTHETICAL BASIC PROLINE-RICH PROLINE RICH PUTATIVE DIAPHANOUS HOMOLOGUE ORYZA SATIVA JAPONICA CULTIVAR-GROUP CULTIVAR GROUP HYDROXYPROLINE-RICH GLYCOPROTEIN DZ-HRGP HYDROXYPROLINE DZ HRGP MEMBRANE EMILIA…	HPBRII-4 mRNA - RNA binding - nucleus - mRNA processing	0.062	RNA binding||nucleic acid binding||binding	binding	nucleic acid binding
AE-contig_583	Contig-583	Contig583	583	1	602	0.5	56.6		AAGE02018229	0	577	98	1	1	REV	23268	23843	still life, sif 31 0.40	0.4	AAEL004246-RB	74	2068	28	4	410	361	1	REV	unknown	uk	106	70	Patched related family protein 16 [Cae	1.7	gi|2291246	132	881	24	15	642	152	1	Caenorhabditis elegans	PATCHED RELATED FAMILY 16 CAENORHABDITIS ELEGANS MEMBER PTR-16 HYPOTHETICAL BRIGGSAE OMEGA 6 REDUCTASE BRASSICA RAPA
AE-contig_1150	Contig-1150	Contig1150	1150	1	265	2.6	57.4		AAGE02018858	4e-96	223	95	38	1	REV	55345	55564	rad25/xp-b dna repair helicase 28 0.98	0.98	AAEL013205-RA	39	810	28	5	166	131	1	FOR	unknown	uk	107	71
AE-contig_942	Contig-942	Contig942	942	1	1267	4	58.1		supercont1.32	0	937	95	23	1	REV	2544890	2545823	hypothetical protein 32 0.39	0.39	AAEL015112-RA	86	233	27	37	108	517	1	REV	unknown	uk	108	72	hypothetical protein, conserved [Tryp	0.085	gi|70834147	136	177	28	77	73	462	1	Trypanosoma brucei	HYPOTHETICAL CONSERVED TRYPANOSOMA BRUCEI ATPASEATPAS NOCARDIOIDES SP. PREDICTED SIMILAR TO OLFACTORY RECEPTOR TAURUS PLASMODIUM FALCIPARUM 3D7 CRYPTOSPORIDIUM PARVUM SIGNAL PEPTIDE TERMINUS UNCERTAIN LETAOMP15 LEISHMANIA TARENTOLAE DEHYDROGENASE SUBUNIT 5 CRITHIDIA ONCOPELTI CANDIDA ALBICANS UNNAMED PRODUCT HOMO SAPIENS CHABAUDI STRONGYLOIDES STERCORALIS YARROWIA LIPOLYTICA CLIB122 FASCICULATA C…
AE-contig_668	Contig-668	Contig668	668	1	584	1	57.4		supercont1.31	0	583	98	1	1	FOR	51097	51679	predicted protein 32 0.22	0.22	AAEL001585-RA	99	179	26	55	44	59	1	FOR	unknown	uk	109	73	hypothetical protein FG09228.1 [Gibbe	2.7	gi|42553620	56	792	35	7	470	264	1	Gibberella zeae PH-1	HYPOTHETICAL GIBBERELLA ZEAE PH-1
AE-contig_1093	Contig-1093	Contig1093	1093	1	565	0.2	67.8	546	supercont1.79	3e-80	327	87	118	2	FOR	2521255	2521574	zinc finger protein 30 0.60	0.6	AAEL002282-RA	91	405	26	22	271	59	1	REV	unknown	uk	110	74	hypothetical protein PC301674.00.0	0.10	gi|70927956	100	218	27	46	175	110	1	Plasmodium chabaudi	HYPOTHETICAL PLASMODIUM CHABAUDI FALCIPARUM 3D7 YOELII STR. 17XNL UNKNOWN PROTEIN-RELATED RELATED PREDICTED SIMILAR TO ZINC FINGER 91 HPF7 HTF10 CANIS FAMILIARIS UNNAMED PRODUCT CANDIDA GLABRATA
AE-contig_1197	Contig-1197	Contig1197	1197	1	974	.	63.6											conserved hypothetical protein 33 0.22	0.22	AAEL010980-RA	124	523	25	24	269	86	1	REV	unknown	uk	111	75	COG2836: Uncharacterized conserve	3.2	gi|75826812	27	224	40	12	88	832	1	Vibrio cholerae O395	UNCHARACTERIZED CONSERVED VIBRIO CHOLERAE O395 SYNTHASE GAMMA SUBUNIT CANDIDATUS CARSONELLA RUDDII HYPOTHETICAL BACTEROIDES FRAGILIS NCTC 9343 PUTATIVE OUTER MEMBRANE PROBABLY INVOLVED IN NUTRIENT BINDING YCH46 FRANEAN1DRAFT_2380 FRANKIA SP. EAN1PEC
AE-contig_1249	Contig-1249	Contig1249	1249	1	600	.	52.7	581	supercont1.151	0	573	93	8	1	REV	1868155	1868726	hypothetical protein 30 0.67	0.67	AAEL011106-RA	74	877	25	8	276	82	1	FOR	unknown	uk	112	76	syringolide-induced protein 14-1-1 [	0.26	gi|19911575	86	257	30	33	18	280	1	Glycine max	SYRINGOLIDE-INDUCED GLYCINE MAX SYRINGOLIDE INDUCED 14 1-1 1 TRANSCRIPTIONAL REGULATOR GNTR FAMILY BURKHOLDERIA THAILANDENSIS E264 PREDICTED SIMILAR TO RHOMBOID VEINLET-LIKE DANIO RERIO VEINLET LIKE CONSERVED HYPOTHETICAL NITROBACTER HAMBURGENSIS X14 PLASMODIUM YOELII STR. 17XNL FINGER 395 XENOPUS TROPICALIS C-TERMINAL CROCOSPHAERA WATSONII WH 8501 TERMINAL ACYL-COA DEHYDROGENASE CENTRAL REGION N…
AE-contig_1226	Contig-1226	Contig1226	1226	1	286	.	84.6	143	supercont1.191	2e-52	130	95	9	1	FOR	557585	557714												unknown	uk	113	77
AE-contig_831	Contig-831	Contig831	831	1	157	1.3	57.3		AAGE02023319	9e-19	96	86	26	1	REV	42140	42235												unknown	uk	114	78
AE-contig_780	Contig-780	Contig780	780	1	468	0.2	67.1	449	supercont1.283	0	433	99	16	1	FOR	179545	179976												unknown	uk	115	79	Hypothetical protein CBG19163 [Caeno	1.5	gi|39594499	55	334	32	16	204	143	1	Caenorhabditis briggsae	HYPOTHETICAL CAENORHABDITIS BRIGGSAE MEMBRANE PUTATIVE PORPHYROMONAS GINGIVALIS W83 PLASMODIUM BERGHEI STRAIN ANKA CONSERVED TMDEN_0921 THIOMICROSPIRA DENITRIFICANS ATCC TMDENDRAFT_2075 CHABAUDI
AE-contig_995	Contig-995	Contig995	995	1	268	6.7	48.9		supercont1.7	2e-27	110	90	149	1	REV	2482237	2482344												unknown	uk	116	80
AE-contig_979	Contig-979	Contig979	979	1	1308	4.7	61.9		supercont1.211	0	835	97	27	1	FOR	1214777	1215609												unknown	uk	117	81
AE-contig_975	Contig-975	Contig975	975	1	1104	1.9	63.3	1085	supercont1.376	0	1035	97	34	1	FOR	451106	452138												unknown	uk	118	82	hypothetical protein DDB0218725 [Di	5.0	gi|66808791	76	762	27	10	467	515	1	Dictyostelium discoideum	HYPOTHETICAL DICTYOSTELIUM DISCOIDEUM
AE-contig_974	Contig-974	Contig974	974	1	1002	2.2	64.7		supercont1.159	1e-148	537	87	307	1	REV	1155848	1156381												unknown	uk	119	83	F8K7.16 [Arabidopsis thaliana] 35 5.7	5.7	gi|5263325	76	233	30	33	86	470	1	Arabidopsis thaliana	ARABIDOPSIS THALIANA
AE-contig_963	Contig-963	Contig963	963	1	950	0.6	52.8		AAGE02019542	0	927	98	24	1	FOR	140541	141464												unknown	uk	120	84	hypothetical protein [Oryza sativa (	1.1	gi|51091655	93	188	22	49	71	221	1	Oryza sativa (japonica cultivar-group)	HYPOTHETICAL ORYZA SATIVA JAPONICA CULTIVAR-GROUP CULTIVAR GROUP KINASE CDG1-LIKE CDG1 LIKE PUTATIVE CELLULASE NOCARDIOIDES SP. ATPASE INVOLVED IN DNA REPAIR NOSTOC PUNCTIFORME PCC
AE-contig_958	Contig-958	Contig958	958	1	463	0.2	60	444	supercont1.68	1e-102	204	98	17	1	REV	554745	554948												unknown	uk	121	85	ABC transporter, ATP-binding protein	9.3	gi|29834428	82	541	32	15	168	92	1	Chlamydophila caviae GPIC	TRANSPORTER ATP-BINDING CHLAMYDOPHILA CAVIAE GPIC BINDING
AE-contig_930	Contig-930	Contig930	930	1	1128	2.4	59.2		supercont1.23	0	484	96	22	1	FOR	2086790	2087272												unknown	uk	122	86
AE-contig_928	Contig-928	Contig928	928	1	1265	4.1	60.9		supercont1.119	0	890	99	30	1	REV	173219	174107												unknown	uk	123	87	unnamed protein product [Debaryomyce	6.1	gi|49653722	83	751	30	11	527	241	1	Debaryomyces hansenii	UNNAMED PRODUCT DEBARYOMYCES HANSENII HYPOTHETICAL PLASMODIUM BERGHEI STRAIN ANKA CONSERVED
AE-contig_924	Contig-924	Contig924	924	1	761	1.7	68.7		AAGE02018858	0	732	98	7	1	REV	42110	42839												unknown	uk	124	88	hypothetical protein PFL2390c [Plas	2.7	gi|23509170	122	2932	24	4	2217	113	1	Plasmodium falciparum 3D7	HYPOTHETICAL PLASMODIUM FALCIPARUM 3D7
AE-contig_880	Contig-880	Contig880	880	1	1309	3.3	53.5		supercont1.43	0	1068	97	26	1	FOR	2509313	2510377												unknown	uk	125	89
AE-contig_879	Contig-879	Contig879	879	1	354	0.8	71.8	259	supercont1.9	1e-131	238	100	21	1	FOR	864413	864650												unknown	uk	126	90	hypothetical protein DDB0204126 [Di	0.020	gi|66813496	49	2730	40	2	1854	16	1	Dictyostelium discoideum	HYPOTHETICAL DICTYOSTELIUM DISCOIDEUM PLASMODIUM FALCIPARUM 3D7 CONSERVED YOELII STR. 17XNL VIVAX UNNAMED PRODUCT TETRAODON NIGROVIRIDIS AX4
AE-contig_868	Contig-868	Contig868	868	1	701	2.4	58.6		supercont1.1	8e-69	280	87	230	1	FOR	4936651	4936929												unknown	uk	127	91
AE-contig_862	Contig-862	Contig862	862	1	1105	3.5	48.7		AAGE02028338	1e-108	230	96	26	3	REV	5111	5337												unknown	uk	128	92
AE-contig_848	Contig-848	Contig848	848	1	787	5.3	58.6		supercont1.26	0	718	89	1	1	REV	3192610	3193319												unknown	uk	129	93	testis nuclear RNA binding protein [	3.8	gi|56238160	80	619	33	13	385	221	1	Mus musculus	TESTIS NUCLEAR RNA BINDING MUS MUSCULUS RNA-BINDING RATTUS NORVEGICUS UNNAMED PRODUCT
AE-contig_845	Contig-845	Contig845	845	1	617	0.5	64		supercont1.272	0	385	98	39	2	REV	603774	604158												unknown	uk	130	94	PREDICTED: similar to ENSANGP000000	0.62	gi|48095529	84	259	28	32	138	221	1	Apis mellifera	PREDICTED SIMILAR TO MELLIFERA CONSERVED HYPOTHETICAL BURKHOLDERIA CENOCEPACIA FRUCTOSE-2 6-BISPHOSPHATASE OENOCOCCUS OENI PSU-1 FRUCTOSE 2 6 BISPHOSPHATASE PSU 1 SODIUM CHANNEL HALOCYNTHIA RORETZI
AE-contig_84	Contig-84	Contig84	84	2	951	4.4	60		supercont1.4	0	718	97	29	1	REV	2317722	2318435												unknown	uk	132	95	hypothetical 55K protein - yellow fever mo	9E-026	gi|345466	63	498	82	13	276	392	2		HYPOTHETICAL 55K YELLOW FEVER MOSQUITO TRANSPOSON DNA-BINDING DNA BINDING PROBABLE RNA-BINDING HOUSE RNA ANOPHELES GAMBIAE STR. PEST GAG-LIKE CULEX PIPIENS GAG LIKE DROSOPHILA VIRILIS MELANOGASTER PUTATIVE SINGLE-STRANDED NUCLEIC ACID SINGLE STRANDED PUT. DEHYDROGENASE SUBUNIT 4 THRIPS IMAGINIS TRANSPORTER ABCC2 SARCOPTES SCABIEI TYPE HOMINIS
AE-contig_829	Contig-829	Contig829	829	1	149	4	45		supercont1.337	3e-37	106	94	26	1	REV	41535	41639												unknown	uk	133	96
AE-contig_812	Contig-812	Contig812	812	1	531	0.4	59.3	512	AAGE02020716	0	363	99	28	2	REV	38477	38839												unknown	uk	134	97	ORF; putative 32 8.1	8.1	gi|408092	69	542	34	13	399	225	1		PUTATIVE
AE-contig_810	Contig-810	Contig810	810	1	393	6.4	46.3		supercont1.50	1e-94	206	97	163	2	REV	1773304	1773507												unknown	uk	135	98
AE-contig_796	Contig-796	Contig796	796	1	805	0.1	65.1	786	AAGE02024094	1e-169	362	95	221	6	REV	739	1100												unknown	uk	136	99	UDP-N-acetylglucosamine 4,6-dehydrata	8.8	gi|17983427	61	622	32	10	105	322	1	Brucella melitensis 16M	UDP-N-ACETYLGLUCOSAMINE 4 6-DEHYDRATASE UDP-4-DEHYDRO-6-DEOXY-2-ACETAMIDO-D-GLUCOSE 4-REDUCTASE BRUCELLA MELITENSIS 16M N-ACETYLGLUCOSAMINE N ACETYLGLUCOSAMINE 6 DEHYDRATASE 4-DEHYDRO-6-DEOXY-2-ACETAMIDO-D-GLUCOSE DEHYDRO-6-DEOXY-2-ACETAMIDO-D-GLUCOSE DEHYDRO 6-DEOXY-2-ACETAMIDO-D-GLUCOSE DEOXY-2-ACETAMIDO-D-GLUCOSE DEOXY 2-ACETAMIDO-D-GLUCOSE ACETAMIDO-D-GLUCOSE ACETAMIDO D-GLUCOSE D GLUCOSE RED…
AE-contig_774	Contig-774	Contig774	774	1	631	0.2	58	612	supercont1.110	0	595	97	17	1	REV	1858628	1859222												unknown	uk	137	100	PREDICTED: similar to laminin, beta	9.4	gi|76615108	59	1041	33	6	430	141	1	Bos taurus	PREDICTED SIMILAR TO LAMININ BETA 4 BOS TAURUS
AE-contig_769	Contig-769	Contig769	769	1	1071	1.3	61		supercont1.93	0	1017	98	25	1	REV	517022	518038												unknown	uk	138	101	olfactory receptor Olr1492 [Ratt	6.3	gi|47575947	65	312	35	21	248	224	1	Rattus norvegicus	OLFACTORY RECEPTOR RATTUS NORVEGICUS
AE-contig_761	Contig-761	Contig761	761	1	182	6	45.6																						unknown	uk	139	102
AE-contig_747	Contig-747	Contig747	747	1	432	.	51.2	413	AAGE02025428	0	387	99	24	2	REV	15016	15402												unknown	uk	140	103	hypothetical protein TP04_0825 [Theil	7.2	gi|68351416	22	1058	63	2	513	213	1	Theileria parva strain Muguga	HYPOTHETICAL THEILERIA PARVA STRAIN MUGUGA
AE-contig_691	Contig-691	Contig691	691	1	814	5.9	55.5		supercont1.23	0	630	95	96	1	REV	2642602	2643226												unknown	uk	141	104
AE-contig_685	Contig-685	Contig685	685	1	296	3.4	48		supercont1.210	8e-98	209	96	73	1	REV	21556	21764												unknown	uk	142	105
AE-contig_680	Contig-680	Contig680	680	1	499	4.6	58.9		supercont1.339	0	416	93	25	1	FOR	184602	185015												unknown	uk	143	106	methyl-accepting chemotaxis prote	3.0	gi|57241581	45	381	35	12	77	57	1	Campylobacter lari RM2100	METHYL-ACCEPTING CHEMOTAXIS TLPA CAMPYLOBACTER LARI METHYL ACCEPTING REVERSE TRANSCRIPTASE ENDONUCLEASE BACILLUS ANTHRACIS STR. PXO1-07 'AMES ANCESTOR' HYPOTHETICAL PXO1_07 RNA-DEPENDENT DNA POLYMERASE DOMAIN CEREUS DEPENDENT
AE-contig_674	Contig-674	Contig674	674	1	289	6.6	48.4		supercont1.19	9e-76	191	93	24	1	FOR	1307556	1307745												unknown	uk	144	107
AE-contig_667	Contig-667	Contig667	667	1	436	4.6	49.8		supercont1.23	1e-125	310	96	28	1	FOR	300308	300607												unknown	uk	145	108	unnamed protein product [Aspergillus	7.1	gi|83772922	45	816	37	6	353	58	1	Aspergillus oryzae	UNNAMED PRODUCT ASPERGILLUS ORYZAE CONSERVED HYPOTHETICAL PSEUDOMONAS FLUORESCENS PF-5
AE-contig_663	Contig-663	Contig663	663	1	587	1.9	57.2		supercont1.11	0	587	96	6	1	FOR	3687967	3688553												unknown	uk	146	109	putative protein contains similarity	6.1	gi|21240658	49	1880	38	3	1249	136	1	Dictyostelium discoideum	PUTATIVE CONTAINS SIMILARITY TO TOPOISOMERASE-RELATED FUNCTION DICTYOSTELIUM DISCOIDEUM SIMILAR PLASMODIUM FALCIPARUM. HYPOTHETICAL TOPOISOMERASE RELATED FALCIPARUM ISOLATE 3D7 . RANDOM CDNA CLONE
AE-contig_654	Contig-654	Contig654	654	1	602	2.2	58.6		supercont1.298	0	509	96	1	2	FOR	502956	503464												unknown	uk	147	110	ENSANGP00000017816 [Anopheles gambiae	0.76	gi|55244014	72	569	34	13	384	318	1	Anopheles gambiae str. PEST	ANOPHELES GAMBIAE STR. PEST SELF-INCOMPATIBILITY RIBONUCLEASE SOLANUM CAROLINENSE SELF INCOMPATIBILITY TONB-DEPENDENT RECEPTOR PUTATIVE PORPHYROMONAS GINGIVALIS W83 DEPENDENT HYPOTHETICAL ARABIDOPSIS THALIANA Q9ZWJ9 ARR2_ARATH TWO-COMPONENT RESPONSE REGULATOR RECEIVER-LIKE 5 TWO COMPONENT RECEIVER LIKE 2 TRANSCRIPTION FACTOR DANIO RERIO ENVELOPE GLYCOPROTEIN HUMAN IMMUNODEFICIENCY VIRUS TYPE 1 TH…
AE-contig_625	Contig-625	Contig625	625	1	658	1.8	62.3		AAGE02022192	0	647	96	14	1	FOR	7698	8343												unknown	uk	148	111
AE-contig_605	Contig-605	Contig605	605	1	532	0.6	66.4		AAGE02021880	0	445	97	7	1	FOR	28666	29109												unknown	uk	149	112
AE-contig_603	Contig-603	Contig603	603	1	547	0.5	64		AAGE02025074	0	548	96	1	1	FOR	22890	23436												unknown	uk	150	113	hypothetical protein [Plasmodium be	2.3	gi|68069031	94	1098	22	9	1007	293	1	Plasmodium berghei	HYPOTHETICAL PLASMODIUM BERGHEI STRAIN ANKA CONSERVED PEPTIDASE DOMAIN WOLBACHIA ENDOSYMBIONT DROSOPHILA SIMULANS THEILERIA ANNULATA MELANOGASTER OVINE HERPESVIRUS 2
AE-contig_584	Contig-584	Contig584	584	1	606	1.8	64.2		supercont1.12	0	605	98	1	1	FOR	69859	70462												unknown	uk	151	114
AE-contig_580	Contig-580	Contig580	580	1	586	4.3	53.4		AAGE02025289	0	559	94	1	3	REV	74476	75027												unknown	uk	152	115
AE-contig_576	Contig-576	Contig576	576	1	594	0.8	60.1		supercont1.193	0	582	95	13	1	REV	875541	876122												unknown	uk	153	116	hypothetical protein DDB0188359 [Di	4.8	gi|66805131	43	674	44	6	473	19	1	Dictyostelium discoideum	HYPOTHETICAL DICTYOSTELIUM DISCOIDEUM SIGMA FACTOR SIGG REGULATION PUTATIVE TREPONEMA PALLIDUM SUBSP. STR. NICHOLS
AE-contig_567	Contig-567	Contig567	567	1	490	.	71.2		AAGE02018243	0	490	99	1	1	REV	25617	26105												unknown	uk	154	117	olfactory receptor 485 [Mus musc	0.43	gi|58801386	88	317	31	28	32	145	1	Mus musculus	OLFACTORY RECEPTOR 485 MUS MUSCULUS OLFR485 HYPOTHETICAL PLASMODIUM BERGHEI STRAIN ANKA RATTUS NORVEGICUS
AE-contig_552	Contig-552	Contig552	552	1	463	.	51		AAGE02020749	0	359	99	104	6	REV	75044	75402												unknown	uk	155	118	Hypothetical protein F46G11.1 [Caenor	0.22	gi|54027946	76	618	34	12	414	223	1	Caenorhabditis elegans	HYPOTHETICAL CAENORHABDITIS ELEGANS BRIGGSAE CANDIDA ALBICANS COPPER-TRANSPORTING ATPASE PUTATIVE ASPERGILLUS FUMIGATUS COPPER TRANSPORTING RIBOSOMAL SUBUNIT INTERFACE THERMUS THERMOPHILUS HB8 ASSOCIATED HB27 PREDICTED SIMILAR TO TYROSINE PHOSPHATASE RECEPTOR TYPE SIGMA ISOFORM 2 PRECURSOR BOS TAURUS GALANIN CANIS FAMILIARIS 3 VARIANT HOMO SAPIENS PTPSIGMA- BRAIN PTPSIGMA CONSERVED SHEWANELLA SP.…
AE-contig_524	Contig-524	Contig524	524	2	494	.	51.8	475	AAGE02025374	0	451	99	24	1	REV	36798	37245												unknown	uk	157	119	Hypothetical protein ZK686.3 [Caenorhab	2.2	gi|304348	58	331	37	18	200	29	1	Caenorhabditis elegans	HYPOTHETICAL CAENORHABDITIS ELEGANS YO13_CAEEL CHROMOSOME III ASPERGILLUS NIDULANS FGSC A4 INTERLEUKIN 10 RECEPTOR ALPHA PRECURSOR VARIANT HOMO SAPIENS BRIGGSAE I10R1_HUMAN INTERLEUKIN-10 CHAIN IL-10R-A IL-10R1 10R-A AFR297WP ASHBYA GOSSYPII ATCC EREMOTHECIUM ANOPHELES GAMBIAE STR. PEST PREDICTED NEUROSPORA CRASSA SMAD-INTERACTING CPSF-LIKE XENOPUS TROPICALIS SMAD INTERACTING CPSF LIKE PUTATIVE C…
AE-contig_506	Contig-506	Contig506	506	2	991	0.6	53.2	972	supercont1.3	0	529	97	28	2	REV	237160	237682												unknown	uk	159	120	glycerol-3-phosphate dehydrogenase [D	1.5	gi|78221177	114	500	23	23	364	495	1	Desulfovibrio desulfuricans G20	GLYCEROL-3-PHOSPHATE DEHYDROGENASE DESULFOVIBRIO DESULFURICANS G20 GLYCEROL 3-PHOSPHATE PHOSPHATE HYPOTHETICAL TRYPANOSOMA CRUZI ASPERGILLUS NIDULANS FGSC A4 USTILAGO MAYDIS 521 IMMUNOGLOBULIN HEAVY CHAIN HOMO SAPIENS GLOEOBACTER VIOLACEUS PCC 7421 IRON-SULFUR CLUSTER-BINDING PSEUDOMONAS PUTIDA SULFUR CLUSTER BINDING F1 UNNAMED PRODUCT TETRAODON NIGROVIRIDIS MUS MUSCULUS
AE-contig_384	Contig-384	Contig384	384	3	702	.	70.1	683	AAGE02018391	0	683	99	1	1	REV	83361	84042												unknown	uk	162	121	conserved hypothetical protein [Bacil	1.4	gi|51978728	117	186	25	63	52	263	1	Bacillus cereus E33L	CONSERVED HYPOTHETICAL BACILLUS CEREUS E33L CAENORHABDITIS ELEGANS UNNAMED PRODUCT DEBARYOMYCES HANSENII CYTOSOLIC DANIO RERIO LACTOCOCCUS LACTIS SUBSP. GALLUS
AE-contig_360	Contig-360	Contig360	360	4	360	0.3	61.4	341	supercont1.1282	1e-84	160	100	23	2	REV	145533	145692												unknown	uk	166	122	hypothetical protein 24.t00049 [Entam	5.5	gi|56472863	51	1408	35	4	421	20	1	Entamoeba histolytica HM-1:IMSS	HYPOTHETICAL ENTAMOEBA HISTOLYTICA HM-1 IMSS ANOPHELES GAMBIAE STR. PEST
AE-contig_166	Contig-166	Contig166	166	1	1240	3.7	49.7		supercont1.151	0	877	96	25	1	REV	1868701	1869576												unknown	uk	167	123	hypothetical protein [Oryza sativa	5.9	gi|50901100	80	562	32	14	236	191	1	Oryza sativa (japonica cultivar-group)	HYPOTHETICAL ORYZA SATIVA JAPONICA CULTIVAR-GROUP CULTIVAR GROUP
AE-contig_1267	Contig-1267	Contig1267	1267	1	916	.	60.7		supercont1.102	0	782	98	5	1	FOR	2641894	2642668												unknown	uk	168	124	hypothetical protein PY00472 [Plasm	0.99	gi|82540683	63	634	38	10	387	290	1	Plasmodium yoelii yoelii	HYPOTHETICAL PLASMODIUM YOELII STR. 17XNL DICTYOSTELIUM DISCOIDEUM TRYPANOSOMA BRUCEI CHABAUDI BERGHEI STRAIN ANKA CONSERVED SYNTHASE F0 SUBUNIT 8 HARPIOSQUILLA HARPAX FALCIPARUM 3D7 TREU927 STAPHYLOCOCCUS AUREUS YARROWIA LIPOLYTICA UNNAMED PRODUCT CLIB122 TFIID TRANSCRIPTION INITIATION FACTOR CRUZI
AE-contig_1254	Contig-1254	Contig1254	1254	1	724	.	66.9	705	AAGE02020058	0	700	98	4	1	REV	799	1498												unknown	uk	169	125
AE-contig_1251	Contig-1251	Contig1251	1251	1	545	.	67.7	526	supercont1.1293	0	329	99	4	2	REV	84864	85192												unknown	uk	170	126	hypothetical protein [Plasmodium be	0.78	gi|68064701	75	545	34	14	43	185	1	Plasmodium berghei	HYPOTHETICAL PLASMODIUM BERGHEI STRAIN ANKA CONSERVED UNKNOWN FUNCTION CLOSTRIDIUM THERMOCELLUM ATCC FALCIPARUM 3D7 SECRETED ALPHA BETA HYDROLASE SUPERFAMILY CRYPTOSPORIDIUM PARVUM SIGNAL PEPTIDE
AE-contig_1235	Contig-1235	Contig1235	1235	1	419	.	68.3	400	supercont1.64	1e-173	390	95	7	2	FOR	1247677	1248063												unknown	uk	171	127	hypothetical protein LOC210463 [Mus	5.4	gi|27369501	26	554	50	5	6	281	1	Mus musculus	HYPOTHETICAL MUSCULUS UNNAMED PRODUCT PUTATIVE MEMBRANE STAPHYLOCOCCUS AUREUS SUBSP. MRSA252
AE-contig_1225	Contig-1225	Contig1225	1225	1	287	.	55.1	268	supercont1.335	1e-135	265	98	1	1	REV	902622	902884												unknown	uk	172	128	ovary protein [Eriocheir sinensis] 33 3.3	3.3	gi|37778448	20	229	60	9	188	19	1	Eriocheir sinensis	OVARY ERIOCHEIR SINENSIS MU-LIKE PROPHAGE GP46 ESCHERICHIA COLI B171 MU LIKE HYPOTHETICAL MUP46 ENTEROBACTERIA PHAGE CLONING VECTOR MUNXKAN VG46_BPMU
AE-contig_1219	Contig-1219	Contig1219	1219	1	380	.	56.6		supercont1.65	2e-71	154	97	9	5	FOR	1193247	1193400												unknown	uk	173	129	NADH oxidase (two distinct flavin oxi	7.2	gi|15026495	47	630	31	7	134	189	1	Clostridium acetobutylicum ATCC 824	OXIDASE TWO DISTINCT FLAVIN OXIDOREDUCTASE DOMAINS CLOSTRIDIUM ACETOBUTYLICUM ATCC 824
AE-contig_1217	Contig-1217	Contig1217	1217	1	331	.	57.1	312	supercont1.83	1e-153	303	97	8	1	REV	865346	865648												unknown	uk	174	130	HMG-I and HMG-Y, DNA-binding [Bur	3.2	gi|74013992	37	1098	43	3	304	54	1	Burkholderia ambifaria AMMD	HMG-I HMG-Y DNA-BINDING BURKHOLDERIA AMBIFARIA AMMD BINDING PUTATIVE ARGININE SERINE-RICH PROTEIN-LIKE SOLANUM TUBEROSUM SERINE RICH LIKE DROSOPHILA MELANOGASTER REPETITIVE MATRIX 1 HOMO SAPIENS SERINE\ Q8IYB3 SRRM1_HUMAN SER ARG-RELATED NUCLEAR SR-RELATED 160 KDA RELATED SR COBALTOCHELATASE PSEUDOMONAS SYRINGAE PV. MAGNESIUM CHELATASE PREDICTED SIMILAR TO PLENTY-OF-PROLINES-101 PAN TROGLODYTES A…
AE-contig_1212	Contig-1212	Contig1212	1212	1	416	.	70.4	397	supercont1.11	0	389	99	9	1	REV	611756	612144												unknown	uk	175	131
AE-contig_1209	Contig-1209	Contig1209	1209	1	186	.	70.4	167	supercont1.26	3e-62	146	95	17	1	FOR	2857549	2857694												unknown	uk	176	132
AE-contig_1205	Contig-1205	Contig1205	1205	1	939	.	64.4		supercont1.395	0	695	99	18	2	REV	235869	236562												unknown	uk	177	133	NADH dehydrogenase subunit 4L [Brug	5.1	gi|23395812	62	79	37	78	61	116	1	Brugia malayi	DEHYDROGENASE SUBUNIT 4L BRUGIA MALAYI HYPOTHETICAL PLASMODIUM BERGHEI STRAIN ANKA PREDICTED SIMILAR TO VASOPRESSIN V2 RECEPTOR RENAL-TYPE ARGININE ANTIDIURETIC HORMONE AVPR DANIO RERIO RENAL TYPE UNNAMED PRODUCT TETRAODON NIGROVIRIDIS
AE-contig_1185	Contig-1185	Contig1185	1185	1	977	0.1	55.8		supercont1.246	1e-180	468	92	231	1	FOR	1457436	1457903												unknown	uk	178	134
AE-contig_1168	Contig-1168	Contig1168	1168	1	1170	4.2	55.6		supercont1.124	0	782	98	22	1	REV	983813	984589												unknown	uk	179	135	sigma-54-dependent enhancer-binding pr	5.5	gi|4581632	60	324	36	19	188	650	1	Erwinia amylovora	SIGMA-54-DEPENDENT ENHANCER-BINDING HRPS ERWINIA AMYLOVORA SIGMA 54-DEPENDENT DEPENDENT ENHANCER BINDING
AE-contig_1159	Contig-1159	Contig1159	1159	1	535	5.4	54.8		AAGE02027321	1e-113	277	94	14	1	FOR	39531	39801												unknown	uk	180	136	PREDICTED: similar to ENSANGP000000	3.7	gi|66543691	55	559	34	10	357	59	1	Apis mellifera	PREDICTED SIMILAR TO PARTIAL APIS MELLIFERA
AE-contig_1141	Contig-1141	Contig1141	1141	1	475	.	64.8	456	AAGE02025327	0	438	100	18	1	REV	3493	3930												unknown	uk	181	137	PREDICTED: similar to zn-finger, CC	3.3	gi|72106002	23	1509	52	2	1397	270	1	Strongylocentrotus purpuratus	PREDICTED SIMILAR TO ZN-FINGER CCHC TYPE RNA-DIRECTED DNA POLYMERASE INTEGRASE CATALYTIC DOMAIN CONTAINING PARTIAL STRONGYLOCENTROTUS PURPURATUS ZN FINGER RNA DIRECTED RIBOSOMAL L21 RATTUS NORVEGICUS ATPASE H+ TRANSPORTING LYSOSOMAL V0 SUBUNIT A ISOFORM 1 BOS TAURUS VPP1_BOVIN VACUOLAR PROTON TRANSLOCATING 116 KDA V-ATPASE 116-KDA CLATHRIN-COATED VESICLE SYNAPTIC PUMP ADENOSINE TRIPHOSPHATASE H+-…
AE-contig_1138	Contig-1138	Contig1138	1138	1	799	0.6	66.1		supercont1.127	0	774	98	26	1	FOR	1377748	1378515												unknown	uk	182	138	hypothetical protein VFA0517 [Vibri	1.3	gi|59713700	150	254	26	59	137	334	1	Vibrio fischeri ES114	HYPOTHETICAL VIBRIO FISCHERI PLASMODIUM FALCIPARUM 3D7 PREDICTED SIMILAR TO G PROTEIN-COUPLED RECEPTOR 64 PARTIAL STRONGYLOCENTROTUS PURPURATUS COUPLED
AE-contig_1130	Contig-1130	Contig1130	1130	1	750	0.5	66.5		AAGE02020234	0	726	99	26	1	FOR	15626	16350												unknown	uk	183	139	rpoB [Plasmodium falciparum] >gi|5876	2.0	gi|1171587	113	1024	28	11	276	83	1	Plasmodium falciparum	PLASMODIUM FALCIPARUM SUBUNIT RNA POLYMERASE RPOB_PLAFA DNA-DIRECTED CHAIN DNA DIRECTED UNKNOWN STREPTOCOCCUS AGALACTIAE HYPOTHETICAL CGD3_90 CRYPTOSPORIDIUM PARVUM SIGNAL PEPTIDE PEPTIDASE S9 PROLYL OLIGOPEPTIDASE ACTIVE SITE REGION SHEWANELLA AMAZONENSIS SB2B
AE-contig_1127	Contig-1127	Contig1127	1127	1	214	0.9	51.9	195	supercont1.369	2e-88	178	98	16	3	FOR	148499	148676												unknown	uk	184	140	hypothetical protein MG10763.4 [Mag	9.3	gi|39941828	24	118	50	20	22	16	1	Magnaporthe grisea 70-15	HYPOTHETICAL MAGNAPORTHE GRISEA
AE-contig_1125	Contig-1125	Contig1125	1125	1	592	0.8	65.4	573	AAGE02018243	0	547	99	24	2	REV	38926	39472												unknown	uk	185	141
AE-contig_1122	Contig-1122	Contig1122	1122	1	415	3.4	61.2	396	supercont1.287	1e-152	371	93	25	1	REV	975482	975847												unknown	uk	186	142	olfactory receptor Olr324 [Rattu	5.5	gi|47577117	55	311	34	18	19	63	1	Rattus norvegicus	OLFACTORY RECEPTOR RATTUS NORVEGICUS AMINO ACID PERMEASE ORYZA SATIVA JAPONICA CULTIVAR-GROUP CULTIVAR GROUP ANTI-COLORECTAL CARCINOMA LIGHT CHAIN MUS MUSCULUS ANTI COLORECTAL
AE-contig_1119	Contig-1119	Contig1119	1119	1	326	4.3	71.2	210	supercont1.42	2e-61	178	94	30	1	FOR	2266004	2266175												unknown	uk	187	143	hypothetical protein DgeoDRAFT_2307 [	5.5	gi|66780161	39	495	33	8	473	38	1	Deinococcus geothermalis DSM 11300	HYPOTHETICAL DGEODRAFT_2307 DEINOCOCCUS GEOTHERMALIS DSM
AE-contig_1118	Contig-1118	Contig1118	1118	1	124	6.5	44.4																						unknown	uk	188	144
AE-contig_1109	Contig-1109	Contig1109	1109	1	231	3.5	70.6	160	AAGE02028102	1e-49	129	94	31	2	FOR	16071	16198												unknown	uk	189	145
AE-contig_1105	Contig-1105	Contig1105	1105	1	274	1.8	61.3	255	AAGE02024452	1e-111	237	97	18	1	REV	3245	3478												unknown	uk	190	146	GA12132-PA [Drosophila pseudoobscura] 32 5.5	5.5	gi|54636431	78	152	28	51	77	6	1	Drosophila pseudoobscura	DROSOPHILA PSEUDOOBSCURA H+-TRANSPORTING ATPASE GIARDIA LAMBLIA ATCC TRANSPORTING
AE-contig_1094	Contig-1094	Contig1094	1094	1	498	0.2	59.4	479	supercont1.37	0	451	98	26	1	REV	2304419	2304868												unknown	uk	191	147	putative 41 kD chloroplast nucleoid	8.7	gi|54290717	43	469	39	9	153	263	1	Oryza sativa (japonica cultivar-group)	PUTATIVE 41 KD CHLOROPLAST NUCLEOID DNA BINDING ORYZA SATIVA JAPONICA CULTIVAR-GROUP CULTIVAR GROUP
AE-contig_1085	Contig-1085	Contig1085	1085	1	686	2.9	64.9		AAGE02025307	0	654	95	31	1	REV	71281	71932												unknown	uk	192	148	hypothetical protein [Plasmodium fa	0.26	gi|23613324	120	970	30	12	251	58	1	Plasmodium falciparum 3D7	HYPOTHETICAL PLASMODIUM FALCIPARUM 3D7 MEMBRANE SPANNING PICROPHILUS TORRIDUS DSM 9790 CHABAUDI TRYPANOSOMA BRUCEI PUTATIVE DNA POLYMERASE III ALPHA SUBUNIT CHLAMYDOPHILA ABORTUS S26 3 SURFACE LAYER BACILLUS THURINGIENSIS SLAP_BACTI S-LAYER PRECURSOR S TRANSPORTER PERMEASE STAPHYLOCOCCUS EPIDERMIDIS RP62A
AE-contig_1084	Contig-1084	Contig1084	1084	1	1086	1.7	62		supercont1.287	0	811	98	25	1	REV	917697	918497												unknown	uk	193	149
AE-contig_1082	Contig-1082	Contig1082	1082	1	491	0.4	59.7	472	supercont1.1366	0	450	99	20	1	REV	45332	45780												unknown	uk	194	150	PREDICTED: similar to predicted CDS	0.052	gi|72107162	87	182	32	48	100	119	1	Strongylocentrotus purpuratus	PREDICTED SIMILAR TO CDS REVERSE TRANSCRIPTASE FAMILY MEMBER PARTIAL STRONGYLOCENTROTUS PURPURATUS RNA-DIRECTED DNA POLYMERASE 3I9 RNA DIRECTED HYPOTHETICAL PYROCOCCUS ABYSSI GE5 RING FINGER 10 BOS TAURUS
AE-contig_1080	Contig-1080	Contig1080	1080	1	307	1.3	64.8	288	AAGE02017462	1e-129	246	99	40	1	REV	317199	317443												unknown	uk	195	151
AE-contig_1074	Contig-1074	Contig1074	1074	1	1171	4.3	57		supercont1.22	0	793	95	19	1	FOR	502782	503566												unknown	uk	196	152	putative microneme protein Sm70 [Sarc	1.9	gi|13625469	112	349	27	32	147	819	1	Sarcocystis muris	PUTATIVE MICRONEME SM70 SARCOCYSTIS MURIS HYPOTHETICAL YARROWIA LIPOLYTICA UNNAMED PRODUCT CLIB122 PLASMODIUM FALCIPARUM 3D7 GLYCINE-RICH ARABIDOPSIS THALIANA GLYCINE RICH PREDICTED SIMILAR TO APIS MELLIFERA CONSERVED CAMPYLOBACTER JEJUNI SUBSP. NCTC OCEANOBACILLUS IHEYENSIS SPLICING FACTOR 3B SUBUNIT 4 MUS MUSCULUS RATTUS NORVEGICUS SF3B4 DICTYOSTELIUM DISCOIDEUM FAMILY CONTAINING CHROMODOMAIN H…
AE-contig_1070	Contig-1070	Contig1070	1070	1	183	4.4	72.1	88																					unknown	uk	197	153
AE-contig_1068	Contig-1068	Contig1068	1068	1	125	2.4	60.8	106	supercont1.80	3e-12	60	93	41	1	REV	1497233	1497290												unknown	uk	198	154
AE-contig_1067	Contig-1067	Contig1067	1067	1	506	0.8	58.9	487	supercont1.70	0	330	99	157	1	REV	1425570	1425899												unknown	uk	199	155	hypothetical protein BR0796 [Brucella	5.4	gi|23347605	71	169	29	42	106	130	1	Brucella suis 1330	HYPOTHETICAL BRUCELLA SUIS 1330 MELITENSIS 16M BIOVAR ABORTUS 2308 BRUAB1_0810 CONSERVED 9 941 DICTYOSTELIUM DISCOIDEUM UNKNOWN FUNCTION SYNTROPHOMONAS WOLFEI STR. GOETTINGEN
AE-contig_1061	Contig-1061	Contig1061	1061	1	141	5	42.6																						unknown	uk	200	156
AE-contig_1059	Contig-1059	Contig1059	1059	1	246	4.5	78.5	87																					unknown	uk	201	157
AE-contig_1054	Contig-1054	Contig1054	1054	1	800	0.4	63.9		supercont1.180	0	779	99	22	1	FOR	585963	586740												unknown	uk	202	158	PREDICTED: similar to forkhead box	6.7	gi|72010838	66	468	30	14	91	50	1	Strongylocentrotus purpuratus	PREDICTED SIMILAR TO FORKHEAD BOX J1 STRONGYLOCENTROTUS PURPURATUS
AE-contig_1043	Contig-1043	Contig1043	1043	1	365	0.8	55.3	346	supercont1.204	1e-160	325	97	21	1	FOR	259056	259379												unknown	uk	203	159
AE-contig_1026	Contig-1026	Contig1026	1026	1	165	0.6	49.7		supercont1.394	6e-51	111	98	50	1	REV	125858	125968												unknown	uk	204	160
AE-contig_1022	Contig-1022	Contig1022	1022	1	806	1	64		AAGE02022575	0	787	94	22	1	REV	152984	153764												unknown	uk	205	161
AE-contig_1015	Contig-1015	Contig1015	1015	1	472	1.1	69.9	453	supercont1.34	0	429	96	25	1	REV	46814	47241												unknown	uk	206	162	hypothetical protein 99.t00016 [Entam	2.5	gi|56469849	68	439	30	15	202	192	1	Entamoeba histolytica HM-1:IMSS	HYPOTHETICAL ENTAMOEBA HISTOLYTICA HM-1 IMSS PLASMODIUM FALCIPARUM 3D7 TMDENDRAFT_1964 THIOMICROSPIRA DENITRIFICANS ATCC YOELII STR. 17XNL
AE-contig_1013	Contig-1013	Contig1013	1013	1	539	0.7	67.9	520	supercont1.45	0	489	98	31	1	REV	850170	850657												unknown	uk	207	163	hypothetical protein [Yarrowia lipo	1.7	gi|50554287	63	247	26	26	242	310	1	Yarrowia lipolytica CLIB122	HYPOTHETICAL YARROWIA LIPOLYTICA UNNAMED PRODUCT CLIB122 ERYTHROCYTE MEMBRANE 1 PFEMP1 PLASMODIUM FALCIPARUM 3D7 CAENORHABDITIS ELEGANS PYRUVATE PHOSPHATE DI KINASE EHRLICHIA CANIS STR. JAKE PHOSPHOENOLPYRUVATE SYNTHASE DIKINASE
AE-contig_1005	Contig-1005	Contig1005	1005	1	386	0.3	58	367	supercont1.63	0	342	100	25	1	FOR	2367256	2367597												unknown	uk	208	164	COG0651: Formate hydrogenlyase su	1.9	gi|52698673	101	510	29	20	135	15	1	Rickettsia akari str. Hartford	FORMATE HYDROGENLYASE SUBUNIT 3 MULTISUBUNIT NA+ H+ ANTIPORTER MNHD RICKETTSIA AKARI STR. HARTFORD
AE-contig_649	Contig-649	Contig649	649	1	608	3.3	53		supercont1.89	0	386	99	1	2	FOR	450562	450947	conserved hypothetical protein 57 4e-009	4e-09	AAEL003544-RA	58	275	60	21	1	433	1	FOR	similar to Anopheles protein	uk	209	165	ENSANGP00000016764 [Anopheles gambiae	1E-006	gi|55234540	58	320	58	18	1	433	1	Anopheles gambiae str. PEST	ANOPHELES GAMBIAE STR. PEST DROSOPHILA MELANOGASTER ALPHA ALPHA-TREHALOSE-PHOSPHATE SYNTHASE THERMOPLASMA VOLCANIUM GSS1 TREHALOSE-PHOSPHATE TREHALOSE PHOSPHATE TREHALOSE-6-PHOSPHATE 6-PHOSPHATE NACHT NUCLEOSIDE TRIPHOSPHATASE GEOBACTER METALLIREDUCENS GS-15 HYPOTHETICAL PLASMODIUM CHABAUDI
AE-contig_227	Contig-227	Contig227	227	13	705	.	58.9	686	supercont1.92	1e-170	396	94	28	2	FOR	2368679	2369074	conserved hypothetical protein 143 7e-035	7e-35	AAEL003600-RA	145	312	54	46	11	12	1	FOR	putative salivary peptide	uk	222	166	putative salivary protein 34k-1 [Aede	2E-023	gi|56417496	148	315	45	47	11	12	1	Aedes albopictus	PUTATIVE SALIVARY AEDES ALBOPICTUS 34K 1 SIMILAR TO AEGYPTI 34 KDA SECRETED 2 INOSITOL 4 5-TRISPHOSPHATE 3-KINASE RATTUS NORVEGICUS TRISPHOSPHATE 3 KINASE PREDICTED MELLIFERA MYOSIN HEAVY CHAIN CARDIAC MUSCLE SPECIFIC ISOFORM ARGOPECTEN IRRADIANS CATCHIN CATCH SMOOTH STRIATED ANOPHELES GAMBIAE STR. PEST MYS_AEQIR 5612 SUBUNIT=HEAVY CHAIN=ROD REGION AEQUIPECTEN IRRADIANS=SCALLOPS PEPTIDE PARTIAL 1…
AE-contig_641	Contig-641	Contig641	641	1	618	1.5	46.3		AAGE02026399	0	415	100	22	10	REV	79598	80012	hypothetical protein 30 0.70	0.7	AAEL005333-RA	60	687	28	9	160	243	1	REV	possible RNA polymerase	uk	223	167	transcriptional repressor MdcY [Acine	0.28	gi|11494139	85	224	27	38	195	199	1	Acinetobacter calcoaceticus	TRANSCRIPTIONAL REPRESSOR MDCY ACINETOBACTER CALCOACETICUS UNNAMED PRODUCT DEBARYOMYCES HANSENII HYPOTHETICAL ASPERGILLUS NIDULANS FGSC A4 SYNTHETIC CONSTRUCT PUTATIVE REGULATOR GNTR FAMILY PSYCHROBACTER ARCTICUS SAM-DEPENDENT METHYLTRANSFERASES PSEUDOMONAS AERUGINOSA UCBPP-PA14 CONSERVED PAO1 DEPENDENT UCBPP PA14 DANIO RERIO AUXILIARY FACTOR SMALL SUBUNIT ARABIDOPSIS THALIANA PREDICTED SIMILAR T…
AE-contig_858	Contig-858	Contig858	858	1	827	1.7	59.4		supercont1.9	0	699	96	1	2	FOR	1715265	1715960	conserved hypothetical protein 176 1e-044	1e-44	AAEL000496-RA	162	608	54	27	129	19	1	REV	peroxidase on reverse complement - just downstream of real peroxidase in reverse direction	uk	224	168	ENSANGP00000028732 [Anopheles gambiae	2E-027	gi|55241646	132	657	49	20	191	79	1	Anopheles gambiae str. PEST	ANOPHELES GAMBIAE STR. PEST PEROXIDASE AEDES AEGYPTI HYPOTHETICAL CAENORHABDITIS BRIGGSAE CG5873-PA DROSOPHILA MELANOGASTER PSEUDOOBSCURA PREDICTED SIMILAR TO MELLIFERA SALIVARY ALBIMANUS ELEGANS MAJOR AMPULLATE GLAND NEPHILA SENEGALENSIS PEROXINECTIN PACIFASTACUS LENIUSCULUS CG6969-PA	peroxidase activity	7e-08	peroxidase activity||oxidoreductase activity\, acting on peroxide as acceptor||oxidoreductase activity||catalytic activity	catalytic activity	oxidoreductase activity
AE-contig_977	Contig-977	Contig977	977	1	511	0.2	65.8	492	supercont1.144	0	469	100	23	1	FOR	590173	590641												many small orfs	uk	225	169	plexin D1 [Danio rerio] >gi|4194691	0.10	gi|45387803	35	637	54	5	525	393	1	Danio rerio	PLEXIN D1 DANIO RERIO GLYCOSYLTRANSFERASES INVOLVED IN CELL WALL BIOGENESIS CYTOPHAGA HUTCHINSONII PREDICTED SIMILAR TO PHOSPHOLIPASE A2 GROUP IB PANCREAS RECEPTOR HYPOTHETICAL PLASMODIUM CHABAUDI HELICASE-PRIMASE COMPLEX GALLID HERPESVIRUS 1 HELICASE PRIMASE COMPONENT A3 HOMO SAPIENS PLXA3_HUMAN PRECURSOR 4 TRANSMEMBRANE
AE-contig_1165	Contig-1165	Contig1165	1165	1	897	1.1	59.2		supercont1.377	0	423	97	366	3	REV	829355	829777	hypothetical protein 40 0.001	0.001	AAEL000979-RA	120	366	28	33	1	43	1	FOR	identical repeats found in several genomic location - no obvious orfs	uk	226	170	hypothetical protein [Plasmodium fa	5E-004	gi|23613112	89	3134	33	3	2628	40	4	Plasmodium falciparum 3D7	HYPOTHETICAL PLASMODIUM FALCIPARUM 3D7 SPBC3D6.14C SCHIZOSACCHAROMYCES POMBE SPBC30B4.01C YB1E_SCHPO SERINE-RICH PRECURSOR SERINE RICH EPA5P CANDIDA GLABRATA UNNAMED PRODUCT HOMO SAPIENS CEMENT 3B VARIANT 3 PHRAGMATOPOMA CALIFORNICA EPA4P ANOPHELES GAMBIAE STR. PEST 2 YARROWIA LIPOLYTICA CLIB122 PROTEIN-SIGNAL PEPTIDE PREDICTION RHODOPIRELLULA BALTICA SH 1 SIGNAL THEILERIA ANNULATA DICTYOSTELIUM …	a-agglutinin anchorage subunit - cell wall (sensu Fungi) - cell adhesion molecule binding - agglutination during conjugation with cellular fusion	0.028	cell adhesion molecule binding||protein binding||binding	binding	protein binding
AE-contig_943	Contig-943	Contig943	943	1	644	0.2	52.6	625	supercont1.77	0	606	98	18	1	FOR	286155	286758	atlastin 47 5e-006	5e-06	AAEL003109-RA	26	548	92	5	523	14	1	FOR	hypothetical protein	uk	227	171	myocardin-related transcription facto	0.006	gi|50818199	147	1473	23	10	805	20	1	Drosophila melanogaster	MYOCARDIN-RELATED TRANSCRIPTION FACTOR DROSOPHILA MELANOGASTER MYOCARDIN RELATED TFIID SUBUNIT DICTYOSTELIUM DISCOIDEUM INITIATION SHRIMP WHITE SPOT SYNDROME VIRUS WSSV150 HYPOTHETICAL CANDIDA ALBICANS ANOPHELES GAMBIAE STR. PEST SIMILAR TO SLIME MOLD . TRFA ASPARAGINE-RICH CRYPTOSPORIDIUM HOMINIS ASPARAGINE RICH ABI3-INTERACTING ORYZA SATIVA JAPONICA CULTIVAR-GROUP ABI3 INTERACTING CULTIVAR GROU…	CG32296-PA - border cell migration (sensu Insecta) - actin cytoskeleton organization and biogenesis	0.0003	transcriptional activator activity||transcription regulator activity	transcription regulator activity	transcriptional activator activity
AE-contig_1203	Contig-1203	Contig1203	1203	1	937	0.1	59.7		AAGE02025431	1e-103	192	100	332	2	REV	70754	70945	hypothetical protein 337 4e-093	4e-93	AAEL013402-RC	199	200	88	100	1	142	1	FOR	hypothetical protein	uk	228	172	hypothetical protein [Yarrowia lipo	7E-005	gi|50546607	136	483	31	28	193	184	6	Yarrowia lipolytica CLIB122	HYPOTHETICAL YARROWIA LIPOLYTICA UNNAMED PRODUCT CLIB122 DENTIN SIALOPHOSPHOPROTEIN MUS MUSCULUS MATRIX 3 DSPP DMP3 PHOSPHORYN HOMO SAPIENS PRECURSOR DSPP_MOUSE DMP-3 CONTAINS PHOSPHOPROTEIN PHOSPHOPHORYN DPP SIALOPROTEIN DSP DMP RATTUS NORVEGICUS SIALOPROTEIN-PHOSPHOPHORYN DSP-PP523 PREDICTED SIMILAR TO PREPROPROTEIN CANIS FAMILIARIS EXTRACELLULAR PAPILIN DROSOPHILA MELANOGASTER 2 STAPHYLOCOCCUS…	dentin sialophosphoprotein - extracellular space	2e-05	extracellular matrix structural constituent||structural molecule activity	structural molecule activity	extracellular matrix structural constituent
AE-contig_657	Contig-657	Contig657	657	1	536	0.2	54.3		supercont1.32	0	541	95	1	1	REV	960215	960750	conserved hypothetical protein 33 0.050	0.05	AAEL001394-RA	18	364	83	5	1	483	1	FOR	hypothetical protein	uk	229	173	hypothetical protein UM00728.1 [Ust	4.8	gi|71004418	138	706	25	20	464	114	1	Ustilago maydis 521	HYPOTHETICAL USTILAGO MAYDIS 521
AE-contig_832	Contig-832	Contig832	832	1	664	0.6	48.5		supercont1.380	0	641	96	24	3	FOR	966150	966789	mitochondrial transcription factor A, putative 30 0.61	0.61	AAEL014794-RB	59	255	33	23	69	243	1	REV	hypothetical protein	uk	230	174	hypothetical protein [Oryza sativa	2.7	gi|50908601	86	146	37	59	19	201	1	Oryza sativa (japonica cultivar-group)	HYPOTHETICAL ORYZA SATIVA JAPONICA CULTIVAR-GROUP CULTIVAR GROUP VEGETATIVE CELL WALL GP1 -LIKE THAUMATIN-LIKE VITIS VINIFERA THAUMATIN LIKE SAPIENS UNNAMED PRODUCT MUSCULUS SCHIZOSACCHAROMYCES POMBE ADR381CP ASHBYA GOSSYPII ATCC EREMOTHECIUM CONSERVED TRYPANOSOMA CRUZI PREDICTED SIMILAR TO VASOPRESSIN V1A RECEPTOR V1AR VASCULAR HEPATIC-TYPE ARGININE ANTIDIURETIC HORMONE 1A AVPR STRONGYLOCENTROTU…
AE-contig_683	Contig-683	Contig683	683	1	311	6.8	48.6		supercont1.74	9e-73	186	91	73	2	REV	1132306	1132491												hypothetical protein	uk	231	175
AE-contig_1131	Contig-1131	Contig1131	1131	1	494	0.4	69	475	supercont1.163	0	449	99	26	1	FOR	652598	653044												hypothetical protein	uk	232	176	hypothetical protein [Plasmodium ch	1.7	gi|70941936	125	328	25	38	223	147	1	Plasmodium chabaudi	HYPOTHETICAL PLASMODIUM CHABAUDI CONSERVED RIBOSOMAL S2 EIMERIA TENELLA FALCIPARUM KINASE PUTATIVE ENTAMOEBA HISTOLYTICA HM-1 IMSS
AE-contig_548	Contig-548	Contig548	548	2	512	.	53.5	493	supercont1.80	0	464	97	8	1	REV	305004	305467	conserved hypothetical protein 37 0.004	0.004	AAEL006352-RA	47	512	38	9	287	266	1	FOR	histidine rich peptide	uk	234	177	hypothetical protein Afu6g02900 [Aspe	0.10	gi|66845413	77	508	31	15	6	148	1	Aspergillus fumigatus Af293	HYPOTHETICAL ASPERGILLUS FUMIGATUS PAXILLIN-LIKE DICTYOSTELIUM DISCOIDEUM PAXILLIN LIKE SIMILAR TO SLIME MOLD . TACHYKININ-LIKE RECEPTOR STOMOXYS CALCITRANS TACHYKININ PREDICTED U1-SNRNP BINDING HOMOLOG APIS MELLIFERA U1 SNRNP CG7097-PA ISOFORM A DROSOPHILA MELANOGASTER XENOPUS LAEVIS SACCHAROMYCES CEREVISIAE INVOLVED IN REGULATION PHOSPHATIDYLINOSITOL 4 5-BISPHOSPHATE CONCENTRATIONS IRS4P TAX4P …
AE-contig_893	Contig-893	Contig893	893	1	1236	3.6	55.4	1217	supercont1.2	0	944	98	26	1	FOR	2040444	2041387												transposase	te	235	178	SJCHGC09533 protein [Schistosoma japo	7E-006	gi|76154387	89	155	38	57	12	533	2	Schistosoma japonicum	SJCHGC09533 SCHISTOSOMA JAPONICUM TRANSPOSASE HAEMATOBIA IRRITANS PLEURONECTES PLATESSA ANOPHELES ALBIMANUS 7464 DROSOPHILA HETERONEURA HYPOTHETICAL FRUIT FLY TRANSPOSON UHU4 PUTATIVE TC1-LIKE GAMBIAE TC1 LIKE WOLBACHIA ENDOSYMBIONT ANANASSAE MELANOGASTER ELEMENT S RANA PIPIENS VIRILIS STOMOXYS CALCITRANS HYDEI 7462 STR. PEST PHAGE BACILLUS THURINGIENSIS SEROVAR ISRAELENSIS ATCC PREDICTED SIMILAR…
AE-contig_965	Contig-965	Contig965	965	1	1362	4.7	52.2		AAGE02022230	0	937	98	26	1	REV	12354	13285	cytochrome c oxidase subunit iv 111 6e-025	6e-25	AAEL005170-RA	174	409	36	43	29	12	1	FOR	transposable element	te	236	179	PREDICTED: similar to zn-finger, CC	2E-017	gi|72011940	277	1377	23	20	43	33	1	Strongylocentrotus purpuratus	PREDICTED SIMILAR TO ZN-FINGER CCHC TYPE RNA-DIRECTED DNA POLYMERASE INTEGRASE CATALYTIC DOMAIN CONTAINING FAMILY MEMBER STRONGYLOCENTROTUS PURPURATUS ZN FINGER RNA DIRECTED CDS PARTIAL ALPHA-TECTORIN PRECURSOR DANIO RERIO ALPHA TECTORIN POLYPROTEIN
AE-contig_402	Contig-402	Contig402	402	3	837	0.6	65.1		supercont1.7	0	793	99	25	1	REV	2481663	2482453												similar to polyprotein	te	239	180	polyprotein [Hepatitis C virus] 38 0.38	0.38	gi|7329205	91	3033	27	3	154	214	1	Hepatitis C virus	POLYPROTEIN HEPATITIS C VIRUS POLG_HCVJ5 GENOME CONTAINS CORE P19 CAPSID P21 ENVELOPE GLYCOPROTEIN E1 GP32 GP35 E2 NS1 GP68 GP70 STRUCTURAL HYPOTHETICAL PLASMODIUM FALCIPARUM 3D7 CHABAUDI CONSERVED ISOLATE VAT96
AE-contig_492	Contig-492	Contig492	492	2	1039	0.9	53.3		AAGE02021704	0	932	98	24	1	FOR	12171	13095	conserved hypothetical protein 59 3e-009	3e-09	AAEL000453-RA	129	170	31	76	39	152	1	FOR	possible transposable element	te	241	181	SJCHGC06400 protein [Schistosoma japo	3E-015	gi|56759178	138	171	35	81	16	95	1	Schistosoma japonicum	SJCHGC06400 SCHISTOSOMA JAPONICUM PREDICTED HYPOTHETICAL PARTIAL STRONGYLOCENTROTUS PURPURATUS SIMILAR TO REVERSE TRANSCRIPTASE DANIO RERIO ANOPHELES GAMBIAE STR. PEST CDS ZN-FINGER CCHC TYPE RNA-DIRECTED DNA POLYMERASE INTEGRASE CATALYTIC DOMAIN CONTAINING FAMILY MEMBER ZN FINGER RNA DIRECTED POLYPROTEIN DROSOPHILA PSEUDOOBSCURA 1 SILKWORM TRANSPOSON MAG ALPHA-TECTORIN PRECURSOR ALPHA TECTORIN
AE-contig_480	Contig-480	Contig480	480	2	677	0.1	54.1	658	supercont1.1	4e-52	142	94	517	1	REV	1186122	1186263												possible transposable element	te	243	182	hypothetical protein [Streptomyces a	8.4	gi|29609396	78	441	33	18	318	55	1	Streptomyces avermitilis MA-4680	HYPOTHETICAL STREPTOMYCES AVERMITILIS PREDICTED SIMILAR TO PARATHYROID HORMONE-RELATED PRECURSOR PAN TROGLODYTES HORMONE RELATED POLYPROTEIN BOVINE VIRAL DIARRHEA VIRUS STRAIN TRANGIE Y546
AE-contig_869	Contig-869	Contig869	869	1	1079	2.6	47.6		supercont1.48	0	419	99	21	3	REV	686541	686959	conserved hypothetical protein 516 e-147	1e-147	AAEL002066-RA	314	894	82	35	343	22	3	FOR	PAN/APPLE-like domains found in leech anti-platelet	s?	244	183	ENSANGP00000017192 [Anopheles gambiae	1E-108	gi|55235319	342	881	60	39	334	22	4	Anopheles gambiae str. PEST	ANOPHELES GAMBIAE STR. PEST DROSOPHILA PSEUDOOBSCURA MELANOGASTER NO-MECHANORECEPTOR POTENTIAL A SHORT ISOFORM NO MECHANORECEPTOR LONG D B PREDICTED SIMILAR TO MELLIFERA MUC19 MUSCULUS PRECURSOR MUS MUCIN 19 SUBLINGUAL APOMUCIN CG3047-PA UNNAMED PRODUCT HOMO SAPIENS PUTATIVE REPLICATION INITIATION MICROCOCCUS SP. 28 CONTACTIN ASSOCIATED 1 STRONGYLOCENTROTUS PURPURATUS UNKNOWN ARABIDOPSIS THALIANA…	CG13207-PA, isoform A - perception of sound - detection of sound - dendrite morphogenesis - sensory perception of mechanical stimulus	0.0002	structural molecule activity	structural molecule activity
AE-contig_83	Contig-83	Contig83	83	60	416	.	57.7	397	supercont1.4	1e-137	248	100	27	2	REV	2317174	2317421	conserved hypothetical protein 170 2e-043	2e-43	AAEL000229-RA	85	85	100	100	1	63	1	FOR	salivary vasodilatory protein precursor variant 1	s/vasod	304	184	salivary vasodilatory protein precurso	7E-040	gi|4336720	85	85	96	100	1	63	1	Aedes aegypti	SALIVARY VASODILATORY PRECURSOR AEDES AEGYPTI SIALOKININ I PREPROPROTEIN PILUS ASSEMBLY FIMV PSEUDOMONAS AERUGINOSA UCBPP-PA14 UCBPP PA14 HYPOTHETICAL PLASMODIUM CHABAUDI PAO1 CAENORHABDITIS ELEGANS GIARDIA LAMBLIA ATCC CONSERVED BRADYRHIZOBIUM SP. BTAI1 RASGAP1 DICTYOSTELIUM DISCOIDEUM RASGTPASE-ACTIVATING RASGTPASE ACTIVATING UNNAMED PRODUCT ASPERGILLUS ORYZAE BRIGGSAE GIBBERELLA ZEAE PH-1 HOME…
AE-contig_85	Contig-85	Contig85	85	1	528	5.9	53.2		supercont1.4	3e-89	190	96	24	2	REV	2317232	2317421	conserved hypothetical protein 157 2e-039	2e-39	AAEL000229-RA	85	85	94	100	1	60	1	FOR	salivary vasodilatory protein precursor	s/vasod	305	185	salivary vasodilatory protein precurso	5E-036	gi|4336720	85	85	90	100	1	60	1	Aedes aegypti	SALIVARY VASODILATORY PRECURSOR AEDES AEGYPTI SIALOKININ I PREPROPROTEIN HYPOTHETICAL CAENORHABDITIS BRIGGSAE CONSERVED BRADYRHIZOBIUM SP. BTAI1
AE-contig_1151	Contig-1151	Contig1151	1151	1	540	6.9	53.1		supercont1.4	1e-107	255	93	27	2	REV	2317167	2317421	conserved hypothetical protein 120 2e-028	2e-28	AAEL000229-RA	63	85	90	74	23	135	1	FOR	salivary vasodilatory protein precursor	s/vasod	306	186	salivary vasodilatory protein precurso	5E-026	gi|4336720	63	85	88	74	23	135	1	Aedes aegypti	SALIVARY VASODILATORY PRECURSOR AEDES AEGYPTI SIALOKININ I PREPROPROTEIN
AE-contig_437	Contig-437	Contig437	437	2	1145	.	47.3		AAGE02020583	0	502	96	517	1	REV	3561	4048	conserved hypothetical protein 303 8e-083	8e-83	AAEL015466-RA	135	242	99	56	1	453	2	FOR	unknown zinc finger, conserved	s/uk	308	187	CG5196-PA, isoform A [Drosophila melan	9E-056	gi|7299620	127	427	70	30	8	477	1	Drosophila melanogaster	CG5196-PA ISOFORM A DROSOPHILA MELANOGASTER PSEUDOOBSCURA ANOPHELES GAMBIAE STR. PEST CG5196-PB B PREDICTED SIMILAR TO MELLIFERA CG4483-PA ZINC FINGER DHHC DOMAIN CONTAINING 6 CANIS FAMILIARIS UNKNOWN FOR MGC RATTUS NORVEGICUS 2 BOS TAURUS 1 HYPOTHETICAL PONGO PYGMAEUS HOMO SAPIENS TRANSMEMBRANE H4 UNNAMED PRODUCT ZDHC6_HUMAN PROBABLE PALMITOYLTRANSFERASE ZDHHC6 DOMAIN-CONTAINING DHHC-6 376 Q5REH…	zinc finger, DHHC domain containing 2 - palmitoyltransferase activity - protein palmitoylation	3e-13	palmitoyltransferase activity||acyltransferase activity||transferase activity\, transferring groups other than amino-acyl groups||transferase activity\, transferring acyl groups||transferase activity||catalytic activity	catalytic activity	transferase activity
AE-contig_1134	Contig-1134	Contig1134	1134	1	859	0.5	51.5		supercont1.87	0	404	98	92	3	REV	2238028	2238431	conserved hypothetical protein 486 e-138	1e-138	AAEL003483-RA	242	248	97	98	7	62	1	FOR	similar to hemolymph protein	s/uk	309	188	ENSANGP00000021680 [Anopheles gambiae	8E-039	gi|55239079	245	255	33	96	8	62	1	Anopheles gambiae str. PEST	ANOPHELES GAMBIAE STR. PEST DROSOPHILA PSEUDOOBSCURA MELANOGASTER CG9917-PA BOMBYX MORI HGLY_MANSE HEMOLYMPH GLYCOPROTEIN PRECURSOR GALLERIA MELLONELLA P27K_GALME P27K UNNAMED PRODUCT HOMO SAPIENS HYPOTHETICAL 31 LONOMIA OBLIQUA UNKNOWN ORYZA SATIVA JAPONICA CULTIVAR-GROUP CULTIVAR GROUP HZV_154 HELIOTHIS ZEA VIRUS 1 NOVEL EGF DOMAIN CONTAINING DANIO RERIO FORKHEAD FKHR BOX O5 BACR42I17.2
AE-contig_407	Contig-407	Contig407	407	3	805	.	60.6	786	supercont1.145	0	466	95	316	1	REV	282975	283429	brat protein 31 0.47	0.47	AAEL004918-RA	43	904	27	5	620	270	1	FOR	salivary secreted peptide with WWW domain	s/uk	312	189	alginate biosynthesis protein Alg44	2.3	gi|66044314	84	390	29	22	292	125	1	Pseudomonas syringae pv. syringae B728a	ALGINATE BIOSYNTHESIS ALG44 PSEUDOMONAS SYRINGAE PV. PREDICTED SIMILAR TO BASEMENT MEMBRANE-SPECIFIC HEPARAN SULFATE PROTEOGLYCAN CORE PRECURSOR HSPG PERLECAN PLC PARTIAL BOS TAURUS MEMBRANE SPECIFIC PHASEOLICOLA TOMATO STR. ALG44_PSESM PUTATIVE RNA POLYMERASE II TRANSCRIPTION ELONGATION FACTOR CANDIDA ALBICANS POTENTIAL POL UNKNOWN ORYZA SATIVA JAPONICA CULTIVAR-GROUP EXPRESSED CULTIVAR GROUP FI…
AE-contig_259	Contig-259	Contig259	259	9	467	.	54.4	448	supercont1.18	0	447	97	1	1	FOR	1049499	1049945	wd-repeat protein 32 0.085	0.085	AAEL009887-RA	104	985	25	11	878	105	1	FOR	salivary secreted peptide with WWW domain	s/uk	321	190	copper ion binding / electron trans	0.045	gi|15235180	70	343	32	20	33	159	2	Arabidopsis thaliana	COPPER ION BINDING ELECTRON TRANSPORTER ARABIDOPSIS THALIANA PUTATIVE HYPOTHETICAL PLASMODIUM FALCIPARUM 3D7 POLYKETIDE SYNTHASE PHOMA SP. DICTYOSTELIUM DISCOIDEUM CONSERVED SYNECHOCOCCUS WH 8102 CAENORHABDITIS BRIGGSAE CG9983-PC ISOFORM C DROSOPHILA MELANOGASTER CG9983-PB ROA1_DROME HETEROGENEOUS NUCLEAR RIBONUCLEOPROTEIN A1 HNRNP CORE A1-A PEN REPEAT CLONE P9 UNKNOWN NULCEAR CG9983-PA A CG9983-…	Heterogeneous nuclear ribonucleoprotein A1 - ribonucleoprotein complex	0.094	RNA binding||nucleic acid binding||binding	binding	nucleic acid binding
AE-contig_242	Contig-242	Contig242	242	1	968	0.1	49.8		supercont1.14	0	460	99	5	1	REV	4292672	4293131	virus-induced RNA, putative 187 7e-048	7e-48	AAEL000718-RA	103	268	90	38	2	401	1	FOR	putative secreted salivary protein	s/uk	322	191	ENSANGP00000023903 [Anopheles gambiae	3E-018	gi|55244109	77	489	61	16	15	479	1	Anopheles gambiae str. PEST	ANOPHELES GAMBIAE STR. PEST DROSOPHILA PSEUDOOBSCURA MELANOGASTER ISOFORM C B HYPOTHETICAL ORYZA SATIVA JAPONICA CULTIVAR-GROUP CULTIVAR GROUP CAENORHABDITIS ELEGANS PREDICTED SIMILAR TO PAIRED BASIC AMINO ACID CLEAVING SYSTEM 4 PREPROPROTEIN SUBTILISIN-LIKE PROTEASE PROPROTEIN CONVERTASE SUBTILISIN KEXIN-LIKE PACE4 GALLUS LIKE KEXIN VARIANT-SPECIFIC SURFACE GIARDIA LAMBLIA ATCC VARIANT SPECIFIC …
AE-contig_241	Contig-241	Contig241	241	10	1032	2.5	48.5		supercont1.14	0	460	99	18	1	REV	4292672	4293131	virus-induced RNA, putative 228 2e-060	2e-60	AAEL000718-RA	158	268	76	59	1	411	2	FOR	putative secreted salivary protein	s/uk	332	192	ENSANGP00000023903 [Anopheles gambiae	1E-025	gi|55244109	134	489	49	27	15	492	2	Anopheles gambiae str. PEST	ANOPHELES GAMBIAE STR. PEST DROSOPHILA PSEUDOOBSCURA MELANOGASTER ISOFORM C B CG3047-PA PREDICTED SIMILAR TO PAIRED BASIC AMINO ACID CLEAVING SYSTEM 4 PREPROPROTEIN SUBTILISIN-LIKE PROTEASE PROPROTEIN CONVERTASE SUBTILISIN KEXIN-LIKE PACE4 GALLUS LIKE KEXIN VARIANT-SPECIFIC SURFACE GIARDIA LAMBLIA ATCC VARIANT SPECIFIC CYTOCHROME OXIDASE SUBUNIT I LUMBRINERIS LATREILLI CANIS FAMILIARIS HYPOTHETIC…	Salivary gland secretion 1 - structural molecule activity - extracellular region - puparial adhesion	0.034	structural molecule activity	structural molecule activity
AE-contig_248	Contig-248	Contig248	248	11	737	2.6	53.5		AAGE02017463	0	504	100	59	2	FOR	366101	366604	conserved hypothetical protein 271 2e-073	2e-73	AAEL009852-RA	128	128	100	100	1	129	1	FOR	putative secreted salivary peptide	s/uk	343	193	putative salivary secreted peptide [A	5E-051	gi|56417420	135	137	73	99	4	120	1	Aedes albopictus	PUTATIVE SALIVARY SECRETED PEPTIDE AEDES ALBOPICTUS ANOPHELES GAMBIAE STR. PEST DROSOPHILA YAKUBA HYPOTHETICAL DICTYOSTELIUM DISCOIDEUM CG9568-PA MELANOGASTER CONSERVED METHANOSARCINA MAZEI GO1 14.5 KDA CULEX PIPIENS QUINQUEFASCIATUS VARIANT-SPECIFIC SURFACE GIARDIA LAMBLIA ATCC VARIANT SPECIFIC SCHIZOSACCHAROMYCES POMBE SPBC8E4.07C SERINE THREONINE REPEAT CONTAINING IMPORTED FISSION YEAST PROSTA…
AE-contig_317	Contig-317	Contig317	317	5	453	2	59.4	434	supercont1.325	1e-143	271	99	39	2	REV	936119	936388	hypothetical protein 148 1e-036	1e-36	AAEL008441-RA	72	73	98	99	2	81	1	FOR	putative secreted salivary peptide	s/uk	348	194	ENSANGP00000021984 [Anopheles gambiae	0.020	gi|55235233	47	139	38	34	95	147	1	Anopheles gambiae str. PEST	ANOPHELES GAMBIAE STR. PEST DROSOPHILA MELANOGASTER YAKUBA CYTOKINE INDUCING-GLYCOPROTEIN CRYPTOCOCCUS NEOFORMANS VAR. INDUCING GLYCOPROTEIN OXIDASE VIBRIO FISCHERI
AE-contig_1246	Contig-1246	Contig1246	1246	1	701	0.1	53.6	682	AAGE02017463	3e-28	74	98	16	1	FOR	365930	366002	engrailed 35 0.035	0.035	AAEL014635-RA	34	507	44	7	94	124	1	FOR	putative secreted salivary peptide	s/uk	349	195	Acyl-CoA dehydrogenase, C-termina	0.81	gi|67667540	55	1156	34	5	369	149	1	Burkholderia cenocepacia HI2424	ACYL-COA DEHYDROGENASE C-TERMINAL CENTRAL REGION BURKHOLDERIA CENOCEPACIA TERMINAL AU 1054 HYPOTHETICAL CAENORHABDITIS BRIGGSAE PUTATIVE SPLICEOSOMAL ORYZA SATIVA JAPONICA CULTIVAR-GROUP RECOGNITION MOTIF. A.K.A. RRM RBD OR RNP DOMAIN CULTIVAR GROUP MACACA FUSCATA RHADINOVIRUS PREDICTED SAPIENS UNNAMED PRODUCT MUS MUSCULUS SIMILAR TO KINASE RELATED RAF KINASES METHOD CONCEPTUAL TRANSLATION SUPPLI…
AE-contig_206	Contig-206	Contig206	206	18	399	.	55.6	380	supercont1.124	0	353	98	24	1	FOR	1463250	1463602												putative secreted salivary peptide	s/uk	367	196	ferrichrome ABC transporter permeas	1.9	gi|27467433	58	324	39	18	191	19	1	Staphylococcus epidermidis RP62A	FERRICHROME ABC TRANSPORTER PERMEASE STAPHYLOCOCCUS EPIDERMIDIS ATCC COMPOUND RP62A UNNAMED PRODUCT HAEMOLYTICUS HYPOTHETICAL RETROTRANSPOSON PUTATIVE UNCLASSIFIED ORYZA SATIVA JAPONICA CULTIVAR-GROUP CULTIVAR GROUP MURINE HEPATITIS VIRUS
AE-contig_1092	Contig-1092	Contig1092	1092	1	953	2.7	56.8		AAGE02018022	0	908	92	23	1	FOR	110910	111807	slender lobes, putative 37 0.011	0.011	AAEL002774-RB	104	1239	30	8	485	392	1	FOR	putative secreted protein	s/uk	368	197	Kinetochore-associated protein requi	0.033	gi|6324769	106	821	26	13	542	395	1	Saccharomyces cerevisiae	KINETOCHORE-ASSOCIATED REQUIRED FOR NORMAL SEGREGATION CHROMOSOMES IN MEIOSIS MITOSIS COMPONENT FEAR REGULATORY NETWORK WHICH PROMOTES CDC14P RELEASE FROM NUCLEOLUS DURING ANAPHASE POTENTIAL CDC28P SUBSTRATE SLK19P SACCHAROMYCES CEREVISIAE UNNAMED PRODUCT KINETOCHORE ASSOCIATED CONSERVED HYPOTHETICAL ENTAMOEBA HISTOLYTICA HM-1 IMSS CRYPTOCOCCUS NEOFORMANS VAR. THEILERIA PARVA STRAIN MUGUGA UNKNOW…	leucine zipper (putative) - kinetochore - condensed nuclear chromosome kinetochore - spindle - molecular_function unknown - meiosis - mitotic spindle organization and biogenesis in nucleus	0.002	molecular_function unknown	molecular_function unknown
AE-contig_336	Contig-336	Contig336	336	5	564	3.2	53.4		supercont1.349	1e-119	227	99	67	3	REV	829727	829953	conserved hypothetical protein 161 2e-040	2e-40	AAEL008802-RA	84	84	100	100	1	165	1	FOR	putative secreted peptide	s/uk	373	198	ENSANGP00000014492 [Anopheles gambiae	8E-023	gi|55246706	80	82	65	98	1	165	1	Anopheles gambiae str. PEST	ANOPHELES GAMBIAE STR. PEST MYCOPLASMA HOMINIS UNNAMED PRODUCT CANDIDA GLABRATA LYSYL-TRNA SYNTHETASE FRANCISELLA TULARENSIS SUBSP. SCHU S4 LYSYL TRNA HYPOTHETICAL TMDEN_1907 THIOMICROSPIRA DENITRIFICANS ATCC TMDENDRAFT_0813 PREDICTED SIMILAR TO CENTROSOME PARTIAL DANIO RERIO METHANOSARCINA MAZEI GO1 DEHYDROGENASE SUBUNIT 2 DESMOGNATHUS CONANTI WELTERI GIBBERELLA ZEAE PH-1 SANTEETLAH TETRASPANIN …
AE-contig_239	Contig-239	Contig239	239	12	458	0.2	48.7	439	supercont1.18	0	414	99	25	1	REV	1055687	1056098	hypothetical protein 210 2e-055	2e-55	AAEL000886-RA	102	102	99	100	1	42	1	FOR	putative secreted peptide	s/uk	385	199	putative salivary secreted peptide fo	3E-025	gi|56417412	86	85	70	101	1	42	1	Aedes albopictus	PUTATIVE SALIVARY SECRETED PEPTIDE FORM 1 AEDES ALBOPICTUS DROSOPHILA MELANOGASTER HELIX-LOOP-HELIX E47 GALLUS HELIX LOOP-HELIX LOOP HYPOTHETICAL ASPERGILLUS NIDULANS FGSC A4 E12 TRANSCRIPTION FACTOR 3 E2A IMMUNOGLOBULIN ENHANCER BINDING FACTORS CONSERVED LEISHMANIA MAJOR UNKNOWN ORYZA SATIVA JAPONICA CULTIVAR-GROUP CULTIVAR GROUP EXPRESSED ALPHA-AMYLASE FAMILY XANTHOMONAS CAMPESTRIS PV. VESICATO…	biological_process unknown - molecular_function unknown - cellular_component unknown	0.01	molecular_function unknown	molecular_function unknown
AE-contig_251	Contig-251	Contig251	251	10	657	0.2	50.4	638	supercont1.131	0	323	100	65	2	REV	65032	65354	conserved hypothetical protein 301 1e-082	1e-82	AAEL004809-RA	155	155	100	100	1	104	1	FOR	PUTATIVE SALIVARYSECRETED PROTEIN	s/uk	395	200	unknown [Culicoides sonorensis] 116 5e-025	5E-025	gi|56199478	164	168	42	98	4	122	1	Culicoides sonorensis	UNKNOWN CULICOIDES SONORENSIS DROSOPHILA PSEUDOOBSCURA MELANOGASTER YAKUBA UNNAMED PRODUCT HOMO SAPIENS SIMILAR TO FLAGELLAR BASAL BODY P-RING BIOSYNTHESIS RHODOBACTER SPHAEROIDES ATCC IMIDAZOLEGLYCEROL-PHOSPHATE DEHYDRATASE THIOBACILLUS DENITRIFICANS IMIDAZOLEGLYCEROL PHOSPHATE PUTATIVE EXPORTED BORDETELLA BRONCHISEPTICA RB50 HYPOTHETICAL CANDIDATUS PELAGIBACTER UBIQUE KLUYVEROMYCES LACTIS NRRL …
AE-contig_287	Contig-287	Contig287	287	6	1258	3.1	55.6		AAGE02025777	0	346	99	56	7	FOR	5050	5395	hypothetical protein 568 e-162	1e-162	AAEL013532-RA	283	283	98	100	1	72	1	FOR	putative salivary protein of mosquito family	s/uk	401	201	salivary protein [Culex pipiens quinq	4E-016	gi|38350637	134	214	34	63	81	519	1	Culex pipiens quinquefasciatus	SALIVARY CULEX PIPIENS QUINQUEFASCIATUS GLAND ANOPHELES ALBIMANUS GAMBIAE STR. PEST HMG-BOX STE11 PNEUMOCYSTIS CARINII HMG BOX DIRUS B PUTATIVE CONSERVED HYPOTHETICAL RHODOPSEUDOMONAS PALUSTRIS BISB5 PLASMODIUM FALCIPARUM 3D7 DOMAIN HISTONE METHYLTRANSFERASE SUVH4 ARABIDOPSIS THALIANA SAPIENS VAR 3-9 HOMOLOG 4 UNNAMED PRODUCT UNKNOWN Q8GZB6 SUV4_ARATH HISTONE-LYSINE N-METHYLTRANSFERASE H3 LYSINE-…
AE-contig_289	Contig-289	Contig289	289	1	1166	4.5	55.7		AAGE02025777	0	347	98	1	7	FOR	5050	5395	hypothetical protein 294 4e-080	4e-80	AAEL013532-RA	148	283	97	52	1	18	3	FOR	putative salivary protein of mosquito family	s/uk	402	202	salivary protein [Culex pipiens quinq	4E-008	gi|38350637	80	214	37	37	81	466	1	Culex pipiens quinquefasciatus	SALIVARY CULEX PIPIENS QUINQUEFASCIATUS ANOPHELES GAMBIAE STR. PEST HYPOTHETICAL XENOPUS TROPICALIS NEUROSPORA CRASSA GLAND ALBIMANUS BINDING NUCLEOSIDE-TRIPHOSPHATASE NUCLEOTIDE TRANSMEMBRANE RECEPTOR ZINC ION ARABIDOPSIS THALIANA DISEASE RESISTANCE N LIKE NUCLEOSIDE TRIPHOSPHATASE KINESIN PUTATIVE TRYPANOSOMA BRUCEI TROPOMYOSIN I PLUTELLA XYLOSTELLA RIBULOSE-PHOSPHATE 3-EPIMERASE HELICOBACTER P…
AE-contig_288	Contig-288	Contig288	288	1	1217	3.6	55.5		AAGE02025777	0	347	99	23	7	FOR	5050	5395	hypothetical protein 296 1e-080	1e-80	AAEL013532-RA	148	283	97	52	1	38	2	FOR	putative salivary protein of mosquito family	s/uk	403	203	salivary protein [Culex pipiens quinq	2E-014	gi|38350637	114	214	35	53	81	486	1	Culex pipiens quinquefasciatus	SALIVARY CULEX PIPIENS QUINQUEFASCIATUS ANOPHELES GAMBIAE STR. PEST HYPOTHETICAL XENOPUS TROPICALIS GLAND ALBIMANUS KINESIN PUTATIVE TRYPANOSOMA BRUCEI CONSERVED PLASMODIUM CHABAUDI BINDING NUCLEOSIDE-TRIPHOSPHATASE NUCLEOTIDE TRANSMEMBRANE RECEPTOR ZINC ION ARABIDOPSIS THALIANA DISEASE RESISTANCE N LIKE NUCLEOSIDE TRIPHOSPHATASE SERINE THREONINE KINASE-1 YOELII 17XNL KINASE 1 USTILAGO MAYDIS 521…
AE-contig_1255	Contig-1255	Contig1255	1255	1	844	.	51.4		supercont1.126	0	456	96	2	4	REV	206966	207411	conserved hypothetical protein 382 e-107	1e-107	AAEL004662-RA	207	237	93	87	19	60	1	FOR	hypothetical conserved protein in diptera with signal peptide indicative of secretion	s/uc	404	204	ENSANGP00000021160 [Anopheles gambiae	2E-034	gi|55238194	176	175	45	101	2	78	1	Anopheles gambiae str. PEST	ANOPHELES GAMBIAE STR. PEST DROSOPHILA PSEUDOOBSCURA MELANOGASTER NOVEL DANIO RERIO HYPOTHETICAL ISOFORM 2 1 PREDICTED BUSM1-79M10.4 BUSM1 SIMILAR TO RATTUS NORVEGICUS XENOPUS LAEVIS TROGLODYTES SAPIENS GALLUS UNNAMED PRODUCT HOMO MUSCULUS UNKNOWN FOR MGC TETRAODON NIGROVIRIDIS UDP-N-ACETYLMURAMYL PENTAPEPTIDE PHOSPHOTRANSFERASE UDP-N-ACETYLGLUCOSAMINE-1-PHOSPHATE TRANSFERASE BURKHOLDERIA PSEUDOM…	zgc:101064 - molecular_function unknown - cellular_component unknown - biological_process unknown	4e-19	molecular_function unknown	molecular_function unknown
AE-contig_52	Contig-52	Contig52	52	1	1237	4.5	50.4		supercont1.7	0	672	97	22	2	REV	4372393	4373063	alpha-amylase 545 e-155	1e-155	AAEL009524-RA	255	579	100	44	1	78	2	FOR	alpha-glucosidase	s/sugar	405	205	alpha-glucosidase homolog precursor - yello	1E-151	gi|84861	255	579	98	44	1	78	2		ALPHA-GLUCOSIDASE HOMOLOG PRECURSOR YELLOW FEVER MOSQUITO MALT_AEDAE PROBABLE MALTASE ALPHA-1 4-GLUCOSIDASE ALPHA GLUCOSIDASE 1 SALIVARY AEDES ALBOPICTUS ANOPHELES GAMBIAE STR. PEST MALTASE-LIKE AGM1 LIKE CULICOIDES SONORENSIS DROSOPHILA PSEUDOOBSCURA MAL1_DROVI VIRILIS 7777 MELANOGASTER CG8696-PA MAL2_DROME POSSIBLE H LARVAL VISCERAL ISOFORM B A CG8690-PA AGM2	Larval visceral protein H - alpha-glucosidase activity - glucose metabolism	5e-88	alpha-glucosidase activity||glucosidase activity||hydrolase activity\, hydrolyzing O-glycosyl compounds||hydrolase activity\, acting on glycosyl bonds||hydrolase activity||catalytic activity	catalytic activity	hydrolase activity
AE-contig_47	Contig-47	Contig47	47	1	1172	3.5	50.6		supercont1.7	0	673	99	1	2	REV	4372395	4373063	alpha-amylase 507 e-144	1e-144	AAEL000392-RB	237	579	100	41	1	57	2	FOR	alpha-glucosidase	s/sugar	406	206	alpha-glucosidase homolog precursor - yello	1E-142	gi|84861	237	579	100	41	1	57	2		ALPHA-GLUCOSIDASE HOMOLOG PRECURSOR YELLOW FEVER MOSQUITO MALT_AEDAE PROBABLE MALTASE ALPHA-1 4-GLUCOSIDASE ALPHA GLUCOSIDASE 1 SALIVARY AEDES ALBOPICTUS ANOPHELES GAMBIAE STR. PEST MALTASE-LIKE AGM1 LIKE CULICOIDES SONORENSIS 7777 DROSOPHILA MELANOGASTER CG8696-PA MAL2_DROME POSSIBLE H LARVAL VISCERAL PSEUDOOBSCURA MAL1_DROVI VIRILIS ISOFORM B A CG8690-PA AGM2 CG8693-PA MAL2_DROVI 2	Larval visceral protein H - alpha-glucosidase activity - glucose metabolism	5e-87	alpha-glucosidase activity||glucosidase activity||hydrolase activity\, hydrolyzing O-glycosyl compounds||hydrolase activity\, acting on glycosyl bonds||hydrolase activity||catalytic activity	catalytic activity	hydrolase activity
AE-contig_51	Contig-51	Contig51	51	1	1304	5.2	50		supercont1.7	0	640	99	1	2	REV	4372427	4373063	alpha-amylase 281 4e-076	4e-76	AAEL000392-RB	133	579	100	23	1	61	2	FOR	alpha-glucosidase	s/sugar	407	207	alpha-glucosidase homolog precursor - yello	4E-074	gi|84861	133	579	100	23	1	61	2		ALPHA-GLUCOSIDASE HOMOLOG PRECURSOR YELLOW FEVER MOSQUITO MALT_AEDAE PROBABLE MALTASE ALPHA-1 4-GLUCOSIDASE ALPHA GLUCOSIDASE 1 SALIVARY AEDES ALBOPICTUS ANOPHELES GAMBIAE STR. PEST DROSOPHILA MELANOGASTER CG8696-PA MAL2_DROME POSSIBLE H LARVAL VISCERAL PSEUDOOBSCURA CULICOIDES SONORENSIS MAL1_DROVI VIRILIS ISOFORM B A MALTASE-LIKE AGM2 LIKE AGM1 MAL2_DROVI 2 CG8690-PA BINARY TOXIN-BINDING CULEX …	Larval visceral protein H - alpha-glucosidase activity - glucose metabolism	6e-44	alpha-glucosidase activity||glucosidase activity||hydrolase activity\, hydrolyzing O-glycosyl compounds||hydrolase activity\, acting on glycosyl bonds||hydrolase activity||catalytic activity	catalytic activity	hydrolase activity
AE-contig_35	Contig-35	Contig35	35	87	1922	.	54.2	1903	supercont1.7	0	1508	99	26	3	REV	4371556	4373063	alpha-amylase 1196 0.0	0	AAEL000392-RB	579	579	99	100	1	84	1	FOR	alpha-glucosidase	s/sugar	494	208	alpha-glucosidase homolog precursor - yello	0.0	gi|84861	579	579	99	100	1	84	1		ALPHA-GLUCOSIDASE HOMOLOG PRECURSOR YELLOW FEVER MOSQUITO MALT_AEDAE PROBABLE MALTASE ALPHA-1 4-GLUCOSIDASE ALPHA GLUCOSIDASE 1 SALIVARY AEDES ALBOPICTUS ANOPHELES GAMBIAE STR. PEST MALTASE-LIKE AGM1 LIKE DROSOPHILA MELANOGASTER CG8696-PA MAL2_DROME POSSIBLE H LARVAL VISCERAL CULICOIDES SONORENSIS 7777 CG8695-PA MAL3_DROME L MAL1_DROVI VIRILIS ISOFORM B PSEUDOOBSCURA CG8693-PA AGM2 7779 A	Larval visceral protein H - alpha-glucosidase activity - glucose metabolism	0	alpha-glucosidase activity||glucosidase activity||hydrolase activity\, hydrolyzing O-glycosyl compounds||hydrolase activity\, acting on glycosyl bonds||hydrolase activity||catalytic activity	catalytic activity	hydrolase activity
AE-contig_55	Contig-55	Contig55	55	1	1300	4.2	51		supercont1.7	0	959	98	25	1	REV	4371977	4372931	alpha-amylase 607 e-174	1e-174	AAEL000392-RA	289	519	99	56	32	25	2	FOR	alpha-glucosidase	s/sugar	495	209	alpha-glucosidase homolog precursor - yello	1E-172	gi|84861	289	579	99	50	92	25	1		ALPHA-GLUCOSIDASE HOMOLOG PRECURSOR YELLOW FEVER MOSQUITO MALT_AEDAE PROBABLE MALTASE ALPHA-1 4-GLUCOSIDASE ALPHA GLUCOSIDASE 1 SALIVARY AEDES ALBOPICTUS ANOPHELES GAMBIAE STR. PEST MALTASE-LIKE AGM1 LIKE DROSOPHILA MELANOGASTER CG8696-PA MAL2_DROME POSSIBLE H LARVAL VISCERAL CULICOIDES SONORENSIS ISOFORM B UNKNOWN CG8693-PA PSEUDOOBSCURA MAL1_DROVI VIRILIS AGM2	Larval visceral protein H - alpha-glucosidase activity - glucose metabolism	9e-89	alpha-glucosidase activity||glucosidase activity||hydrolase activity\, hydrolyzing O-glycosyl compounds||hydrolase activity\, acting on glycosyl bonds||hydrolase activity||catalytic activity	catalytic activity	hydrolase activity
AE-contig_44	Contig-44	Contig44	44	1	1309	3.5	50.8		supercont1.7	0	770	98	25	2	REV	4372297	4373063	alpha-amylase 549 e-157	1e-157	AAEL000392-RB	258	579	99	45	1	84	2	FOR	alpha-glucosidase	s/sugar	496	210	alpha-glucosidase homolog precursor - yello	1E-155	gi|84861	258	579	99	45	1	84	2		ALPHA-GLUCOSIDASE HOMOLOG PRECURSOR YELLOW FEVER MOSQUITO MALT_AEDAE PROBABLE MALTASE ALPHA-1 4-GLUCOSIDASE ALPHA GLUCOSIDASE 1 SALIVARY AEDES ALBOPICTUS ANOPHELES GAMBIAE STR. PEST MALTASE-LIKE AGM1 LIKE CULICOIDES SONORENSIS DROSOPHILA PSEUDOOBSCURA MAL1_DROVI VIRILIS 7777 MELANOGASTER CG8696-PA MAL2_DROME POSSIBLE H LARVAL VISCERAL ISOFORM B A CG8690-PA AGM2	Larval visceral protein H - alpha-glucosidase activity - glucose metabolism	1e-88	alpha-glucosidase activity||glucosidase activity||hydrolase activity\, hydrolyzing O-glycosyl compounds||hydrolase activity\, acting on glycosyl bonds||hydrolase activity||catalytic activity	catalytic activity	hydrolase activity
AE-contig_49	Contig-49	Contig49	49	1	1303	3.6	52.3		supercont1.7	0	705	99	30	2	REV	4372363	4373063	alpha-amylase 561 e-160	1e-160	AAEL000392-RB	268	579	98	46	1	81	1	FOR	alpha-glucosidase	s/sugar	497	211	alpha-glucosidase homolog precursor - yello	1E-158	gi|84861	268	579	98	46	1	81	1		ALPHA-GLUCOSIDASE HOMOLOG PRECURSOR YELLOW FEVER MOSQUITO MALT_AEDAE PROBABLE MALTASE ALPHA-1 4-GLUCOSIDASE ALPHA GLUCOSIDASE 1 SALIVARY AEDES ALBOPICTUS ANOPHELES GAMBIAE STR. PEST MALTASE-LIKE AGM1 LIKE CULICOIDES SONORENSIS 7777 DROSOPHILA MELANOGASTER CG8696-PA MAL2_DROME POSSIBLE H LARVAL VISCERAL PSEUDOOBSCURA MAL1_DROVI VIRILIS ISOFORM B A CG8690-PA AGM2 CG8693-PA	Larval visceral protein H - alpha-glucosidase activity - glucose metabolism	1e-91	alpha-glucosidase activity||glucosidase activity||hydrolase activity\, hydrolyzing O-glycosyl compounds||hydrolase activity\, acting on glycosyl bonds||hydrolase activity||catalytic activity	catalytic activity	hydrolase activity
AE-contig_37	Contig-37	Contig37	37	1	1268	4.2	50.8		supercont1.7	0	618	99	25	2	REV	4372450	4373063	alpha-amylase 509 e-145	1e-145	AAEL000392-RB	251	579	96	43	1	83	1	FOR	alpha-glucosidase	s/sugar	498	212	alpha-glucosidase homolog precursor - yello	1E-143	gi|84861	251	579	96	43	1	83	1		ALPHA-GLUCOSIDASE HOMOLOG PRECURSOR YELLOW FEVER MOSQUITO MALT_AEDAE PROBABLE MALTASE ALPHA-1 4-GLUCOSIDASE ALPHA GLUCOSIDASE 1 SALIVARY AEDES ALBOPICTUS ANOPHELES GAMBIAE STR. PEST MALTASE-LIKE AGM1 LIKE CULICOIDES SONORENSIS 7777 DROSOPHILA MELANOGASTER CG8696-PA MAL2_DROME POSSIBLE H LARVAL VISCERAL PSEUDOOBSCURA MAL1_DROVI VIRILIS ISOFORM B A CG8690-PA AGM2 CG8693-PA	Larval visceral protein H - alpha-glucosidase activity - glucose metabolism	6e-87	alpha-glucosidase activity||glucosidase activity||hydrolase activity\, hydrolyzing O-glycosyl compounds||hydrolase activity\, acting on glycosyl bonds||hydrolase activity||catalytic activity	catalytic activity	hydrolase activity
AE-contig_40	Contig-40	Contig40	40	1	1266	3.9	50.6		supercont1.7	0	687	99	25	2	REV	4372381	4373063	alpha-amylase 511 e-145	1e-145	AAEL000392-RB	250	579	96	43	1	84	2	FOR	alpha-glucosidase	s/sugar	499	213	alpha-glucosidase homolog precursor - yello	1E-143	gi|84861	250	579	96	43	1	84	2		ALPHA-GLUCOSIDASE HOMOLOG PRECURSOR YELLOW FEVER MOSQUITO MALT_AEDAE PROBABLE MALTASE ALPHA-1 4-GLUCOSIDASE ALPHA GLUCOSIDASE 1 SALIVARY AEDES ALBOPICTUS ANOPHELES GAMBIAE STR. PEST MALTASE-LIKE AGM1 LIKE CULICOIDES SONORENSIS 7777 DROSOPHILA MELANOGASTER CG8696-PA MAL2_DROME POSSIBLE H LARVAL VISCERAL PSEUDOOBSCURA MAL1_DROVI VIRILIS ISOFORM B A CG8690-PA CG8693-PA AGM2	Larval visceral protein H - alpha-glucosidase activity - glucose metabolism	3e-87	alpha-glucosidase activity||glucosidase activity||hydrolase activity\, hydrolyzing O-glycosyl compounds||hydrolase activity\, acting on glycosyl bonds||hydrolase activity||catalytic activity	catalytic activity	hydrolase activity
AE-contig_56	Contig-56	Contig56	56	1	1039	5.3	50.8		supercont1.7	0	695	97	11	1	REV	4371716	4372404	alpha-amylase 407 e-114	1e-114	AAEL000392-RA	204	519	96	39	211	22	1	FOR	alpha-glucosidase	s/sugar	500	214	alpha-glucosidase homolog precursor - yello	1E-112	gi|84861	204	579	96	35	271	22	1		ALPHA-GLUCOSIDASE HOMOLOG PRECURSOR YELLOW FEVER MOSQUITO MALT_AEDAE PROBABLE MALTASE ALPHA-1 4-GLUCOSIDASE ALPHA GLUCOSIDASE 1 SALIVARY AEDES ALBOPICTUS ANOPHELES GAMBIAE STR. PEST MALTASE-LIKE AGM1 LIKE DROSOPHILA MELANOGASTER CG8696-PA MAL2_DROME POSSIBLE H LARVAL VISCERAL CG8693-PA PSEUDOOBSCURA UNKNOWN CULICOIDES SONORENSIS 7779 CG8695-PA MAL3_DROME L ISOFORM B	Larval visceral protein H - alpha-glucosidase activity - glucose metabolism	3e-57	alpha-glucosidase activity||glucosidase activity||hydrolase activity\, hydrolyzing O-glycosyl compounds||hydrolase activity\, acting on glycosyl bonds||hydrolase activity||catalytic activity	catalytic activity	hydrolase activity
AE-contig_53	Contig-53	Contig53	53	1	469	5.1	48		supercont1.7	3e-95	181	99	148	2	REV	4372883	4373063	alpha-amylase 207 1e-054	1e-54	AAEL000392-RB	105	579	95	18	4	127	1	FOR	alpha-glucosidase	s/sugar	501	215	alpha-glucosidase homolog precursor - yello	7E-053	gi|84861	105	579	95	18	4	127	1		ALPHA-GLUCOSIDASE HOMOLOG PRECURSOR YELLOW FEVER MOSQUITO MALT_AEDAE PROBABLE MALTASE ALPHA-1 4-GLUCOSIDASE ALPHA GLUCOSIDASE 1 SALIVARY AEDES ALBOPICTUS 7777 DROSOPHILA MELANOGASTER CG8696-PA MAL2_DROME POSSIBLE H LARVAL VISCERAL PSEUDOOBSCURA ANOPHELES GAMBIAE STR. PEST CULICOIDES SONORENSIS CG8690-PA MAL1_DROVI VIRILIS ISOFORM B A MALTASE-LIKE AGM2 LIKE CG8694-PA MAL1_DROME D MAL2_DROVI 2 AGM1	Larval visceral protein H - alpha-glucosidase activity - glucose metabolism	2e-34	alpha-glucosidase activity||glucosidase activity||hydrolase activity\, hydrolyzing O-glycosyl compounds||hydrolase activity\, acting on glycosyl bonds||hydrolase activity||catalytic activity	catalytic activity	hydrolase activity
AE-contig_38	Contig-38	Contig38	38	1	1040	.	51.1		supercont1.7	0	564	98	14	2	REV	4372510	4373063	alpha-amylase 431 e-121	1e-121	AAEL000392-RB	221	579	94	38	1	64	1	FOR	alpha-glucosidase	s/sugar	502	216	alpha-glucosidase homolog precursor - yello	1E-119	gi|84861	221	579	94	38	1	64	1		ALPHA-GLUCOSIDASE HOMOLOG PRECURSOR YELLOW FEVER MOSQUITO MALT_AEDAE PROBABLE MALTASE ALPHA-1 4-GLUCOSIDASE ALPHA GLUCOSIDASE 1 SALIVARY AEDES ALBOPICTUS ANOPHELES GAMBIAE STR. PEST MALTASE-LIKE AGM1 LIKE MAL1_DROVI DROSOPHILA VIRILIS CULICOIDES SONORENSIS PSEUDOOBSCURA ISOFORM B MELANOGASTER A CG8696-PA MAL2_DROME POSSIBLE H LARVAL VISCERAL CG8690-PA CG8693-PA MAL2_DROVI 2	alpha-glucosidase activity	2e-72	alpha-glucosidase activity||glucosidase activity||hydrolase activity\, hydrolyzing O-glycosyl compounds||hydrolase activity\, acting on glycosyl bonds||hydrolase activity||catalytic activity	catalytic activity	hydrolase activity
AE-contig_43	Contig-43	Contig43	43	1	1326	3.8	50.7		supercont1.7	0	876	96	22	2	REV	4372191	4373063	alpha-amylase 578 e-165	1e-165	AAEL000392-RB	292	579	93	50	1	81	2	FOR	alpha-glucosidase	s/sugar	503	217	alpha-glucosidase homolog precursor - yello	1E-163	gi|84861	292	579	93	50	1	81	2		ALPHA-GLUCOSIDASE HOMOLOG PRECURSOR YELLOW FEVER MOSQUITO MALT_AEDAE PROBABLE MALTASE ALPHA-1 4-GLUCOSIDASE ALPHA GLUCOSIDASE 1 SALIVARY AEDES ALBOPICTUS ANOPHELES GAMBIAE STR. PEST MALTASE-LIKE AGM1 LIKE CULICOIDES SONORENSIS 7777 DROSOPHILA MELANOGASTER CG8696-PA MAL2_DROME POSSIBLE H LARVAL VISCERAL PSEUDOOBSCURA MAL1_DROVI VIRILIS ISOFORM B A CG8690-PA AGM2 CG8693-PA	Larval visceral protein H - alpha-glucosidase activity - glucose metabolism	7e-91	alpha-glucosidase activity||glucosidase activity||hydrolase activity\, hydrolyzing O-glycosyl compounds||hydrolase activity\, acting on glycosyl bonds||hydrolase activity||catalytic activity	catalytic activity	hydrolase activity
AE-contig_46	Contig-46	Contig46	46	1	1301	4.4	50.7		supercont1.7	0	705	98	26	2	REV	4372363	4373063	alpha-amylase 531 e-151	1e-151	AAEL000392-RB	271	579	92	47	1	86	2	FOR	alpha-glucosidase	s/sugar	504	218	alpha-glucosidase homolog precursor - yello	1E-149	gi|84861	271	579	92	47	1	86	2		ALPHA-GLUCOSIDASE HOMOLOG PRECURSOR YELLOW FEVER MOSQUITO MALT_AEDAE PROBABLE MALTASE ALPHA-1 4-GLUCOSIDASE ALPHA GLUCOSIDASE 1 SALIVARY AEDES ALBOPICTUS ANOPHELES GAMBIAE STR. PEST MALTASE-LIKE AGM1 LIKE CULICOIDES SONORENSIS 7777 DROSOPHILA MELANOGASTER CG8696-PA MAL2_DROME POSSIBLE H LARVAL VISCERAL PSEUDOOBSCURA MAL1_DROVI VIRILIS ISOFORM B A CG8690-PA CG8693-PA AGM2	Larval visceral protein H - alpha-glucosidase activity - glucose metabolism	1e-88	alpha-glucosidase activity||glucosidase activity||hydrolase activity\, hydrolyzing O-glycosyl compounds||hydrolase activity\, acting on glycosyl bonds||hydrolase activity||catalytic activity	catalytic activity	hydrolase activity
AE-contig_41	Contig-41	Contig41	41	1	1369	4.7	51		supercont1.7	0	701	98	26	2	REV	4372367	4373063	alpha-amylase 523 e-149	1e-149	AAEL000392-RB	273	579	91	47	1	85	1	FOR	alpha-glucosidase	s/sugar	505	219	alpha-glucosidase homolog precursor - yello	1E-147	gi|84861	273	579	91	47	1	85	1		ALPHA-GLUCOSIDASE HOMOLOG PRECURSOR YELLOW FEVER MOSQUITO MALT_AEDAE PROBABLE MALTASE ALPHA-1 4-GLUCOSIDASE ALPHA GLUCOSIDASE 1 SALIVARY AEDES ALBOPICTUS ANOPHELES GAMBIAE STR. PEST MALTASE-LIKE AGM1 LIKE DROSOPHILA MELANOGASTER CG8696-PA MAL2_DROME POSSIBLE H LARVAL VISCERAL CULICOIDES SONORENSIS PSEUDOOBSCURA ISOFORM B A MAL1_DROVI VIRILIS CG8690-PA AGM2 CG8693-PA	Larval visceral protein H - alpha-glucosidase activity - glucose metabolism	2e-89	alpha-glucosidase activity||glucosidase activity||hydrolase activity\, hydrolyzing O-glycosyl compounds||hydrolase activity\, acting on glycosyl bonds||hydrolase activity||catalytic activity	catalytic activity	hydrolase activity
AE-contig_36	Contig-36	Contig36	36	1	1042	.	50.7		supercont1.7	0	493	98	5	2	REV	4372577	4373063	alpha-amylase 402 e-112	1e-112	AAEL000392-RB	217	579	89	37	1	63	1	FOR	alpha-glucosidase	s/sugar	506	220	alpha-glucosidase homolog precursor - yello	1E-110	gi|84861	217	579	89	37	1	63	1		ALPHA-GLUCOSIDASE HOMOLOG PRECURSOR YELLOW FEVER MOSQUITO MALT_AEDAE PROBABLE MALTASE ALPHA-1 4-GLUCOSIDASE ALPHA GLUCOSIDASE 1 SALIVARY AEDES ALBOPICTUS ANOPHELES GAMBIAE STR. PEST DROSOPHILA MELANOGASTER CG8696-PA MAL2_DROME POSSIBLE H LARVAL VISCERAL PSEUDOOBSCURA MAL1_DROVI VIRILIS CULICOIDES SONORENSIS MALTASE-LIKE AGM1 LIKE ISOFORM B A CG8690-PA MAL2_DROVI 2 AGM2	Larval visceral protein H - alpha-glucosidase activity - glucose metabolism	4e-67	alpha-glucosidase activity||glucosidase activity||hydrolase activity\, hydrolyzing O-glycosyl compounds||hydrolase activity\, acting on glycosyl bonds||hydrolase activity||catalytic activity	catalytic activity	hydrolase activity
AE-contig_817	Contig-817	Contig817	817	1	948	6.3	49.1		supercont1.7	0	563	93	10	2	REV	4372505	4373063	alpha-amylase 248 2e-066	2e-66	AAEL000392-RB	129	579	89	22	18	68	3	FOR	alpha-glucosidase	s/sugar	507	221	alpha-glucosidase homolog precursor - yello	2E-064	gi|84861	129	579	89	22	18	68	3		ALPHA-GLUCOSIDASE HOMOLOG PRECURSOR YELLOW FEVER MOSQUITO MALT_AEDAE PROBABLE MALTASE ALPHA-1 4-GLUCOSIDASE ALPHA GLUCOSIDASE 1 SALIVARY AEDES ALBOPICTUS 7777 DROSOPHILA MELANOGASTER CG8696-PA MAL2_DROME POSSIBLE H LARVAL VISCERAL ANOPHELES GAMBIAE STR. PEST PSEUDOOBSCURA CULICOIDES SONORENSIS MAL1_DROVI VIRILIS ISOFORM B A MAL2_DROVI 2 CG8690-PA MALTASE-LIKE AGM1 LIKE BINARY TOXIN-BINDING CULEX …	Larval visceral protein H - alpha-glucosidase activity - glucose metabolism	3e-46	alpha-glucosidase activity||glucosidase activity||hydrolase activity\, hydrolyzing O-glycosyl compounds||hydrolase activity\, acting on glycosyl bonds||hydrolase activity||catalytic activity	catalytic activity	hydrolase activity
AE-contig_39	Contig-39	Contig39	39	1	1185	3.3	49.9		supercont1.7	0	681	97	28	2	REV	4372387	4373063	alpha-amylase 535 e-152	1e-152	AAEL000392-RB	304	579	86	53	1	78	1	FOR	alpha-glucosidase	s/sugar	508	222	alpha-glucosidase homolog precursor - yello	1E-150	gi|84861	304	579	86	53	1	78	1		ALPHA-GLUCOSIDASE HOMOLOG PRECURSOR YELLOW FEVER MOSQUITO MALT_AEDAE PROBABLE MALTASE ALPHA-1 4-GLUCOSIDASE ALPHA GLUCOSIDASE 1 SALIVARY AEDES ALBOPICTUS ANOPHELES GAMBIAE STR. PEST MALTASE-LIKE AGM1 LIKE CULICOIDES SONORENSIS 7777 DROSOPHILA MELANOGASTER CG8696-PA MAL2_DROME POSSIBLE H LARVAL VISCERAL PSEUDOOBSCURA MAL1_DROVI VIRILIS ISOFORM B A AGM2 CG8690-PA CG8693-PA	Larval visceral protein H - alpha-glucosidase activity - glucose metabolism	1e-89	alpha-glucosidase activity||glucosidase activity||hydrolase activity\, hydrolyzing O-glycosyl compounds||hydrolase activity\, acting on glycosyl bonds||hydrolase activity||catalytic activity	catalytic activity	hydrolase activity
AE-contig_54	Contig-54	Contig54	54	1	927	1.3	52.3		supercont1.7	0	847	99	15	1	REV	4372467	4373309	alpha-amylase 377 e-105	1e-105	AAEL000392-RB	212	579	86	37	48	65	2	FOR	alpha-glucosidase	s/sugar	509	223	alpha-glucosidase homolog precursor - yello	1E-103	gi|84861	212	579	86	37	48	65	2		ALPHA-GLUCOSIDASE HOMOLOG PRECURSOR YELLOW FEVER MOSQUITO MALT_AEDAE PROBABLE MALTASE ALPHA-1 4-GLUCOSIDASE ALPHA GLUCOSIDASE 1 SALIVARY AEDES ALBOPICTUS ANOPHELES GAMBIAE STR. PEST CULICOIDES SONORENSIS MALTASE-LIKE AGM1 LIKE DROSOPHILA MELANOGASTER CG8696-PA MAL2_DROME POSSIBLE H LARVAL VISCERAL MAL1_DROVI VIRILIS PSEUDOOBSCURA ISOFORM B A UNKNOWN CG8690-PA AGM2	Larval visceral protein H - alpha-glucosidase activity - glucose metabolism	4e-67	alpha-glucosidase activity||glucosidase activity||hydrolase activity\, hydrolyzing O-glycosyl compounds||hydrolase activity\, acting on glycosyl bonds||hydrolase activity||catalytic activity	catalytic activity	hydrolase activity
AE-contig_45	Contig-45	Contig45	45	1	1373	4.7	51.4		supercont1.7	0	899	96	23	2	REV	4372171	4373063	alpha-amylase 614 e-176	1e-176	AAEL000392-RB	350	579	84	60	1	82	1	FOR	alpha-glucosidase	s/sugar	510	224	alpha-glucosidase homolog precursor - yello	1E-174	gi|84861	350	579	84	60	1	82	1		ALPHA-GLUCOSIDASE HOMOLOG PRECURSOR YELLOW FEVER MOSQUITO MALT_AEDAE PROBABLE MALTASE ALPHA-1 4-GLUCOSIDASE ALPHA GLUCOSIDASE 1 SALIVARY AEDES ALBOPICTUS ANOPHELES GAMBIAE STR. PEST MALTASE-LIKE AGM1 LIKE CULICOIDES SONORENSIS 7777 DROSOPHILA MELANOGASTER CG8696-PA MAL2_DROME POSSIBLE H LARVAL VISCERAL PSEUDOOBSCURA CG8690-PA ISOFORM B A MAL1_DROVI VIRILIS AGM2	Larval visceral protein H - alpha-glucosidase activity - glucose metabolism	3e-99	alpha-glucosidase activity||glucosidase activity||hydrolase activity\, hydrolyzing O-glycosyl compounds||hydrolase activity\, acting on glycosyl bonds||hydrolase activity||catalytic activity	catalytic activity	hydrolase activity
AE-contig_48	Contig-48	Contig48	48	1	1188	6.5	50.6		supercont1.7	0	683	98	24	2	REV	4372382	4373063	alpha-amylase 514 e-146	1e-146	AAEL000392-RB	298	579	83	51	1	84	1	FOR	alpha-glucosidase	s/sugar	511	225	alpha-glucosidase homolog precursor - yello	1E-144	gi|84861	298	579	83	51	1	84	1		ALPHA-GLUCOSIDASE HOMOLOG PRECURSOR YELLOW FEVER MOSQUITO MALT_AEDAE PROBABLE MALTASE ALPHA-1 4-GLUCOSIDASE ALPHA GLUCOSIDASE 1 SALIVARY AEDES ALBOPICTUS ANOPHELES GAMBIAE STR. PEST MALTASE-LIKE AGM1 LIKE CULICOIDES SONORENSIS 7777 DROSOPHILA MELANOGASTER CG8696-PA MAL2_DROME POSSIBLE H LARVAL VISCERAL MAL1_DROVI VIRILIS PSEUDOOBSCURA ISOFORM B A CG8690-PA AGM2 CG8693-PA	Larval visceral protein H - alpha-glucosidase activity - glucose metabolism	2e-87	alpha-glucosidase activity||glucosidase activity||hydrolase activity\, hydrolyzing O-glycosyl compounds||hydrolase activity\, acting on glycosyl bonds||hydrolase activity||catalytic activity	catalytic activity	hydrolase activity
AE-contig_50	Contig-50	Contig50	50	1	1249	3.3	51.4		supercont1.7	0	727	97	26	2	REV	4372349	4373063	alpha-amylase 528 e-150	1e-150	AAEL000392-RB	338	579	79	58	1	87	1	FOR	alpha-glucosidase	s/sugar	512	226	alpha-glucosidase homolog precursor - yello	1E-148	gi|84861	338	579	79	58	1	87	1		ALPHA-GLUCOSIDASE HOMOLOG PRECURSOR YELLOW FEVER MOSQUITO MALT_AEDAE PROBABLE MALTASE ALPHA-1 4-GLUCOSIDASE ALPHA GLUCOSIDASE 1 SALIVARY AEDES ALBOPICTUS ANOPHELES GAMBIAE STR. PEST MALTASE-LIKE AGM1 LIKE CULICOIDES SONORENSIS 7777 DROSOPHILA MELANOGASTER CG8696-PA MAL2_DROME POSSIBLE H LARVAL VISCERAL PSEUDOOBSCURA MAL1_DROVI VIRILIS ISOFORM B A CG8693-PA CG8690-PA AGM2	Larval visceral protein H - alpha-glucosidase activity - glucose metabolism	2e-87	alpha-glucosidase activity||glucosidase activity||hydrolase activity\, hydrolyzing O-glycosyl compounds||hydrolase activity\, acting on glycosyl bonds||hydrolase activity||catalytic activity	catalytic activity	hydrolase activity
AE-contig_42	Contig-42	Contig42	42	1	1289	3.8	50.6		supercont1.7	0	789	98	23	2	REV	4372278	4373063	alpha-amylase 616 e-177	1e-177	AAEL000392-RB	397	579	77	69	1	82	1	FOR	alpha-glucosidase	s/sugar	513	227	alpha-glucosidase homolog precursor - yello	1E-175	gi|84861	397	579	77	69	1	82	1		ALPHA-GLUCOSIDASE HOMOLOG PRECURSOR YELLOW FEVER MOSQUITO MALT_AEDAE PROBABLE MALTASE ALPHA-1 4-GLUCOSIDASE ALPHA GLUCOSIDASE 1 SALIVARY AEDES ALBOPICTUS ANOPHELES GAMBIAE STR. PEST MALTASE-LIKE AGM1 LIKE DROSOPHILA MELANOGASTER CG8696-PA MAL2_DROME POSSIBLE H LARVAL VISCERAL CULICOIDES SONORENSIS PSEUDOOBSCURA ISOFORM B A MAL1_DROVI VIRILIS CG8690-PA AGM2 CG8693-PA	Larval visceral protein H - alpha-glucosidase activity - glucose metabolism	0	alpha-glucosidase activity||glucosidase activity||hydrolase activity\, hydrolyzing O-glycosyl compounds||hydrolase activity\, acting on glycosyl bonds||hydrolase activity||catalytic activity	catalytic activity	hydrolase activity
AE-contig_1111	Contig-1111	Contig1111	1111	1	356	3.7	65.7	263	supercont1.7	4e-69	164	95	99	1	REV	4371326	4371488	alpha-amylase 44 2e-005	2e-05	AAEL009524-RA	55	579	50	9	531	27	1	FOR	alpha-glucosidase	s/sugar	514	228	alpha-glucosidase homolog precursor - yello	0.003	gi|84861	53	579	52	9	533	33	1		ALPHA-GLUCOSIDASE HOMOLOG PRECURSOR YELLOW FEVER MOSQUITO MALT_AEDAE PROBABLE MALTASE ALPHA-1 4-GLUCOSIDASE ALPHA GLUCOSIDASE 1 SALIVARY AEDES ALBOPICTUS
AE-contig_614	Contig-614	Contig614	614	1	588	5.3	50.9		supercont1.7	2e-90	205	97	24	2	REV	4373117	4373317	alpha-amylase 84 3e-017	3e-17	AAEL009524-RA	157	579	41	27	14	89	2	FOR	alpha-glucosidase	s/sugar	515	229	probable salivary maltase precursor [	9E-015	gi|56417392	160	579	40	28	14	123	1	Aedes albopictus	PROBABLE SALIVARY MALTASE PRECURSOR AEDES ALBOPICTUS ALPHA-GLUCOSIDASE HOMOLOG YELLOW FEVER MOSQUITO MALT_AEDAE ALPHA-1 4-GLUCOSIDASE ALPHA GLUCOSIDASE 1 MAL2_DROVI 2 DROSOPHILA VIRILIS MALTASE-LIKE AGM1 ANOPHELES GAMBIAE LIKE STR. PEST PSEUDOOBSCURA MELANOGASTER CULICOIDES SONORENSIS CG8696-PA MAL2_DROME POSSIBLE H LARVAL VISCERAL CG8690-PA AGM2 MAL1_DROVI ISOFORM B A CG8694-PA MAL1_DROME D	alpha-glucosidase activity	0.0001	alpha-glucosidase activity||glucosidase activity||hydrolase activity\, hydrolyzing O-glycosyl compounds||hydrolase activity\, acting on glycosyl bonds||hydrolase activity||catalytic activity	catalytic activity	hydrolase activity
AE-contig_216	Contig-216	Contig216	216	17	980	.	63.8	961	supercont1.203	0	861	99	25	1	REV	1470902	1471761												similar to An. gambiae gSG8 protein	s/sg8	532	230	ENSANGP00000016851 [Anopheles gambiae	1E-012	gi|55242856	102	128	36	80	27	173	1	Anopheles gambiae	ANOPHELES GAMBIAE STR. PEST OCTAPRENYL-DIPHOSPHATE SYNTHASE CANDIDATUS BLOCHMANNIA FLORIDANUS OCTAPRENYL DIPHOSPHATE DNA-BINDING BACILLUS CEREUS ATCC BINDING HYPOTHETICAL MULTI-DOMAIN METHANOSARCINA ACETIVORANS C2A MULTI DOMAIN DROSOPHILA MELANOGASTER
AE-contig_209	Contig-209	Contig209	209	1	1429	4.2	51.8		supercont1.65	0	798	95	25	2	REV	1198377	1199171	serine protease inhibitor (serpin-4), putative 534 e-152	1e-152	AAEL002704-RB	259	434	98	60	1	81	2	FOR	SALIVARY SERPIN	s/serpin	533	231	salivary serpin putative anticoagulan	1E-111	gi|56417462	259	415	73	62	1	81	2	Aedes albopictus	SALIVARY SERPIN PUTATIVE ANTICOAGULANT AEDES ALBOPICTUS FXA-DIRECTED PRECURSOR FXA DIRECTED AEGYPTI ANTITHROMBIN SALMO SALAR CTENOCEPHALIDES FELIS 1 2 3 4 5 6 SERPINC1-PROV XENOPUS LAEVIS SERPINC1 PROV SERINE PROTEASE INHIBITOR GLOSSINA MORSITANS TROPICALIS OR CYSTEINE PROTEINASE CLADE C MEMBER DANIO RERIO SERPIN-LIKE MULE DEER POXVIRUS LIKE CHELYDRA SERPENTINA DROSOPHILA PSEUDOOBSCURA III CAVIA …	CG1857-PA - serine-type endopeptidase inhibitor activity - immune response - antifungal humoral response (sensu Protostomia) - Toll signaling pathway - regulation of proteolysis and peptidolysis - negative regulation of Toll signaling pathway	4e-07	serine-type endopeptidase inhibitor activity||endopeptidase inhibitor activity||protease inhibitor activity||enzyme inhibitor activity||enzyme regulator activity	enzyme regulator activity	enzyme inhibitor activity
AE-contig_207	Contig-207	Contig207	207	13	1752	0.2	55.8	1733	supercont1.65	0	936	96	24	4	REV	1198236	1199171	serine protease inhibitor (serpin-4), putative 839 0.0	0	AAEL002704-RA	417	417	97	100	1	81	1	FOR	SALIVARY SERPIN	s/serpin	546	232	salivary serpin putative anticoagulan	0.0	gi|56417462	417	415	74	100	1	81	1	Aedes albopictus	SALIVARY SERPIN PUTATIVE ANTICOAGULANT AEDES ALBOPICTUS FXA-DIRECTED PRECURSOR FXA DIRECTED AEGYPTI 3 CTENOCEPHALIDES FELIS 5 4 DROSOPHILA PSEUDOOBSCURA ANTITHROMBIN SALMO SALAR 1 2 6 SERINE PROTEASE INHIBITOR HOMOLOG THERMOCOCCUS KODAKARENSIS KOD1 PREDICTED SIMILAR TO OR CYSTEINE PROTEINASE CLADE B OVALBUMIN MEMBER CANIS FAMILIARIS GLOSSINA MORSITANS MUS MUSCULUS BRANCHIOSTOMA LANCEOLATUM UNNAME…	Plasminogen activator inhibitor-2, type A - wound healing	9e-15	serine-type endopeptidase inhibitor activity||endopeptidase inhibitor activity||protease inhibitor activity||enzyme inhibitor activity||enzyme regulator activity	enzyme regulator activity	enzyme inhibitor activity
AE-contig_212	Contig-212	Contig212	212	1	822	.	61.2	803	supercont1.65	0	342	99	4	2	REV	1198236	1198577	serine protease inhibitor (serpin-4), putative 341 2e-094	2e-94	AAEL002704-RA	172	417	97	41	246	14	1	FOR	SALIVARY SERPIN	s/serpin	547	233	salivary serpin putative anticoagulan	1E-074	gi|56417462	172	415	77	41	244	14	1	Aedes albopictus	SALIVARY SERPIN PUTATIVE ANTICOAGULANT AEDES ALBOPICTUS FXA-DIRECTED PRECURSOR FXA DIRECTED AEGYPTI SERINE PROTEASE INHIBITOR HOMOLOG THERMOCOCCUS KODAKARENSIS KOD1 FAMILY DEHALOCOCCOIDES ETHENOGENES 195 ANOPHELES GAMBIAE STR. PEST MUS MUSCULUS 4 DROSOPHILA MELANOGASTER CG9453-PJ ISOFORM J CG9453-PI I OR CYSTEINE PROTEINASE CLADE B MEMBER 2 UNNAMED PRODUCT PAI2_MOUSE PLASMINOGEN ACTIVATOR INHIBIT…	Serine protease inhibitor 4 - serine-type endopeptidase inhibitor activity	7e-05	serine-type endopeptidase inhibitor activity||endopeptidase inhibitor activity||protease inhibitor activity||enzyme inhibitor activity||enzyme regulator activity	enzyme regulator activity	enzyme inhibitor activity
AE-contig_210	Contig-210	Contig210	210	1	1281	3.6	50.8		supercont1.65	0	940	95	52	1	REV	1198236	1199171	serine protease inhibitor (serpin-4), putative 570 e-163	1e-163	AAEL002704-RB	313	434	90	72	48	64	1	FOR	SALIVARY SERPIN	s/serpin	548	234	salivary serpin putative anticoagulan	1E-132	gi|56417462	318	415	71	77	41	49	1	Aedes albopictus	SALIVARY SERPIN PUTATIVE ANTICOAGULANT AEDES ALBOPICTUS FXA-DIRECTED PRECURSOR FXA DIRECTED AEGYPTI ANTITHROMBIN SALMO SALAR SERPINC1-PROV XENOPUS LAEVIS SERPINC1 PROV 5 CTENOCEPHALIDES FELIS 1 2 3 4 6 DROSOPHILA PSEUDOOBSCURA SERINE PROTEASE INHIBITOR GLOSSINA MORSITANS OR CYSTEINE PROTEINASE CLADE C MEMBER DANIO RERIO III CAVIA PORCELLUS SERPIN-LIKE MULE DEER POXVIRUS LIKE LIMULUS INTRACELLULAR…	Maspin precursor - serine-type endopeptidase inhibitor activity - cell motility	7e-11	serine-type endopeptidase inhibitor activity||endopeptidase inhibitor activity||protease inhibitor activity||enzyme inhibitor activity||enzyme regulator activity	enzyme regulator activity	enzyme inhibitor activity
AE-contig_208	Contig-208	Contig208	208	1	1363	4.8	51.8		supercont1.65	0	731	95	26	2	REV	1198447	1199171	serine protease inhibitor (serpin-4), putative 498 e-141	1e-141	AAEL002704-RB	275	434	89	63	1	86	1	FOR	SALIVARY SERPIN	s/serpin	549	235	salivary serpin putative anticoagulan	1E-101	gi|56417462	275	415	66	66	1	86	1	Aedes albopictus	SALIVARY SERPIN PUTATIVE ANTICOAGULANT AEDES ALBOPICTUS FXA-DIRECTED PRECURSOR FXA DIRECTED AEGYPTI ANTITHROMBIN SALMO SALAR CTENOCEPHALIDES FELIS 1 2 3 4 5 6 SERPINC1-PROV XENOPUS LAEVIS SERPINC1 PROV SERINE PROTEASE INHIBITOR GLOSSINA MORSITANS III CAVIA PORCELLUS METHANOSARCINA MAZEI GO1 TROPICALIS PREDICTED SIMILAR TO A3F MUS MUSCULUS BRANCHIOSTOMA LANCEOLATUM SERPIN-LIKE MULE DEER POXVIRUS L…	CG1857-PA - serine-type endopeptidase inhibitor activity - immune response - antifungal humoral response (sensu Protostomia) - Toll signaling pathway - regulation of proteolysis and peptidolysis - negative regulation of Toll signaling pathway	0.0001	serine-type endopeptidase inhibitor activity||endopeptidase inhibitor activity||protease inhibitor activity||enzyme inhibitor activity||enzyme regulator activity	enzyme regulator activity	enzyme inhibitor activity
AE-contig_211	Contig-211	Contig211	211	1	1311	3.8	52.1	1292	supercont1.65	0	903	96	23	2	REV	1198240	1199139	serine protease inhibitor (serpin-4), putative 575 e-164	1e-164	AAEL002704-RB	347	434	85	80	55	23	1	FOR	SALIVARY SERPIN	s/serpin	550	236	salivary serpin putative anticoagulan	1E-131	gi|56417462	367	415	65	88	53	23	1	Aedes albopictus	SALIVARY SERPIN PUTATIVE ANTICOAGULANT AEDES ALBOPICTUS FXA-DIRECTED PRECURSOR FXA DIRECTED AEGYPTI ANTITHROMBIN SALMO SALAR SERINE OR CYSTEINE PROTEINASE INHIBITOR CLADE C MEMBER 1 DANIO RERIO SERPINC1-PROV XENOPUS LAEVIS SERPINC1 PROV PROTEASE 4 GLOSSINA MORSITANS LIMULUS INTRACELLULAR COAGULATION TYPE 2 TACHYPLEUS TRIDENTATUS III CAVIA PORCELLUS PLUTELLA XYLOSTELLA B 5 MUS MUSCULUS UNNAMED PRO…	Maspin precursor - serine-type endopeptidase inhibitor activity - cell motility	3e-11	serine-type endopeptidase inhibitor activity||endopeptidase inhibitor activity||protease inhibitor activity||enzyme inhibitor activity||enzyme regulator activity	enzyme regulator activity	enzyme inhibitor activity
AE-contig_884	Contig-884	Contig884	884	1	840	6.9	49.3		supercont1.65	0	534	89	165	2	REV	1198236	1198767	serine protease inhibitor (serpin-4), putative 214 4e-056	4e-56	AAEL002704-RB	140	434	78	32	219	178	3	FOR	novel serpin	s/serpin	551	237	salivary serpin putative anticoagulan	3E-043	gi|56417462	137	415	65	33	217	178	2	Aedes albopictus	SALIVARY SERPIN PUTATIVE ANTICOAGULANT AEDES ALBOPICTUS FXA-DIRECTED PRECURSOR FXA DIRECTED AEGYPTI SERINE PROTEASE INHIBITOR HOMOLOG THERMOCOCCUS KODAKARENSIS KOD1 OR CYSTEINE PROTEINASE CLADE C ANTITHROMBIN MEMBER 1 DANIO RERIO 4 DROSOPHILA MELANOGASTER CG9453-PA ISOFORM A CG9453-PB B CG9453-PJ J CG9453-PI I CG9453-PK K CG9453-PH CG9453-PG G CG9453-PF F CG9453-PE CG9453-PD D CG9453-PC SERPIN-4 …	Serine protease inhibitor 4 - serine-type endopeptidase inhibitor activity	0.002	serine-type endopeptidase inhibitor activity||endopeptidase inhibitor activity||protease inhibitor activity||enzyme inhibitor activity||enzyme regulator activity	enzyme regulator activity	enzyme inhibitor activity
AE-contig_502	Contig-502	Contig502	502	2	1031	1.1	61.3		supercont1.255	0	408	100	25	3	FOR	1149875	1150282	antithrombin, putative 160 6e-040	6e-40	AAEL007420-RA	85	414	92	21	330	68	1	FOR	FXa-directed anticoagulant precursor	s/serpin	553	238	FXa-directed anticoagulant precursor [	6E-037	gi|3411116	85	415	90	20	330	68	1	Aedes aegypti	FXA-DIRECTED ANTICOAGULANT PRECURSOR AEDES AEGYPTI FXA DIRECTED ALBOPICTUS SALIVARY SERPIN PUTATIVE
AE-contig_281	Contig-281	Contig281	281	3	1439	4.6	54.5		supercont1.255	0	893	91	25	2	FOR	1148877	1149761	antithrombin, putative 463 e-131	1e-131	AAEL007420-RC	266	361	86	74	13	79	3	FOR	FXa-directed anticoagulant precursor	s/serpin	556	239	FXa-directed anticoagulant precursor [	1E-150	gi|3411116	314	415	85	76	9	67	2	Aedes aegypti	FXA-DIRECTED ANTICOAGULANT PRECURSOR AEDES AEGYPTI FXA DIRECTED ALBOPICTUS SALIVARY SERPIN PUTATIVE CHAIN HUMAN PLASMINOGEN ACTIVATOR INHIBITOR-2. LOOP DELETIONMUTANT COMPLEXED WITH PEPTIDE MIMICKING REACTIVE CENTER DELETION MUTANT INHIBITOR 2. 66 98 SERINE PROTEASE BRANCHIOSTOMA LANCEOLATUM CTENOCEPHALIDES FELIS 1 2 3 4 5 6 ANTITHROMBIN SALMO SALAR PREDICTED SIMILAR TO MELLIFERA UNKNOWN FOR MGC …	Mus musculus 10, 11 days embryo whole body cDNA, RIKEN full-length enriched library, clone:2810457A07 product:serine - regulation of protein catabolism	2e-09	serine-type endopeptidase inhibitor activity||endopeptidase inhibitor activity||protease inhibitor activity||enzyme inhibitor activity||enzyme regulator activity	enzyme regulator activity	enzyme inhibitor activity
AE-contig_285	Contig-285	Contig285	285	1	1248	4	55.5		supercont1.255	0	701	91	1	2	FOR	1148877	1149573	antithrombin, putative 442 e-124	1e-124	AAEL007420-RC	255	361	85	71	1	15	1	FOR	FXa-directed anticoagulant precursor	s/serpin	557	240	FXa-directed anticoagulant precursor [	1E-143	gi|3411116	255	415	98	61	1	15	1	Aedes aegypti	FXA-DIRECTED ANTICOAGULANT PRECURSOR AEDES AEGYPTI FXA DIRECTED ALBOPICTUS SALIVARY SERPIN PUTATIVE CHAIN HUMAN PLASMINOGEN ACTIVATOR INHIBITOR-2. LOOP DELETIONMUTANT COMPLEXED WITH PEPTIDE MIMICKING REACTIVE CENTER DELETION MUTANT INHIBITOR 2. 66 98 UNKNOWN FOR MGC XENOPUS LAEVIS CTENOCEPHALIDES FELIS 1 2 3 4 5 6 PREDICTED SIMILAR TO MELLIFERA SERINE PROTEASE BRANCHIOSTOMA LANCEOLATUM CG6717-PA …	serine-type endopeptidase inhibitor activity	7e-08	serine-type endopeptidase inhibitor activity||endopeptidase inhibitor activity||protease inhibitor activity||enzyme inhibitor activity||enzyme regulator activity	enzyme regulator activity	enzyme inhibitor activity
AE-contig_286	Contig-286	Contig286	286	1	1162	5	53.4		supercont1.255	0	661	92	18	2	FOR	1148877	1149537	antithrombin, putative 444 e-125	1e-125	AAEL007420-RC	271	361	84	75	13	15	1	FOR	FXa-directed anticoagulant precursor	s/serpin	558	241	FXa-directed anticoagulant precursor [	1E-143	gi|3411116	274	415	94	66	10	6	1	Aedes aegypti	FXA-DIRECTED ANTICOAGULANT PRECURSOR AEDES AEGYPTI FXA DIRECTED ALBOPICTUS SALIVARY SERPIN PUTATIVE CHAIN HUMAN PLASMINOGEN ACTIVATOR INHIBITOR-2. LOOP DELETIONMUTANT COMPLEXED WITH PEPTIDE MIMICKING REACTIVE CENTER DELETION MUTANT INHIBITOR 2. 66 98 SERINE PROTEASE BRANCHIOSTOMA LANCEOLATUM CTENOCEPHALIDES FELIS 1 2 3 4 6 5 ANOPHELES GAMBIAE PREDICTED SIMILAR TO MELLIFERA ANTITHROMBIN SALMO SALA…	serine-type endopeptidase inhibitor activity	4e-09	serine-type endopeptidase inhibitor activity||endopeptidase inhibitor activity||protease inhibitor activity||enzyme inhibitor activity||enzyme regulator activity	enzyme regulator activity	enzyme inhibitor activity
AE-contig_283	Contig-283	Contig283	283	1	1268	3.1	53.5		supercont1.255	0	926	92	24	2	FOR	1148877	1149802	antithrombin, putative 570 e-163	1e-163	AAEL007420-RA	354	414	82	86	13	76	1	FOR	FXa-directed anticoagulant precursor	s/serpin	559	242	FXa-directed anticoagulant precursor [	0.0	gi|3411116	368	415	89	89	9	64	1	Aedes aegypti	FXA-DIRECTED ANTICOAGULANT PRECURSOR AEDES AEGYPTI FXA DIRECTED ALBOPICTUS SALIVARY SERPIN PUTATIVE CHAIN HUMAN PLASMINOGEN ACTIVATOR INHIBITOR-2. LOOP DELETIONMUTANT COMPLEXED WITH PEPTIDE MIMICKING REACTIVE CENTER DELETION MUTANT INHIBITOR 2. 66 98 ANTITHROMBIN SALMO SALAR SERINE OR CYSTEINE PROTEINASE CLADE B OVALBUMIN MEMBER 2 HOMO SAPIENS SYNTHETIC CONSTRUCT PAI2_HUMAN INHIBITOR-2 PAI-2 PLAC…	Plasminogen activator inhibitor-2 precursor - serine-type endopeptidase inhibitor activity - anti-apoptosis	3e-13	serine-type endopeptidase inhibitor activity||endopeptidase inhibitor activity||protease inhibitor activity||enzyme inhibitor activity||enzyme regulator activity	enzyme regulator activity	enzyme inhibitor activity
AE-contig_284	Contig-284	Contig284	284	1	1254	3.3	55.1		supercont1.255	0	827	91	26	2	FOR	1148877	1149697	antithrombin, putative 491 e-139	1e-139	AAEL007420-RC	313	361	80	87	13	78	1	FOR	FXa-directed anticoagulant precursor	s/serpin	560	243	FXa-directed anticoagulant precursor [	1E-159	gi|3411116	317	415	89	76	9	66	1	Aedes aegypti	FXA-DIRECTED ANTICOAGULANT PRECURSOR AEDES AEGYPTI FXA DIRECTED ALBOPICTUS SALIVARY SERPIN PUTATIVE SERINE PROTEASE INHIBITOR BRANCHIOSTOMA LANCEOLATUM CHAIN HUMAN PLASMINOGEN ACTIVATOR INHIBITOR-2. LOOP DELETIONMUTANT COMPLEXED WITH PEPTIDE MIMICKING REACTIVE CENTER DELETION MUTANT 2. 66 98 ANTITHROMBIN SALMO SALAR CTENOCEPHALIDES FELIS 1 2 3 4 5 6 OR CYSTEINE PROTEINASE CLADE C MEMBER DANIO RER…	serine-type endopeptidase inhibitor activity	3e-09	serine-type endopeptidase inhibitor activity||endopeptidase inhibitor activity||protease inhibitor activity||enzyme inhibitor activity||enzyme regulator activity	enzyme regulator activity	enzyme inhibitor activity
AE-contig_282	Contig-282	Contig282	282	1	1061	4.4	55		supercont1.255	0	597	90	9	2	FOR	1148877	1149472	antithrombin, putative 379 e-105	1e-105	AAEL007420-RC	265	361	76	73	13	63	1	FOR	FXa-directed anticoagulant precursor	s/serpin	561	244	FXa-directed anticoagulant precursor [	1E-122	gi|3411116	269	415	85	65	9	51	1	Aedes aegypti	FXA-DIRECTED ANTICOAGULANT PRECURSOR AEDES AEGYPTI FXA DIRECTED ALBOPICTUS SALIVARY SERPIN PUTATIVE PREDICTED SIMILAR TO MELLIFERA CHAIN HUMAN PLASMINOGEN ACTIVATOR INHIBITOR-2. LOOP DELETIONMUTANT COMPLEXED WITH PEPTIDE MIMICKING REACTIVE CENTER DELETION MUTANT INHIBITOR 2. 66 98 UNKNOWN FOR MGC XENOPUS LAEVIS SERINE OR CYSTEINE PROTEINASE CLADE C ANTITHROMBIN MEMBER 1 DANIO RERIO PROTEASE BRANC…	serine-type endopeptidase inhibitor activity	6e-05	serine-type endopeptidase inhibitor activity||endopeptidase inhibitor activity||protease inhibitor activity||enzyme inhibitor activity||enzyme regulator activity	enzyme regulator activity	enzyme inhibitor activity
AE-contig_298	Contig-298	Contig298	298	1	1216	5.9	52.6		supercont1.124	0	462	95	25	2	REV	1459823	1460283	conserved hypothetical protein 33 0.22	0.22	AAEL007922-RA	24	190	45	13	63	215	1	REV	salivary secreted proline rich protein	s/pro	562	245	CYP81D7; heme binding / iron ion bi	2.6	gi|15227789	91	543	29	17	363	76	1	Arabidopsis thaliana	CYP81D7 BINDING IRON ION MONOOXYGENASE OXYGEN ARABIDOPSIS THALIANA PUTATIVE CYTOCHROME P450 ANKYRIN REPEAT RICKETTSIA RICKETTSII UNNAMED PRODUCT DEBARYOMYCES HANSENII
AE-contig_297	Contig-297	Contig297	297	6	1257	3.1	56.5	1238	supercont1.124	0	467	97	25	2	REV	1459823	1460289	conserved hypothetical protein 33 0.23	0.23	AAEL007922-RA	24	190	45	13	63	220	1	REV	salivary secreted proline rich protein	s/pro	568	246	mucin [Homo sapiens] 39 0.54	0.54	gi|563377	111	279	35	40	156	19	1	Homo sapiens	MUCIN HOMO SAPIENS CYP81D7 BINDING IRON ION MONOOXYGENASE OXYGEN ARABIDOPSIS THALIANA PUTATIVE CYTOCHROME P450 ADVANCED GLYCOSYLATION END PRODUCT-SPECIFIC RECEPTOR RATTUS NORVEGICUS PRODUCT SPECIFIC RAGE_RAT PRECURSOR FOR PRODUCTS YJP1_SCHPO HYPOTHETICAL THREONINE-RICH CHROMOSOME III THREONINE RICH PREDICTED MAGNAPORTHE GRISEA MYCOBACTERIUM TUBERCULOSIS F11 PROBABLE CONSERVED MEMBRANE MMPS3 H37RV…	Advanced glycosylation end product-specific receptor precursor - neurogenesis - brain development - advanced glycation end-product receptor activity	0.099	advanced glycation end-product receptor activity||receptor activity||signal transducer activity	signal transducer activity	receptor activity
AE-contig_255	Contig-255	Contig255	255	9	750	0.1	53.9		supercont1.348	1e-173	313	99	25	3	FOR	386993	387305	hypothetical protein 341 2e-094	2e-94	AAEL008766-RB	165	165	100	100	1	195	1	FOR	proline rich peptide	s/pro	577	247	This gene is isolated by means of dif	0.028	gi|7209719	119	1054	27	11	294	258	1	Mus musculus	ISOLATED BY MEANS DIFFERENTIAL DISPLAY METHOD USING TTW AN EXCELLENT MOUSE MODEL FOR ECTOPIC OSSIFICATION.~SIMILAR TO MEGAKARYOCYTE STIMULATING FACTOR PRECURSOR CARTILAGE SUPERFICIAL ZONE MUS MUSCULUS PRG4_MOUSE PROTEOGLYCAN-4 LUBRICIN PROTEOGLYCAN CONTAINS C-TERMINAL PART 4 C TERMINAL HYPOTHETICAL DICTYOSTELIUM DISCOIDEUM CONSERVED GIBBERELLA ZEAE PH-1 UNNAMED PRODUCT ASPERGILLUS ORYZAE ERYTHROC…	Mus musculus - extracellular space	0.001
AE-contig_256	Contig-256	Contig256	256	1	667	0.3	52.8	648	supercont1.348	0	339	100	26	2	FOR	386835	387173	hypothetical protein 205 1e-053	1e-53	AAEL008766-RA	100	100	100	100	1	175	1	FOR	proline rich peptide	s/pro	578	248	hypothetical protein [Oryza sativa	0.73	gi|37536100	44	136	38	32	89	518	1	Oryza sativa (japonica cultivar-group)	HYPOTHETICAL ORYZA SATIVA JAPONICA CULTIVAR-GROUP CULTIVAR GROUP CAENORHABDITIS BRIGGSAE EXTENSIN CLASS II NITROBACTER WINOGRADSKYI PREDICTED ANGIOPOIETIN 2 RATTUS NORVEGICUS ANTENNAPEDIA HOMOLOGUE BOMBYX MORI SIMILAR TO SKELETAL MUSCLE CHLORIDE CHANNEL CLC-1 GALLUS CLC 1 BRADYRHIZOBIUM JAPONICUM USDA 110 PROKARYOTIC N-TERMINAL METHYLATION SITE RALSTONIA METALLIDURANS CH34 TERMINAL ASPERGILLUS NI…
AE-contig_826	Contig-826	Contig826	826	1	909	2.5	50.7		supercont1.378	0	480	97	1	2	FOR	1019900	1020379	conserved hypothetical protein 402 e-113	1e-113	AAEL009194-RA	242	367	85	66	1	21	1	FOR	unknown secreted conserved with Anopheles	s/pep	579	249	ENSANGP00000026514 [Anopheles gambiae	1E-034	gi|55234399	185	423	42	44	4	45	1	Anopheles gambiae str. PEST	ANOPHELES GAMBIAE STR. PEST CHOLINE DEHYDROGENASE HAHELLA CHEJUENSIS KCTC 2396 PREDICTED SIMILAR TO PARTIAL DANIO RERIO PRECURSOR GALLUS GLUCOSE-METHANOL-CHOLINE OXIDOREDUCTASE BURKHOLDERIA SP. 383 GLUCOSE METHANOL-CHOLINE METHANOL GMC MESORHIZOBIUM BNC1 CENOCEPACIA AMBIFARIA AMMD SAL-LIKE 2 ZINC FINGER SALL2 HSAL2 SAL LIKE CANIS FAMILIARIS OXIDASE PENICILLIUM VARIABILE VIETNAMIENSIS G4 UNKNOWN A…
AE-contig_990	Contig-990	Contig990	990	1	1044	3.1	51.4		supercont1.77	0	510	97	27	3	FOR	433823	434331	conserved hypothetical protein 379 e-105	1e-105	AAEL003100-RA	210	566	92	37	1	286	2	FOR	secreted protein on frame 1	s/pep	580	250	conserved hypothetical protein [Plas	9E-012	gi|56521584	163	285	28	57	11	446	14	Plasmodium chabaudi chabaudi	CONSERVED HYPOTHETICAL PLASMODIUM CHABAUDI UNNAMED PRODUCT ARABIDOPSIS THALIANA CAENORHABDITIS ELEGANS BRIGGSAE STAPHYLOCOCCUS HAEMOLYTICUS CG7874-PA DROSOPHILA MELANOGASTER YARROWIA LIPOLYTICA CLIB122 CG9434-PA DICTYOSTELIUM DISCOIDEUM ANOPHELES GAMBIAE STR. PEST CG6296-PA NEUROFILAMENT HEAVY POLYPEPTIDE RATTUS NORVEGICUS MOLECULAR-WEIGHT MOLECULAR WEIGHT SUBUNIT NF-H NF H NFH_RAT TRIPLET 200 KD…	CG9434-PA - response to cold	1e-09	triacylglycerol lipase activity||lipase activity||carboxylic ester hydrolase activity||hydrolase activity\, acting on ester bonds||hydrolase activity||catalytic activity	catalytic activity	hydrolase activity
AE-contig_881	Contig-881	Contig881	881	1	585	0.2	58.1	566	AAGE02020473	0	525	99	26	1	FOR	17217	17740	conserved hypothetical protein 41 3e-004	0.0003	AAEL011296-RA	67	94	32	71	25	265	1	FOR	putative secreted protein	s/pep	581	251	unknown protein [Arabidopsis thalia	0.55	gi|42572389	98	527	26	19	37	157	1	Arabidopsis thaliana	UNKNOWN ARABIDOPSIS THALIANA HYPOTHETICAL GAMMA-GLIADIN LMW-GLUTENIN CHIMERA CH1 PRECURSOR TRITICUM AESTIVUM GAMMA GLIADIN LMW GLUTENIN PREDICTED MUSCULUS GLOEOBACTER VIOLACEUS PCC 7421 TRANSPOSASE CALDICELLULOSIRUPTOR SACCHAROLYTICUS DSM 8903 CONSERVED BORDETELLA BRONCHISEPTICA RB50 PARAPERTUSSIS PERTUSSIS TOHAMA I MLN51 XENOPUS LAEVIS CALCIUM-BINDING PROTEIN-LIKE ORYZA SATIVA JAPONICA CULTIVAR-…
AE-contig_700	Contig-700	Contig700	700	1	511	0.2	56.6		supercont1.325	1e-149	273	99	3	2	REV	936407	936679	conserved hypothetical protein 199 4e-052	4e-52	AAEL008444-RA	94	94	100	100	1	37	1	FOR	putative secreted peptide	s/pep	582	252	ENSANGP00000021984 [Anopheles gambiae	1E-008	gi|55235233	93	139	36	67	56	31	1	Anopheles gambiae str. PEST	ANOPHELES GAMBIAE STR. PEST UNKNOWN CHLAMYDOMONAS REINHARDTII ENVELOPE GLYCOPROTEIN HUMAN IMMUNODEFICIENCY VIRUS 1 SPBC6B1.06C SCHIZOSACCHAROMYCES POMBE HYPOTHETICAL UBP14_SCHPO UBIQUITIN CARBOXYL-TERMINAL HYDROLASE 14 THIOLESTERASE UBIQUITIN-SPECIFIC PROCESSING PROTEASE DEUBIQUITINATING ENZYME UBA-DOMAIN CONTAINING 2 972H CARBOXYL TERMINAL SPECIFIC UBA DOMAIN UNNAMED PRODUCT PUTATIVE CELL WALL G…
AE-contig_1253	Contig-1253	Contig1253	1253	1	410	.	61.2	391	supercont1.19	1e-120	236	98	5	2	FOR	3686856	3687091	conserved hypothetical protein 30 0.41	0.41	AAEL004547-RA	83	148	26	56	2	34	1	FOR	putative secreted peptide	s/pep	583	253	Insulin-like growth factor 2b, precur	0.004	gi|55250678	90	197	30	46	12	1	1	Danio rerio	INSULIN-LIKE GROWTH FACTOR 2B PRECURSOR DANIO RERIO INSULIN LIKE 2 DICENTRARCHUS LABRAX PREDICTED SIMILAR TO PREPRO-INSULIN-LIKE FACTOR-II PREPRO-IGF-II GALLUS PREPRO II IGF-II IGF FACTOR-I CARASSIUS AURATUS I TAENOPYGIA GUTTATA MELEAGRIS GALLOPAVO PREPROINSULIN-LIKE SIGANUS GUTTATUS PREPROINSULIN PIMEPHALES PROMELAS 1 SOMATOMEDIN C CHICKEN IGF1_CHICK IGF-I STRUTHIO CAMELUS IGF-1 ANAS PLATYRHYNCH…	Insulin-like growth factor IB precursor - skeletal development - insulin-like growth factor receptor binding - hormone activity - DNA replication - cell motility - signal transduction - Ras protein signal transduction - muscle development - positive regulation of cell proliferation - glycolate metabolism	0.03	insulin-like growth factor receptor binding||receptor binding||signal transducer activity	signal transducer activity	receptor binding
AE-contig_830	Contig-830	Contig830	830	1	982	1.3	49.7		supercont1.101	1e-163	304	99	25	4	REV	329319	329622	conserved hypothetical protein 360 e-100	1e-100	AAEL003934-RA	183	183	97	100	1	240	1	FOR	putative salivary secreted protein	s/pep	584	254	ENSANGP00000019122 [Anopheles gambiae	7E-054	gi|30175500	169	189	53	89	21	282	1	Anopheles gambiae str. PEST	ANOPHELES GAMBIAE STR. PEST DROSOPHILA MELANOGASTER PSEUDOOBSCURA HYPOTHETICAL BURKHOLDERIA PSEUDOMALLEI DICARBOXYLATE TRANSPORTER DCTP SUBUNIT PSEUDOMONAS SYRINGAE PV. PHASEOLICOLA FILAGGRIN 2 HOMO SAPIENS IFAPSORIASIN BCENDRAFT_2865 CENOCEPACIA AU 1054 PREDICTED TROGLODYTES SPLICING FACTOR SRP54 UNNAMED PRODUCT TETRAODON NIGROVIRIDIS CHAPERONIN CPN60 TCP-1 RHODOBACTER SPHAEROIDES ATCC ENDONUCLE…
AE-contig_432	Contig-432	Contig432	432	2	820	.	59.4	801	supercont1.13	0	375	99	21	3	REV	1149720	1150094	hypothetical protein 129 2e-030	2e-30	AAEL000657-RA	60	60	100	100	1	367	1	FOR	putative salivary secreted peptide	s/pep	586	255	putative salivary secreted peptide [A	9E-027	gi|56417414	60	60	96	100	1	367	1	Aedes albopictus	PUTATIVE SALIVARY SECRETED PEPTIDE AEDES ALBOPICTUS HYPOTHETICAL CAENORHABDITIS ELEGANS LOCATION VULVA DEFECTIVE FAMILY MEMBER LOV-1 YS89_CAEEL CHROMOSOME II LOV 1 ACETOLACTATE SYNTHASE CAMELINA MICROCARPA LARGE EXOPROTEINS INVOLVED IN HEME UTILIZATION OR ADHESION NOSTOC PUNCTIFORME PCC PLASMODIUM BERGHEI STRAIN ANKA CONSERVED DICTYOSTELIUM DISCOIDEUM	positive regulation of growth rate	0.07
AE-contig_815	Contig-815	Contig815	815	1	299	0.3	66.6	206	supercont1.124	2e-73	196	92	10	1	FOR	1499569	1499764	hypothetical protein 94 1e-020	1e-20	AAEL004585-RA	47	99	89	47	53	11	1	FOR	putative salivary secreted peptide	s/pep	587	256	putative salivary secreted peptide [A	0.003	gi|56417430	80	115	40	70	36	8	1	Aedes albopictus	PUTATIVE SALIVARY SECRETED PEPTIDE AEDES ALBOPICTUS
AE-contig_555	Contig-555	Contig555	555	1	529	6.2	48.4		AAGE02017463	2e-38	291	88	236	1	FOR	366188	366455	conserved hypothetical protein 39 0.001	0.001	AAEL009852-RB	30	129	60	23	96	399	1	FOR	putative salivary secreted peptide	s/pep	588	257	putative salivary secreted peptide [A	2.1	gi|56417420	30	137	50	22	104	399	1	Aedes albopictus	PUTATIVE SALIVARY SECRETED PEPTIDE AEDES ALBOPICTUS TRANSPORTER ENTAMOEBA HISTOLYTICA HM-1 IMSS HYPOTHETICAL GIBBERELLA ZEAE PH-1
AE-contig_557	Contig-557	Contig557	557	1	501	4.4	52.7		supercont1.13	1e-88	238	95	1	3	REV	1149317	1149547	hypothetical protein 42 9e-005	9e-05	AAEL000657-RA	62	60	43	103	1	117	2	FOR	putative salivary secreted peptide	s/pep	589	258	putative salivary secreted peptide [A	0.36	gi|56417414	62	60	40	103	1	117	2	Aedes albopictus	PUTATIVE SALIVARY SECRETED PEPTIDE AEDES ALBOPICTUS PREDICTED HYPOTHETICAL MUSCULUS
AE-contig_487	Contig-487	Contig487	487	2	998	0.4	58.7	979	AAGE02017978	0	928	97	49	1	FOR	30739	31663												putative salivary secreted peptide	s/pep	591	259	hypothetical protein CaO19.8741 [Cand	0.87	gi|46434520	72	104	29	69	79	268	1	Candida albicans SC5314	HYPOTHETICAL CANDIDA ALBICANS PUTATIVE SUGAR KINASE BORDETELLA BRONCHISEPTICA RB50 PARAPERTUSSIS RESPONSE REGULATOR DESULFOVIBRIO VULGARIS SUBSP. STR. HILDENBOROUGH LEUCINE- ISOLEUCINE- VALINE- THREONINE- ALANINE-BINDING PRECURSOR BRUCELLA MELITENSIS 16M LEUCINE ISOLEUCINE VALINE THREONINE ALANINE BINDING UNNAMED PRODUCT TETRAODON NIGROVIRIDIS PREDICTED SIMILAR TO E1A-ASSOCIATED P300 DANIO RERIO …
AE-contig_1103	Contig-1103	Contig1103	1103	1	468	5.6	49.6		supercont1.124	1e-121	408	89	26	1	FOR	1531611	1532010	conserved hypothetical protein 112 6e-026	6e-26	AAEL004597-RA	67	101	79	66	35	163	1	FOR	putative 8.9 kDa secreted protein	s/pep	592	260	putative 8.9 kDa secreted protein [Ae	4E-024	gi|61742023	67	101	79	66	35	163	1	Aedes aegypti	PUTATIVE 8.9 KDA SECRETED AEDES AEGYPTI W-RICH SALIVARY PEPTIDE ALBOPICTUS W RICH K+-TRANSPORTING ATPASE B SUBUNIT DESULFOVIBRIO VULGARIS SUBSP. STR. HILDENBOROUGH TRANSPORTING
AE-contig_792	Contig-792	Contig792	792	1	539	6.3	48.1		supercont1.124	2e-84	307	87	172	1	REV	1475528	1475830	conserved hypothetical protein 34 0.038	0.038	AAEL012708-RA	53	482	37	11	254	210	1	FOR	putative 8.3 kDa secreted protein	s/pep	593	261	putative 8.3 kDa secreted protein [Ae	1E-016	gi|18568290	67	96	73	70	31	171	1	Aedes aegypti	PUTATIVE 8.3 KDA SECRETED AEDES AEGYPTI 8.5 SALIVARY SERINE PROLINE-RICH MUCIN ALBOPICTUS PROLINE RICH PREDICTED MAGNAPORTHE GRISEA CG7915-PB ISOFORM B DROSOPHILA MELANOGASTER HYPOTHETICAL CRYPTOCOCCUS NEOFORMANS VAR. SQUALENE CYCLASE MICROBULBIFER DEGRADANS 2-40 2 40 CONSERVED JEC21 DICTYOSTELIUM DISCOIDEUM UNNAMED PRODUCT MUS MUSCULUS SIMILAR TO PLASMODIUM FALCIPARUM ISOLATE 3D7 . USTILAGO MAYD…	biological_process unknown	0.02	ligand-dependent nuclear receptor activity||receptor activity||signal transducer activity	signal transducer activity	receptor activity
AE-contig_1009	Contig-1009	Contig1009	1009	1	640	0.2	59.2		supercont1.201	1e-169	303	100	98	2	FOR	1153068	1153370	conserved hypothetical protein 34 0.039	0.039	AAEL002117-RA	51	151	29	34	98	400	1	FOR	possible secreted protein	s/pep	594	262	ENSANGP00000016299 [Anopheles gambiae	6E-005	gi|55246536	94	123	32	76	36	60	1	Anopheles gambiae str. PEST	ANOPHELES GAMBIAE STR. PEST DROSOPHILA MELANOGASTER MINICHROMOSOME MAINTENANCE PUTATIVE PLASMODIUM FALCIPARUM 3D7 SECRETED METALLOENDOPEPTIDASE GCP STREPTOCOCCUS PNEUMONIAE R6 METAL-DEPENDENT PROTEASES WITH POSSIBLE CHAPERONE ACTIVITY TIGR4 GLYCOPROTEASE FAMILY METAL DEPENDENT
AE-contig_1238	Contig-1238	Contig1238	1238	1	738	.	48.9	719	supercont1.31	0	384	99	145	3	FOR	652123	652505	dead box atp-dependent rna helicase 87 6e-018	6e-18	AAEL004978-RA	139	638	40	22	10	200	3	FOR	hypothetical methionine rich protein	s/pep	595	263	pherophorin-dz1 protein [Volvox cart	8E-034	gi|21322711	137	1009	56	14	297	73	34	Volvox carteri f. nagariensis	PHEROPHORIN-DZ1 VOLVOX CARTERI F. NAGARIENSIS PHEROPHORIN DZ1 HYDROXYPROLINE-RICH GLYCOPROTEIN DZ-HRGP HYDROXYPROLINE RICH DZ HRGP GLYCINE-RICH BRASSICA OLERACEA GLYCINE UNKNOWN ARABIDOPSIS THALIANA PREDICTED HYPOTHETICAL MUSCULUS PHEROPHORIN-C2 PRECURSOR CHLAMYDOMONAS REINHARDTII C2 PUTATIVE MEMBRANE EMILIANIA HUXLEYI VIRUS 86 GLYCINE-RICH_PROTEIN_ NAPUS RICH_PROTEIN_ AA1 291 PHEROPHORIN-C1 C1 C…	Keratin, type I cytoskeletal 9 - structural constituent of cytoskeleton - intermediate filament - epidermis development	2e-27	structural constituent of cytoskeleton||structural molecule activity	structural molecule activity	structural constituent of cytoskeleton
AE-contig_451	Contig-451	Contig451	451	2	651	0.5	64.7		supercont1.236	0	507	99	45	2	FOR	304168	304674	cysteine-rich venom protein, putative 75 2e-014	2e-14	AAEL000374-RA	55	78	54	71	24	161	1	FOR	CYSTEINE-RICH VENOM-LIKE PROTEIN	s/pep	597	264	cysteine-rich venom-like protein [Aed	1E-025	gi|56417458	86	86	60	100	1	71	1	Aedes albopictus	CYSTEINE-RICH VENOM-LIKE AEDES ALBOPICTUS CYSTEINE RICH VENOM LIKE 6 PIMPLA HYPOCHONDRIACA CVP6_PIMHY PRECURSOR 1 CVP1_PIMHY HYPOTHETICAL CAENORHABDITIS BRIGGSAE ANOPHELES GAMBIAE STR. PEST IMMUNE REACTIVE PUTATIVE PROTEASE INHIBITOR PRINH6 GLOSSINA MORSITANS ELEGANS RIDDLE 3 XENOPUS LAEVIS 4 SCAVENGER RECEPTOR STRONGYLOCENTROTUS PURPURATUS PREDICTED SIMILAR TO WHEY ACIDIC CORE REGION THYROGLOBUL…	Von Willebrand factor homolog - extracellular space - hemostasis - blood coagulation	2e-06	protein binding||binding	binding	protein binding
AE-contig_490	Contig-490	Contig490	490	2	1037	1.7	45	1018	AAGE02020431	0	558	99	25	1	REV	17007	17560	phosphatidylethanolamine-binding protein 429 e-120	1e-120	AAEL011263-RA	211	212	100	100	2	89	1	FOR	Phosphatidylethanolamine binding protein	s/PBP	599	265	ENSANGP00000027014 [Anopheles gambiae	1E-062	gi|55233330	199	211	57	94	14	122	1	Anopheles gambiae str. PEST	ANOPHELES GAMBIAE STR. PEST PUTATIVE ANTENNAL CARRIER A5 DROSOPHILA PSEUDOOBSCURA MELANOGASTER PREDICTED SIMILAR TO PHOSPHATIDYLETHANOLAMINE-BINDING BOVIN LIKE 24.1 KD STRONGYLOCENTROTUS PURPURATUS PHOSPHATIDYLETHANOLAMINE BINDING HYPOTHETICAL CAENORHABDITIS BRIGGSAE ELEGANS PEBPH_CAEEL HOMOLOG BRANCHIOSTOMA BELCHERI TSINGTAUNESE CG6180-PA MELLIFERA OV16_ONCVO OV-16 ANTIGEN PRECURSOR OV 16 ONCHOC…	phosphatidylethanolamine binding	3e-56	phosphatidylethanolamine binding||phospholipid binding||lipid binding||binding	binding	lipid binding
AE-contig_1204	Contig-1204	Contig1204	1204	1	698	.	62.3	679	AAGE02023016	0	624	99	18	3	FOR	26465	27087	conserved hypothetical protein 231 2e-061	2e-61	AAEL012423-RA	119	158	100	75	5	18	5	FOR	salivary mucin	s/muc	600	266	putative salivary mucin [Culex pipien	1E-007	gi|38350621	114	120	35	95	5	18	1	Culex pipiens quinquefasciatus	PUTATIVE SALIVARY MUCIN CULEX PIPIENS QUINQUEFASCIATUS THREONINE-RICH THREONINE RICH MUSCULUS HYPOTHETICAL DICTYOSTELIUM DISCOIDEUM LACTOCOCCUS LACTIS SUBSP. KINASE CRYPTOSPORIDIUM HOMINIS SIMILAR TO PLASMODIUM FALCIPARUM. YOELII STR. 17XNL PREDICTED PH PLECKSTRIN HOMOLOGY DOMAIN CAENORHABDITIS ELEGANS PININ HOMO SAPIENS SRRM2 DANIO RERIO UNNAMED PRODUCT TETRAODON NIGROVIRIDIS CHITINASE A CHIA MI…	AF9 (Fragment) - segment specification - anterior/posterior pattern formation	2e-06	structural molecule activity	structural molecule activity
AE-contig_213	Contig-213	Contig213	213	7	1003	.	54.9	984	supercont1.201	0	838	93	80	2	REV	300102	300939	conserved hypothetical protein 517 e-147	1e-147	AAEL006351-RA	281	281	89	100	1	92	1	FOR	putative salivary mucin	s/muc	607	267	putative salivary mucin [Aedes albopi	8E-087	gi|56417398	281	295	56	95	1	92	1	Aedes albopictus	PUTATIVE SALIVARY MUCIN AEDES ALBOPICTUS CULEX PIPIENS QUINQUEFASCIATUS PREDICTED SIMILAR TO HORNERIN MUS MUSCULUS FILAGGRIN 2 HYPOTHETICAL LIPOPROTEIN PRECURSOR LACTOBACILLUS SAKEI SUBSP. 23K PERMEASES MAJOR FACILITATOR SUPERFAMILY BURKHOLDERIA FUNGORUM DANIO RERIO NEISSERIA GONORRHOEAE T CELL RECEPTOR ALPHA PARTIAL GALLUS SYNAPTOPODIN 2-LIKE RATTUS NORVEGICUS LIKE UNKNOWN CULICOIDES SONORENSIS …
AE-contig_214	Contig-214	Contig214	214	8	946	.	53.6	927	supercont1.201	0	611	93	26	3	REV	300104	300714	conserved hypothetical protein 516 e-147	1e-147	AAEL006351-RA	281	281	88	100	1	38	1	FOR	putative salivary mucin	s/muc	615	268	putative salivary mucin [Aedes albopi	8E-084	gi|56417398	282	295	56	96	1	38	1	Aedes albopictus	PUTATIVE SALIVARY MUCIN AEDES ALBOPICTUS CULEX PIPIENS QUINQUEFASCIATUS REVERSE TRANSCRIPTASE CONTAINS DOMAIN TWO METAL-BINDING DOMAINS PROBABLE RNA-DIRECTED DNA POLYMERASE EC CRITHIDIA FASCICULATA RETROTRANSPOSON CRE2 METAL BINDING RNA DIRECTED CELLULASE XYLELLA FASTIDIOSA ANN-1 DIXON VITELLOGENIN A2 PRECURSOR XENOPUS LAEVIS VITA2_XENLA VTG LIPOVITELLIN I II PHOSVITIN CELLULOSE 1 4-BETA-CELLOBIO…	extracellular region - structural molecule activity - puparial adhesion	0.039	structural molecule activity	structural molecule activity
AE-contig_215	Contig-215	Contig215	215	2	924	.	53		supercont1.201	0	812	94	24	2	REV	300130	300939	conserved hypothetical protein 426 e-120	1e-120	AAEL006351-RA	239	281	86	85	1	36	2	FOR	putative salivary mucin	s/muc	617	269	putative salivary mucin [Aedes albopi	4E-063	gi|56417398	221	295	55	75	1	36	2	Aedes albopictus	PUTATIVE SALIVARY MUCIN AEDES ALBOPICTUS CULEX PIPIENS QUINQUEFASCIATUS NEISSERIA GONORRHOEAE UNKNOWN CULICOIDES SONORENSIS HYPOTHETICAL PICROPHILUS TORRIDUS DSM 9790 SYNAPTOPODIN 2-LIKE HOMO SAPIENS 2 LIKE FA 1090 CONSERVED UNNAMED PRODUCT SYP2L_HUMAN FINGER 629 MUS MUSCULUS MKIAA0326 DNA-BINDING DNA BINDING PREDICTED SIMILAR TO TROGLODYTES ZINC BOS TAURUS CANIS FAMILIARIS FOR IMAGE RATTUS NORVE…
AE-contig_377	Contig-377	Contig377	377	3	887	1	56		AAGE02020214	0	826	97	26	1	REV	16913	17735	conserved hypothetical protein 323 7e-089	7e-89	AAEL011183-RA	169	180	97	94	12	43	2	FOR	putative mucin	s/muc	620	270	putative threonine/serine-rich mucin	1E-025	gi|38350667	161	173	44	93	19	161	1	Culex pipiens quinquefasciatus	PUTATIVE THREONINE SERINE-RICH MUCIN CULEX PIPIENS QUINQUEFASCIATUS SERINE RICH ANOPHELES GAMBIAE STR. PEST HYPOTHETICAL CRYPTOSPORIDIUM HOMINIS UNNAMED PRODUCT DEBARYOMYCES HANSENII 41 KDA SALIVARY SECRETED BASIC AEDES ALBOPICTUS PSEUDOURIDINE SYNTHASE RSU THIOMICROSPIRA CRUNOGENA XCL-2 DICTYOSTELIUM DISCOIDEUM PREDICTED SIMILAR TO NUCLEAR TRANSCRIPTIONAL REPRESSOR MPH1 RATTUS NORVEGICUS CORYNEB…
AE-contig_3	Contig-3	Contig3	3	195	520	0.4	53.1	501	supercont1.124	0	451	97	59	1	REV	1475506	1475956	conserved hypothetical protein 39 0.001	0.001	AAEL012708-RA	57	482	45	12	254	208	4	FOR	putative 8.3 kDa secreted protein	s/muc	815	271	putative 8.3 kDa secreted protein [Ae	3E-049	gi|18568290	96	96	100	100	1	94	1	Aedes aegypti	PUTATIVE 8.3 KDA SECRETED AEDES AEGYPTI 8.5 SALIVARY SERINE PROLINE-RICH MUCIN ALBOPICTUS PROLINE RICH CULEX PIPIENS QUINQUEFASCIATUS MOLECULAR MASS NUCLEAR ANTIGEN GALLUS HYPOTHETICAL DICTYOSTELIUM DISCOIDEUM SIMILAR TO PLASMODIUM FALCIPARUM. FALCIPARUM ISOLATE 3D7 . LACTOCOCCUS LACTIS SUBSP. UNNAMED PRODUCT CANDIDA GLABRATA PREDICTED MUSCULUS SOXE1 PETROMYZON MARINUS PH PLECKSTRIN HOMOLOGY DOMA…	trans-acting transcription factor 4 - transcription coactivator activity - RNA polymerase II transcription factor activity - regulation of heart contraction rate - regulation of transcription from RNA polymerase II promoter	0.002	transcription coactivator activity||transcription cofactor activity||transcription regulator activity	transcription regulator activity	transcription cofactor activity
AE-contig_4	Contig-4	Contig4	4	1	683	5.6	51		supercont1.124	0	445	94	33	1	REV	1475506	1475948	conserved hypothetical protein 37 0.007	0.007	AAEL012708-RA	57	482	43	12	254	191	1	FOR	putative 8.3 kDa secreted protein	s/muc	816	272	putative 8.3 kDa secreted protein [Ae	1E-041	gi|18568290	89	96	94	93	8	83	1	Aedes aegypti	PUTATIVE 8.3 KDA SECRETED AEDES AEGYPTI 8.5 SALIVARY SERINE PROLINE-RICH MUCIN ALBOPICTUS PROLINE RICH MOLECULAR MASS NUCLEAR ANTIGEN GALLUS UNNAMED PRODUCT CANDIDA GLABRATA CULEX PIPIENS QUINQUEFASCIATUS HYPOTHETICAL DICTYOSTELIUM DISCOIDEUM SIMILAR TO PLASMODIUM FALCIPARUM. LACTOCOCCUS LACTIS SUBSP. FALCIPARUM ISOLATE 3D7 . LACTOBACILLUS DELBRUECKII BULGARICUS ATCC BAA-365 SQUALENE CYCLASE MICR…	Homeobox protein cut - DNA binding - nucleus - central nervous system development - peripheral nervous system development - tracheal system development (sensu Insecta) - Malpighian tubule morphogenesis - antennal morphogenesis - female gonad development - wing margin morphogenesis - oogenesis (sensu Insecta) - dendrite morphogenesis - stalk formation (sensu Insecta)	0.004	DNA binding||nucleic acid binding||binding	binding	nucleic acid binding
AE-contig_1237	Contig-1237	Contig1237	1237	1	508	.	53.9	489	supercont1.124	1e-130	422	93	8	1	REV	1475558	1475956	pou domain/drifter/cf-1a 32 0.13	0.13	AAEL003560-RA	39	408	41	10	359	95	1	FOR	putative 8.3 kDa secreted protein	s/muc	817	273	putative 8.5 kDa secreted protein [Ae	2E-019	gi|61742021	68	99	77	69	24	43	2	Aedes aegypti	PUTATIVE 8.5 KDA SECRETED AEDES AEGYPTI 8.3 SALIVARY SERINE PROLINE-RICH MUCIN ALBOPICTUS PROLINE RICH HYPOTHETICAL SAPIENS HOMO LRRC37A PREDICTED STRONGYLOCENTROTUS PURPURATUS MELEAGRID HERPESVIRUS 1 MINOR CAPSID SCAFFOLD CG1133-PA DROSOPHILA MELANOGASTER TRANSCRIPTIONAL REGULATOR HOMOLOG SP. OPA_DROME PAIR-RULE ODD-PAIRED GLI-KR ZINC FINGER PAIR RULE ODD PAIRED GLI KR MATURATION PROTEASE UNNAME…
AE-contig_1236	Contig-1236	Contig1236	1236	1	507	.	55.8	488	supercont1.124	3e-43	248	90	1	2	REV	1475558	1475786	metallocarboxypeptidase, putative 34 0.034	0.034	AAEL014341-RA	60	621	36	10	422	159	1	FOR	putative 8.3 kDa secreted protein	s/muc	818	274	putative 8.3 kDa secreted protein [Ae	3E-005	gi|18568290	39	96	64	41	9	65	2	Aedes aegypti	PUTATIVE 8.3 KDA SECRETED AEDES AEGYPTI 8.5 SALIVARY SERINE PROLINE-RICH MUCIN ALBOPICTUS PROLINE RICH PREDICTED SIMILAR TO TBC1 DOMAIN FAMILY MEMBER 10 PARTIAL DANIO RERIO HYPOTHETICAL MUSCULUS ZINC FINGER YARROWIA LIPOLYTICA UNNAMED PRODUCT CLIB122 RECOGNITION MOTIF. A.K.A. RRM RBD OR RNP ASPERGILLUS FUMIGATUS VIRAL CAPSID ASSOCIATED CHORISTONEURA FUMIFERANA DEFECTIVE NUCLEOPOLYHEDROVIRUS ISOFO…
AE-contig_1242	Contig-1242	Contig1242	1242	1	503	.	52.9	484	supercont1.124	2e-96	465	90	9	1	REV	1475518	1475956	hypothetical protein 36 0.009	0.009	AAEL010757-RA	115	4220	28	3	1554	55	1	FOR	putative 8.3 kDa secreted protein	s/muc	819	275	putative 8.3 kDa secreted protein [Ae	5E-009	gi|18568290	73	96	58	76	1	42	2	Aedes aegypti	PUTATIVE 8.3 KDA SECRETED AEDES AEGYPTI 8.5 SALIVARY SERINE PROLINE-RICH MUCIN ALBOPICTUS PROLINE RICH HYPOTHETICAL GIBBERELLA ZEAE PH-1 HELICASE TRYPANOSOMA CRUZI RING-FINGER LOTUS CORNICULATUS VAR. JAPONICUS CONTAINING C-TERMINAL RING FINGER C TERMINAL FAMILY KINASE DICTYOSTELIUM DISCOIDEUM TYROSINE KINASE-LIKE TKL LIKE ARABIDOPSIS THALIANA STORAGE MAINTENANCE METHYLATION OXIDATIVE-STRESS RESPO…	Oxidative-stress responsive 1 - protein serine/threonine kinase activity - protein amino acid phosphorylation - response to oxidative stress	0.065	protein serine/threonine kinase activity||protein kinase activity||phosphotransferase activity\, alcohol group as acceptor||transferase activity\, transferring phosphorus-containing groups||transferase activity||catalytic activity	catalytic activity	transferase activity
AE-contig_976	Contig-976	Contig976	976	1	952	0.6	48.3		supercont1.30	0	929	99	22	1	FOR	3481633	3482560	hypothetical protein 436 e-123	1e-123	AAEL001351-RA	225	232	97	97	8	2	1	FOR	possible mucin	s/muc	820	276	membrane glycoprotein [Equid herpesvi	4E-006	gi|49617055	179	797	27	22	175	50	4	Equid herpesvirus 1	MEMBRANE GLYCOPROTEIN EQUID HERPESVIRUS 1 VGLX_EHV1B PRECURSOR EQUINE FERTILIZATION ENVELOPE LYTECHINUS VARIEGATUS GP2 VGLX_EHV1V HYPOTHETICAL CANDIDA ALBICANS EXTRACELLULAR MATRIX PAPILIN 3 DROSOPHILA MELANOGASTER 2 PROTEOPHOSPHOGLYCAN 5 LEISHMANIA MAJOR STRAIN FRIEDLIN 4 SECRETED ACID PHOSPHATASE SAP2 MEXICANA ASPERGILLUS NIDULANS FGSC A4 UNNAMED PRODUCT HOMO SAPIENS SIMILAR TO STAPHYLOCOCCUS E…	Extracellular matrix protein papilin 3 - basement membrane	1e-05	protein binding||binding	binding	protein binding
AE-contig_292	Contig-292	Contig292	292	1	1089	.	49		supercont1.116	0	613	98	9	1	FOR	452467	453077	hypothetical protein 370 e-103	1e-103	AAEL004353-RA	190	308	97	62	1	23	1	FOR	possible mucin	s/muc	821	277	ENSANGP00000029668 [Anopheles gambiae	5E-006	gi|55247227	89	113	40	79	4	17	1	Anopheles gambiae str. PEST	ANOPHELES GAMBIAE STR. PEST HYPOTHETICAL PUTATIVE 41 KDA SALIVARY SECRETED BASIC AEDES ALBOPICTUS THREONINE SERINE-RICH MUCIN CULEX PIPIENS QUINQUEFASCIATUS SERINE RICH UNNAMED PRODUCT MACACA FASCICULARIS 30.3 AEGYPTI ANNEXIN VII ISOFORM 2 HOMO SAPIENS A7 1 VARIANT ANXA7 SYNTHETIC CONSTRUCT SYNEXIN PREDICTED TROGLODYTES ANXA7_HUMAN MUS MUSCULUS MYCO_STRCI MYCOLYSIN PRECURSOR NEUTRAL METALLOPROTEI…	Annexin A7 - voltage-gated calcium channel activity - phospholipid binding	0.013	voltage-gated calcium channel activity||calcium channel activity||cation channel activity||cation transporter activity||ion transporter activity||transporter activity	transporter activity	ion transporter activity
AE-contig_291	Contig-291	Contig291	291	5	1029	.	48.5		supercont1.116	0	765	98	7	1	FOR	452457	453215	hypothetical protein 413 e-116	1e-116	AAEL004353-RA	266	308	84	86	1	31	3	FOR	possible mucin	s/muc	826	278	ENSANGP00000029668 [Anopheles gambiae	4E-006	gi|55247227	89	113	40	79	4	25	1	Anopheles gambiae str. PEST	ANOPHELES GAMBIAE STR. PEST HYPOTHETICAL PUTATIVE 41 KDA SALIVARY SECRETED BASIC AEDES ALBOPICTUS THREONINE SERINE-RICH MUCIN CULEX PIPIENS QUINQUEFASCIATUS SERINE RICH 30.3 AEGYPTI MYCO_STRCI MYCOLYSIN PRECURSOR NEUTRAL METALLOPROTEINASE NPR PRONASE METALLOPROTEASE UNNAMED PRODUCT DEBARYOMYCES HANSENII SACCHAROMYCES CEREVISIAE SUBUNIT MULTIPROTEIN COHESIN COMPLEX REQUIRED FOR SISTER CHROMATID CO…	SMC chromosomal ATPase family member - nuclear cohesin complex - nucleus - ATPase activity - mitotic sister chromatid cohesion - synaptonemal complex formation - sporulation (sensu Fungi)	0.02	ATPase activity||nucleoside-triphosphatase activity||pyrophosphatase activity||hydrolase activity\, acting on acid anhydrides\, in phosphorus-containing anhydrides||hydrolase activity\, acting on acid anhydrides||hydrolase activity||catalytic activity	catalytic activity	hydrolase activity
AE-contig_293	Contig-293	Contig293	293	1	1095	4.6	48.7		supercont1.116	0	740	95	43	2	FOR	452475	453214	hypothetical protein 453 e-128	1e-128	AAEL004353-RA	297	308	81	96	1	49	1	FOR	possible mucin	s/muc	827	279	ENSANGP00000029668 [Anopheles gambiae	5E-005	gi|55247227	91	113	38	81	2	37	1	Anopheles gambiae str. PEST	ANOPHELES GAMBIAE STR. PEST HYPOTHETICAL PUTATIVE 41 KDA SALIVARY SECRETED BASIC AEDES ALBOPICTUS THREONINE SERINE-RICH MUCIN CULEX PIPIENS QUINQUEFASCIATUS SERINE RICH MYCO_STRCI MYCOLYSIN PRECURSOR NEUTRAL METALLOPROTEINASE NPR PRONASE METALLOPROTEASE 30.3 AEGYPTI THERMOSYNECHOCOCCUS ELONGATUS BP-1 SUCCINOGLYCAN TRANSPORT EXOP HOMOLOG BP 1 ASPERGILLUS NIDULANS FGSC A4 TRANSCRIPTION FACTOR RLMA …
AE-contig_542	Contig-542	Contig542	542	2	639	0.2	53.2	620	supercont1.381	0	590	97	30	1	FOR	652013	652600	conserved hypothetical protein 244 3e-065	3e-65	AAEL009226-RA	118	126	94	94	9	85	1	FOR	mucin-like peritrophin	s/muc	829	280	mucin-like peritrophin [Aedes albopic	2E-044	gi|56417396	124	133	70	93	9	85	1	Aedes albopictus	MUCIN-LIKE PERITROPHIN AEDES ALBOPICTUS MUCIN LIKE AEGYPTI ANOPHELES GAMBIAE STR. PEST A PE1_ANOGA PERITROPHIN-1 PRECURSOR PERITROPHIC MATRIX 1 AGAPER-1 AGAPER PUTATIVE IMUCR3	Probable chitinase 3 - chitinase activity - chitin catabolism - cellular_component unknown	5e-09	chitinase activity||hydrolase activity\, hydrolyzing O-glycosyl compounds||hydrolase activity\, acting on glycosyl bonds||hydrolase activity||catalytic activity	catalytic activity	hydrolase activity
AE-contig_1177	Contig-1177	Contig1177	1177	1	387	.	77.3	256	supercont1.53	1e-137	249	100	7	1	REV	187280	187528												mucin	s/muc	830	281	Pc-fam-5 [Plasmodium chabaudi chaba	2.5	gi|70938747	60	308	33	19	155	12	1	Plasmodium chabaudi	PC-FAM-5 PLASMODIUM CHABAUDI PUTATIVE PC FAM-5 FAM HYPOTHETICAL CANDIDA ALBICANS TRANSCRIPTION FACTOR POTENTIAL FUNGAL ZINC CLUSTER AMINO ACID PERMEASE-ASSOCIATED REGION ENTEROCOCCUS FAECIUM DO PERMEASE ASSOCIATED TPR FAMILY THEILERIA PARVA STRAIN MUGUGA
AE-contig_1250	Contig-1250	Contig1250	1250	1	883	.	48.8		supercont1.29	1e-139	304	97	1	4	FOR	3121091	3121388	conserved hypothetical protein 424 e-119	1e-119	AAEL001316-RA	249	247	88	101	1	80	1	FOR	secreted protein with weak similarity to juvenil hormone binding protein	s/lipoc	831	282	ENSANGP00000028474 [Anopheles gambiae	3E-011	gi|55244193	143	206	27	69	4	215	1	Anopheles gambiae str. PEST	ANOPHELES GAMBIAE STR. PEST HYPOTHETICAL BOMBYX MORI DROSOPHILA PSEUDOOBSCURA PBCB_SCHGR PUTATIVE BETA-CAROTENE BINDING BETA CAROTENE JUVENILE HORMONE SOLDIER-SPECIFIC PROTEIN-1 NASUTITERMES TAKASAGOENSIS SOLDIER SPECIFIC 1 CG1124-PA MELANOGASTER YAKUBA CARBON REPRESSOR NEUROSPORA CRASSA CAENORHABDITIS BRIGGSAE CRE1_NEUCR DNA-BINDING CRE-1 CATABOLITE CRE JHBP MANDUCA SEXTA HEMOLYMPH PRECURSOR INN…
AE-contig_1136	Contig-1136	Contig1136	1136	1	588	0.7	55.4		AAGE02020828	0	434	99	26	2	FOR	42307	42740	galactose-specific C-type lectin, putative 298 1e-081	1e-81	AAEL011455-RA	141	154	97	92	14	69	1	FOR	C type lectin	s/lectin	832	283	ENSANGP00000020938 [Anopheles gambiae	2E-023	gi|55238153	129	134	41	96	7	102	1	Anopheles gambiae str. PEST	ANOPHELES GAMBIAE STR. PEST DROSOPHILA MELANOGASTER CG9134-PC ISOFORM C CG9134-PA CG9134-PB B PSEUDOOBSCURA PUTATIVE C-TYPE LECTIN AEDES AEGYPTI TYPE PREDICTED SIMILAR TO APIS MELLIFERA SALIVARY ALBOPICTUS PLC_HALLA PERLUCIN SIMULANS CG9976-PA HYPOTHETICAL TROGLODYTES COLLECTIN SUB-FAMILY MEMBER 10 HOMO SAPIENS FAMILY MACROPHAGE MANNOSE RECEPTOR 1 PRECURSOR MMR STRONGYLOCENTROTUS PURPURATUS LECTI…	sugar binding	2e-22	sugar binding||carbohydrate binding||binding	binding	carbohydrate binding
AE-contig_536	Contig-536	Contig536	536	2	662	0.5	62.4	643	supercont1.185	0	614	96	27	1	REV	1703007	1703615	conserved hypothetical protein 126 6e-030	6e-30	AAEL006007-RA	61	91	98	67	1	195	2	FOR	Kazal containig peptide	s/kazal	834	284	putative secreted peptide [Aedes albo	2E-017	gi|56417460	63	93	73	68	1	195	2	Aedes albopictus	PUTATIVE SECRETED PEPTIDE AEDES ALBOPICTUS ANOPHELES GAMBIAE STR. PEST DPGN_DIPMA SERINE PROTEASE INHIBITOR DIPETALOGASTIN PRECURSOR DIPETALIN DIPETALOGASTER MAXIMUS THROMBIN INFESTIN TRIATOMA INFESTANS 1-7 1 7 KAZAL-TYPE PROTEINASE LITOPENAEUS VANNAMEI KAZAL TYPE DROSOPHILA MELANOGASTER HEMOCYTE PENAEUS MONODON THIOL PROTEASE-LIKE CULICOIDES SONORENSIS LIKE MASTER CELL TRYPTASE LDTI HIRUDO MEDIC…	serine-type endopeptidase inhibitor activity - regulation of proteolysis and peptidolysis	2e-05	serine-type endopeptidase inhibitor activity||endopeptidase inhibitor activity||protease inhibitor activity||enzyme inhibitor activity||enzyme regulator activity	enzyme regulator activity	enzyme inhibitor activity
AE-contig_412	Contig-412	Contig412	412	2	1035	1.8	50.6		supercont1.93	0	481	99	24	3	FOR	1756267	1756747	clip-domain serine protease, putative 473 e-134	1e-134	AAEL003631-RA	287	403	83	71	1	50	1	FOR	putative prophenoloxidase activating protein	s/imm-pp	836	285	putative prophenoloxidase activating	1E-135	gi|18568334	287	413	85	69	1	50	1	Aedes aegypti	PUTATIVE PROPHENOLOXIDASE ACTIVATING AEDES AEGYPTI CLIP-DOMAIN SERINE PROTEASE ANOPHELES GAMBIAE DOMAIN DROSOPHILA PSEUDOOBSCURA CG9737-PA MELANOGASTER CG4920-PA EAST_DROME EASTER PRECURSOR YAKUBA CG3066-PC ISOFORM C CG3066-PA PROTEINASE TEISSIERI ERECTA PRO-PHENOLOXIDASE ENZYME-I HOLOTRICHIA DIOMPHALIA PRO PHENOLOXIDASE ENZYME I 14A STR. PEST SIMULANS EUGRACILIS PROPHENOLOXIDASE-ACTIVATING PROTE…	CG9737-PA - trypsin activity - proteolysis and peptidolysis	5e-28	trypsin activity||serine-type endopeptidase activity||serine-type peptidase activity||peptidase activity||hydrolase activity||catalytic activity	catalytic activity	hydrolase activity
AE-contig_156	Contig-156	Contig156	156	31	536	.	55.6	517	supercont1.122	1e-127	239	99	26	3	FOR	2188424	2188662	conserved hypothetical protein 133 4e-032	4e-32	AAEL004522-RA	61	66	98	92	6	177	1	FOR	gambicin	s/imm-pep	867	286	putative secreted protein [Aedes aegy	3E-044	gi|18568310	85	85	100	100	1	105	1	Aedes aegypti	PUTATIVE SECRETED AEDES AEGYPTI GAMBICIN CULEX PIPIENS SALIVARY IMMUNITY-RELATED PEPTIDE QUINQUEFASCIATUS IMMUNITY RELATED ANOPHELES GAMBIAE STR. PEST INFECTION RESPONSIVE SHORT HYPOTHETICAL CAENORHABDITIS BRIGGSAE GAG-PRO-POL HUMAN T-CELL LYMPHOTROPIC VIRUS TYPE 1 GAG PRO-POL PRO POL T CELL REVERSE TRANSCRIPTASE ENVELOPE SIMIAN T-LYMPHOTROPIC HIN1-LIKE SOLANUM TUBEROSUM HIN1 LIKE TRANSPORTER ABC…
AE-contig_1140	Contig-1140	Contig1140	1140	1	359	0.6	63.2	340	supercont1.159	1e-87	307	90	25	1	REV	729879	730168	conserved hypothetical protein 49 4e-007	4e-07	AAEL005482-RA	63	163	49	39	108	15	1	FOR	putative salivary C type lectin	s/imm-lectin	868	287	hypothetical protein DDB0203429 [Di	1.1	gi|66817348	39	52	41	75	50	220	1	Dictyostelium discoideum	HYPOTHETICAL DICTYOSTELIUM DISCOIDEUM TRANSCRIPTIONAL ACTIVATOR ACETOIN GLYCEROL METABOLISM RUBRIVIVAX GELATINOSUS PM1 FORKHEAD-ASSOCIATED FRANKIA SP. CCI3 FORKHEAD ASSOCIATED PREDICTED SIMILAR TO GAMETOGENETIN ISOFORM 1 BOS TAURUS UNNAMED PRODUCT TETRAODON NIGROVIRIDIS ENTEROBACTIN SYNTHETASE COMPONENT D PHOSPHOPANTETHEINYL TRANSFERASE CHROMOBACTERIUM VIOLACEUM ATCC B APIS MELLIFERA
AE-contig_123	Contig-123	Contig123	123	39	570	.	48.9	551	supercont1.10	0	394	98	38	2	FOR	2735347	2735740	antifreeze protein, putative 327 1e-090	1e-90	AAEL000533-RA	154	154	98	100	1	50	1	FOR	putative C-type lectin	s/imm-lectin	907	288	putative C-type lectin [Aedes aegypti] 332 4e-090	4E-090	gi|18568318	154	154	100	100	1	50	1	Aedes aegypti	PUTATIVE C-TYPE LECTIN AEDES AEGYPTI C TYPE SALIVARY ALBOPICTUS DROSOPHILA MELANOGASTER CG9134-PC ISOFORM CG9134-PA CG9134-PB B PSEUDOOBSCURA ANOPHELES GAMBIAE STR. PEST PLC_HALLA PERLUCIN PREDICTED SIMILAR TO APIS MELLIFERA CULEX PIPIENS QUINQUEFASCIATUS GALACTOSE-SPECIFIC GALACTOSE SPECIFIC LNFHLS PRECURSOR FLESH FLY SARCOPHAGA PEREGRINA LECA_SARPE ALPHA SUBUNIT STRETCH-BINDING STRETCH BINDING …	sugar binding	2e-15	sugar binding||carbohydrate binding||binding	binding	carbohydrate binding
AE-contig_1266	Contig-1266	Contig1266	1266	1	1056	.	54		supercont1.303	0	688	99	18	1	REV	213410	214095	toll 32 0.41	0.41	AAEL002583-RA	30	1283	43	2	1235	894	1	REV	secreted protein with HHYHHH motif	s/imm?	908	289	L-carnitine dehydratase/bile acid	6.1	gi|67909948	57	393	35	15	216	748	1	Polaromonas sp. JS666	L-CARNITINE DEHYDRATASE BILE ACID-INDUCIBLE F POLAROMONAS SP. CARNITINE ACID INDUCIBLE KINASE PUTATIVE LEISHMANIA MAJOR NBS-LRR TYPE DISEASE RESISTANCE PRUNUS PERSICA NBS LRR UNKNOWN ARABIDOPSIS THALIANA HYPOTHETICAL GIBBERELLA ZEAE PH-1 PREDICTED TROGLODYTES SIMILAR TO YEATS DOMAIN CONTAINING 2 CANIS FAMILIARIS
AE-contig_766	Contig-766	Contig766	766	1	853	4.3	56.5		supercont1.329	0	589	93	23	3	FOR	349002	349585	conserved hypothetical protein 173 8e-044	8e-44	AAEL008492-RA	107	120	81	89	14	130	1	FOR	putative secreted protein	s/imm?	909	290	ENSANGP00000010639 [Anopheles gambiae	4E-031	gi|55235472	94	108	72	87	15	130	1	Anopheles gambiae str. PEST	ANOPHELES GAMBIAE STR. PEST DROSOPHILA MELANOGASTER PSEUDOOBSCURA PREDICTED SIMILAR TO TRANSMEMBRANE 32 STRONGYLOCENTROTUS PURPURATUS HYPOTHETICAL DANIO RERIO MUS MUSCULUS TMEM32 UNNAMED PRODUCT RATTUS NORVEGICUS HOMO SAPIENS XENOPUS TROPICALIS LAEVIS GALLUS PONGO PYGMAEUS BOS TAURUS CANIS FAMILIARIS UNKNOWN FOR MGC SEQUENCE ISOFORM 6 DICTYOSTELIUM DISCOIDEUM TETRAODON NIGROVIRIDIS CAENORHABDITIS…	positive regulation of growth rate	9e-05
AE-contig_1163	Contig-1163	Contig1163	1163	1	589	1.4	48.9		supercont1.301	0	540	99	31	1	FOR	715260	715797	spliceosome associated protein 62 2e-010	2e-10	AAEL013795-RA	131	362	35	36	252	170	2	REV	putative secreted peptide	s/imm?	910	291	ENSANGP00000009630 [Anopheles gambiae	3E-019	gi|55233837	135	133	46	102	1	105	1	Anopheles gambiae str. PEST	ANOPHELES GAMBIAE STR. PEST ABDUCTIN ARGOPECTEN IRRADIANS GLY-RICH DROSOPHILA MELANOGASTER GLY RICH CG5812-PA MAJOR AMPULLATE SPIDROIN 1 NEPHILA CLAVIPES EBNA-1 HUMAN HERPESVIRUS 4 UNNAMED PRODUCT CLONING VECTOR PEBAC190G EBN1_EBV EPSTEIN-BARR NUCLEAR ANTIGEN EPSTEIN BARR SENEGALENSIS PUTATIVE GLYCINE-RICH CELL WALL STRUCTURAL ORYZA SATIVA JAPONICA CULTIVAR-GROUP GLYCINE CULTIVAR GROUP PRECOLLAGE…	CG17108-PA - acetyl-CoA carboxylase activity	2e-14	acetyl-CoA carboxylase activity||CoA carboxylase activity||ligase activity\, forming carbon-carbon bonds||ligase activity||catalytic activity	catalytic activity	ligase activity
AE-contig_791	Contig-791	Contig791	791	1	458	5.5	52.2		supercont1.124	2e-78	279	86	31	2	FOR	1499561	1499839	hypothetical protein 103 4e-023	4e-23	AAEL004585-RA	89	99	60	90	11	99	1	FOR	putative salivary protein with HHH domain	s/imm?	911	292	putative salivary protein [Aedes albo	2E-009	gi|56417428	87	97	49	90	11	99	1	Aedes albopictus	PUTATIVE SALIVARY AEDES ALBOPICTUS SECRETED PEPTIDE
AE-contig_768	Contig-768	Contig768	768	1	596	0.5	58.6	577	AAGE02019177	0	329	99	101	2	REV	14747	15075	conserved hypothetical protein 150 3e-037	3e-37	AAEL010724-RA	70	70	100	100	1	119	1	FOR	predicted secreted peptide conserved in Diptera	s/imm?	912	293	CG11686-PA [Drosophila melanogaster] >	6E-014	gi|7299735	70	70	48	100	1	119	1	Drosophila melanogaster	DROSOPHILA MELANOGASTER PSEUDOOBSCURA PREDICTED SIMILAR TO AQUARIUS DANIO RERIO HYPOTHETICAL KRADDRAFT_2360 KINEOCOCCUS RADIOTOLERANS AMIDOLYASE-RELATED FRANKIA SP. CCI3 AMIDOLYASE RELATED THIF-TYPE NAD FAD BINDING FOLD MOEZ MOEB SPRED-3 RATTUS NORVEGICUS SPRED 3 PUTATIVE ORF-3 SUID HERPESVIRUS 1 VNUA_PRVKA PROBABLE NUCLEAR ANTIGEN FRANCCI3DRAFT_0462 CRYPTOCOCCUS NEOFORMANS VAR. HETEROCYST GLYCOL…
AE-contig_784	Contig-784	Contig784	784	1	600	0.3	51	581	supercont1.301	0	556	99	25	1	REV	746448	747002	conserved hypothetical protein 52 2e-007	2e-07	AAEL001271-RA	66	188	45	35	79	76	2	FOR	glycine rich salivary secreted peptide	s/imm?	913	294	ENSANGP00000012237 [Anopheles gambiae	3E-020	gi|55233835	100	421	60	24	254	148	11	Anopheles gambiae str. PEST	ANOPHELES GAMBIAE STR. PEST MAJOR AMPULLATE SPIDROIN 2-LIKE NEPHILA INAURATA MADAGASCARIENSIS 2 LIKE 1 ARGIOPE AURANTIA PE-PGRS FAMILY MYCOBACTERIUM BOVIS MINOR SILK MISP1 CLAVIPES HYPOTHETICAL TUBERCULOSIS F11 PE_PGRS H37RV GLYCINE-RICH STRAIN PG20_MYCTU PE_PGRS20 GLYCINE RICH DRAGLINE PILIPES NICOTIANA TABACUM 1-LIKE LATRODECTUS GEOMETRICUS KUKULCANIA HIBERNALIS FIBROIN ANTHERAEA PERNYI PROTEIN…	CG17108-PA - acetyl-CoA carboxylase activity	1e-06	acetyl-CoA carboxylase activity||CoA carboxylase activity||ligase activity\, forming carbon-carbon bonds||ligase activity||catalytic activity	catalytic activity	ligase activity
AE-contig_601	Contig-601	Contig601	601	1	634	3.6	46.4		supercont1.285	4e-92	212	96	332	1	REV	722217	722426	conserved hypothetical protein 84 4e-017	4e-17	AAEL007834-RB	57	363	77	16	205	284	4	FOR	similar to phenoloxidase inhibitor protein	s/imm	914	295	phenoloxidase inhibitor protein [Anop	1E-004	gi|60502223	32	335	56	10	165	293	3	Anopheles gambiae	PHENOLOXIDASE INHIBITOR ANOPHELES GAMBIAE HYPOTHETICAL PLASMODIUM FALCIPARUM 3D7 CONSERVED CAENORHABDITIS BRIGGSAE
AE-contig_721	Contig-721	Contig721	721	1	964	3.5	53.8		AAGE02020038	0	338	99	26	4	FOR	58661	58997	complement component 415 e-116	1e-116	AAEL011090-RA	229	271	92	85	1	134	1	FOR	similar to complement component 1, q subcomponent binding protein	s/imm	915	296	CG6459-PA [Drosophila melanogaster] >g	1E-067	gi|7302739	206	263	63	78	22	212	1	Drosophila melanogaster	CG6459-PA DROSOPHILA MELANOGASTER PSEUDOOBSCURA ANOPHELES GAMBIAE STR. PEST PREDICTED SIMILAR TO MELLIFERA UNNAMED PRODUCT TETRAODON NIGROVIRIDIS COMPLEMENT COMPONENT 1 Q SUBCOMPONENT BINDING PRECURSOR CANIS FAMILIARIS RATTUS NORVEGICUS MUS MUSCULUS P32-RACK HOMO SAPIENS GC1QR P32 SYNTHETIC CONSTRUCT MA32_HUMAN MITOCHONDRIAL GLYCOPROTEIN GC1QBP GC1Q-R HYALURONAN-BINDING P33 GCIQ-R HYALURONIC ACID…	mitochondrion - mitochondrial matrix	5e-69	complement component C1q binding||opsonin binding||protein binding||binding	binding	protein binding
AE-contig_186	Contig-186	Contig186	186	1	1222	3.3	52		supercont1.164	0	461	99	34	6	REV	360734	361194	trypsin-epsilon, putative 430 e-121	1e-121	AAEL005596-RA	243	296	90	82	1	50	3	FOR	putative serine protease with intron	s/imm	916	297	putative serine protease [Aedes aegypti] 430 e-119	1E-119	gi|18568306	243	296	90	82	1	50	2	Aedes aegypti	PUTATIVE SERINE PROTEASE AEDES AEGYPTI ANOPHELES GAMBIAE STR. PEST TRYPSIN-LIKE CTENOCEPHALIDES FELIS TRYPSIN LIKE BLATTELLA GERMANICA DROSOPHILA MELANOGASTER TRYPSIN-EPSILON TRYE_DROME EPSILON PRECURSOR ERECTA TRYE_DROER PSEUDOOBSCURA SIMILAR TO EPSILONTRY YAKUBA PROTEINASE ANTHONOMUS GRANDIS UNKNOWN NEODIPRION LECONTEI NPV PHAEDON COCHLEARIAE TRYPSIN-RELATED METARHIZIUM ANISOPLIAE RELATED MIDGU…	Trypsin epsilon precursor - trypsin activity - proteolysis and peptidolysis	4e-19	trypsin activity||serine-type endopeptidase activity||serine-type peptidase activity||peptidase activity||hydrolase activity||catalytic activity	catalytic activity	hydrolase activity
AE-contig_187	Contig-187	Contig187	187	1	1206	7	49.9		supercont1.164	1e-165	321	98	65	7	REV	360222	360541	trypsin-epsilon, putative 343 8e-095	8e-95	AAEL005596-RA	217	296	82	73	5	65	3	FOR	putative serine protease with intron	s/imm	917	298	putative serine protease [Aedes aegypti] 343 8e-093	8E-093	gi|18568306	217	296	82	73	5	65	3	Aedes aegypti	PUTATIVE SERINE PROTEASE AEDES AEGYPTI ANOPHELES GAMBIAE STR. PEST TRYPSIN-LIKE CTENOCEPHALIDES FELIS TRYPSIN LIKE BLATTELLA GERMANICA DROSOPHILA MELANOGASTER TRYPSIN-EPSILON TRYE_DROME EPSILON PRECURSOR ERECTA TRYE_DROER SIMILAR TO EPSILONTRY YAKUBA UNKNOWN NEODIPRION LECONTEI NPV PSEUDOOBSCURA CG4812-PA PROTEINASE ANTHONOMUS GRANDIS PHAEDON COCHLEARIAE TRYB_DROER ALPHATRY PREDICTED TRANSMEMBRAN…	Trypsin epsilon precursor - trypsin activity - proteolysis and peptidolysis	6e-17	trypsin activity||serine-type endopeptidase activity||serine-type peptidase activity||peptidase activity||hydrolase activity||catalytic activity	catalytic activity	hydrolase activity
AE-contig_58	Contig-58	Contig58	58	66	461	.	57.9	442	supercont1.124	1e-115	279	93	32	2	FOR	1499561	1499839	hypothetical protein 147 2e-036	2e-36	AAEL004585-RA	99	99	74	100	1	69	1	FOR	putative salivary secreted peptide	s/imm	983	299	putative salivary secreted peptide [A	2E-019	gi|56417430	115	115	53	100	1	69	1	Aedes albopictus	PUTATIVE SALIVARY SECRETED PEPTIDE AEDES ALBOPICTUS PREDICTED SIMILAR TO POTASSIUM CHANNEL SUBFAMILY K MEMBER 4 TWIK-RELATED ARACHIDONIC ACID-STIMULATED TRAAK TWO PORE + KT4.1 CANIS FAMILIARIS TWIK RELATED ACID STIMULATED SERINE PROLINE-RICH MUCIN PROLINE RICH CYTOCHROME P450 MONOOXYGENASE PHANEROCHAETE CHRYSOSPORIUM EPITHELIAL LOST IN NEOPLASM BETA VARIANT HOMO SAPIENS HYPOTHETICAL Q9UHB6 EPLIN_…
AE-contig_57	Contig-57	Contig57	57	39	381	.	54.3	362	supercont1.124	8e-80	204	93	31	2	FOR	1499561	1499764	hypothetical protein 147 1e-036	1e-36	AAEL004585-RA	99	99	74	100	1	68	1	FOR	putative salivary secreted peptide	s/imm	1022	300	putative salivary secreted peptide [A	2E-019	gi|56417430	115	115	53	100	1	68	1	Aedes albopictus	PUTATIVE SALIVARY SECRETED PEPTIDE AEDES ALBOPICTUS PREDICTED SIMILAR TO POTASSIUM CHANNEL SUBFAMILY K MEMBER 4 TWIK-RELATED ARACHIDONIC ACID-STIMULATED TRAAK TWO PORE + KT4.1 CANIS FAMILIARIS TWIK RELATED ACID STIMULATED SERINE PROLINE-RICH MUCIN PROLINE RICH CYTOCHROME P450 MONOOXYGENASE PHANEROCHAETE CHRYSOSPORIUM HYPOTHETICAL ASPERGILLUS NIDULANS FGSC A4 MAGNAPORTHE GRISEA DICTYOSTELIUM DISCO…
AE-contig_1230	Contig-1230	Contig1230	1230	1	358	.	55.3	339	supercont1.124	8e-43	197	90	1	2	FOR	1499575	1499763	hypothetical protein 54 1e-008	1e-08	AAEL004585-RA	104	99	43	105	2	34	2	FOR	putative salivary secreted peptide	s/imm	1023	301	putative salivary protein [Aedes albo	1.4	gi|56417428	97	97	35	100	2	34	1	Aedes albopictus	PUTATIVE SALIVARY AEDES ALBOPICTUS TRANSFERASE FAMILY ORYZA SATIVA JAPONICA CULTIVAR-GROUP CULTIVAR GROUP SHRUNKEN SEED BRASSICA NAPUS HYPOTHETICAL MAGNAPORTHE GRISEA PHOSPHATASE 5 TARTRATE RESISTANT MUS MUSCULUS PPA5_MOUSE TARTRATE-RESISTANT TYPE PRECURSOR TR-AP ATPASE TRATPASE DGEODRAFT_1304 DEINOCOCCUS GEOTHERMALIS DSM GIBBERELLA ZEAE PH-1 INO80_GIBZE DNA HELICASE INO80 IMMUNOGLOBULIN DELTA HE…
AE-contig_1243	Contig-1243	Contig1243	1243	1	491	.	49.3	472										spliceosome associated protein 40 4e-004	0.0004	AAEL013795-RA	99	362	35	27	212	38	3	FOR	putative salivary secreted peptide	s/imm	1024	302	hypothetical protein Afu5g08180 [Aspe	2E-004	gi|66851454	75	300	38	25	199	46	4	Aspergillus fumigatus Af293	HYPOTHETICAL ASPERGILLUS FUMIGATUS NIDULANS FGSC A4 UNKNOWN RACHIPLUSIA OU MULTIPLE NUCLEOPOLYHEDROVIRUS ORYZA SATIVA JAPONICA CULTIVAR-GROUP CULTIVAR GROUP CAENORHABDITIS BRIGGSAE ACORF-91 PEPTIDE AUTOGRAPHA CALIFORNICA NUCLEAR POLYHEDROSIS VIRUS Y091_NPVAC 24.1 KDA IN LEF4-P33 INTERGENIC REGION ACORF 91 LEF4 P33 WALL-PLASMA MEMBRANE LINKER BRASSICA NAPUS WALL PLASMA PUTATIVE RECEPTOR KINASE PER…	MYST histone acetyltransferase 3 - DNA packaging	0.0001	DNA-directed DNA polymerase activity||nucleotidyltransferase activity||transferase activity\, transferring phosphorus-containing groups||transferase activity||catalytic activity	catalytic activity	transferase activity
AE-contig_218	Contig-218	Contig218	218	5	745	0.4	59.5		supercont1.10	0	517	95	28	2	REV	2723387	2723903	galactose-specific C-type lectin, putative 321 2e-088	2e-88	AAEL000556-RA	151	151	98	100	1	38	1	FOR	PUTATIVE SALIVARY C TYPE LECTIN	s/imm	1029	303	putative salivary C type lectin [Aede	2E-078	gi|56417400	150	151	88	99	1	38	1	Aedes albopictus	PUTATIVE SALIVARY C TYPE LECTIN AEDES ALBOPICTUS C-TYPE AEGYPTI PREDICTED SIMILAR TO CG9134-PB ISOFORM B APIS MELLIFERA DROSOPHILA MELANOGASTER CG9134-PC CG9134-PA PSEUDOOBSCURA ANOPHELES GAMBIAE STR. PEST 1 ANGUILLA JAPONICA 2 MACROPHAGE MANNOSE RECEPTOR PRECURSOR MMR ANTIGEN GALLUS CULEX PIPIENS QUINQUEFASCIATUS STRONGYLOCENTROTUS PURPURATUS PARTIAL DANIO RERIO PLC_HALLA PERLUCIN UNNAMED PRODUC…	sugar binding	1e-17	sugar binding||carbohydrate binding||binding	binding	carbohydrate binding
AE-contig_217	Contig-217	Contig217	217	9	872	0.7	58.1		supercont1.10	0	724	99	28	2	REV	2723169	2723892	galactose-specific C-type lectin, putative 314 3e-086	3e-86	AAEL000556-RA	151	151	96	100	1	38	1	FOR	PUTATIVE SALIVARY C TYPE LECTIN	s/imm	1038	304	putative salivary C type lectin [Aede	6E-075	gi|56417400	150	151	85	99	1	38	1	Aedes albopictus	PUTATIVE SALIVARY C TYPE LECTIN AEDES ALBOPICTUS C-TYPE AEGYPTI DROSOPHILA MELANOGASTER CG9134-PC ISOFORM CG9134-PA CG9134-PB B PSEUDOOBSCURA PREDICTED SIMILAR TO APIS MELLIFERA ANOPHELES GAMBIAE STR. PEST 1 ANGUILLA JAPONICA PLC_HALLA PERLUCIN 2 UNNAMED PRODUCT TETRAODON NIGROVIRIDIS MACROPHAGE MANNOSE RECEPTOR PRECURSOR MMR ANTIGEN GALLUS STRONGYLOCENTROTUS PURPURATUS CULEX PIPIENS QUINQUEFASCI…	sugar binding	5e-17	sugar binding||carbohydrate binding||binding	binding	carbohydrate binding
AE-contig_219	Contig-219	Contig219	219	1	645	3.3	53.5		supercont1.10	0	621	95	20	1	REV	2723445	2724065	galactose-specific C-type lectin, putative 244 2e-065	2e-65	AAEL000556-RA	119	151	94	79	32	31	2	FOR	PUTATIVE SALIVARY C TYPE LECTIN	s/imm	1039	305	putative salivary C type lectin [Aede	2E-059	gi|56417400	119	151	86	79	32	31	2	Aedes albopictus	PUTATIVE SALIVARY C TYPE LECTIN AEDES ALBOPICTUS C-TYPE AEGYPTI PREDICTED SIMILAR TO CG9134-PB ISOFORM B APIS MELLIFERA DROSOPHILA MELANOGASTER CG9134-PC CG9134-PA PSEUDOOBSCURA ANOPHELES GAMBIAE STR. PEST PLC_HALLA PERLUCIN MACROPHAGE MANNOSE RECEPTOR PRECURSOR MMR ANTIGEN GALLUS CULEX PIPIENS QUINQUEFASCIATUS 1 ANGUILLA JAPONICA STRONGYLOCENTROTUS PURPURATUS NATTECTIN THALASSOPHRYNE NATTERERI N…	sugar binding	5e-18	sugar binding||carbohydrate binding||binding	binding	carbohydrate binding
AE-contig_69	Contig-69	Contig69	69	88	586	0.9	58.5	567										lysozyme P, putative 303 4e-083	4e-83	AAEL009670-RA	144	144	98	100	1	79	1	FOR	putative lysozyme	s/imm	1127	306	putative lysozyme [Aedes aegypti] 306 4e-082	4E-082	gi|18568288	144	144	100	100	1	79	1	Aedes aegypti	PUTATIVE LYSOZYME AEDES AEGYPTI SALIVARY ALBOPICTUS LYS_BOMMO PRECURSOR 1 4-BETA-N-ACETYLMURAMIDASE BOMBYX MORI 4 BETA-N-ACETYLMURAMIDASE BETA N-ACETYLMURAMIDASE N ACETYLMURAMIDASE CHAIN STRUCTURE II ARTOGEIA RAPAE C-1 ANOPHELES GAMBIAE LYS_ANOGA STEPHENSI C-2 C 2 MANDUCA SEXTA DARLINGI SAMIA CYNTHIA RICINI DERMACENTOR ANDERSONI SEXTA=TOBACCO HORNWORM PEPTIDE PARTIAL 120 AA LYS_HYACE VARIABILIS 9…	CG11159-PA - salivary gland cell death - autophagic cell death	5e-23	lysozyme activity||hydrolase activity\, hydrolyzing O-glycosyl compounds||hydrolase activity\, acting on glycosyl bonds||hydrolase activity||catalytic activity	catalytic activity	hydrolase activity
AE-contig_558	Contig-558	Contig558	558	1	495	3	58.2											lysozyme P, putative 88 1e-018	1e-18	AAEL009670-RA	132	144	49	92	1	22	2	FOR	putative lysozyme	s/imm	1128	307	putative lysozyme [Aedes aegypti] 91 1e-017	1E-017	gi|18568288	132	144	50	92	1	22	2	Aedes aegypti	PUTATIVE LYSOZYME AEDES AEGYPTI SALIVARY ALBOPICTUS LYS_BOMMO PRECURSOR 1 4-BETA-N-ACETYLMURAMIDASE BOMBYX MORI 4 BETA-N-ACETYLMURAMIDASE BETA N-ACETYLMURAMIDASE N ACETYLMURAMIDASE CHAIN STRUCTURE AGRIUS CONVOLVULI MANDUCA SEXTA=TOBACCO HORNWORM PEPTIDE PARTIAL 120 AA SEXTA PSEUDOPLUSIA INCLUDENS LYS_HYPCU II ARTOGEIA RAPAE LYS_TRINI TRICHOPLUSIA NI CRYSTAL INDUCED ANTIBACTERIAL FROM TASAR SILKWO…
AE-contig_1008	Contig-1008	Contig1008	1008	1	504	0.2	58.1	485	supercont1.216	0	469	97	18	1	FOR	1672785	1673252	clip-domain serine protease, putative 214 1e-056	1e-56	AAEL006674-RA	109	374	94	29	266	21	1	FOR	prophenoloxidase activator	s/imm	1129	308	serine protease [Anopheles gambiae] 82 8e-015	8E-015	gi|7649385	110	355	42	31	251	21	1	Anopheles gambiae	SERINE PROTEASE ANOPHELES GAMBIAE STR. PEST PROPHENOLOXIDASE ACTIVATING FACTOR-III HOLOTRICHIA DIOMPHALIA FACTOR III ARMIGERES SUBALBATUS 14D PRO-PHENOLOXIDASE ENZYME-I PRECURSOR PRO PHENOLOXIDASE ENZYME I DROSOPHILA PSEUDOOBSCURA TRANSMEMBRANE 9 XENOPUS TROPICALIS 14D2 HEMOLYMPH PROTEINASE 5 MANDUCA SEXTA PRO-BAEEASE BOMBYX MORI BAEEASE 3 PROPHENOLOXIDASE-ACTIVATING PROTEINASE-2 2 PREDICTED SIMI…	zgc:55888 - cellular_component unknown	5e-12	trypsin activity||serine-type endopeptidase activity||serine-type peptidase activity||peptidase activity||hydrolase activity||catalytic activity	catalytic activity	hydrolase activity
AE-contig_665	Contig-665	Contig665	665	1	590	1.2	43.4		supercont1.391	1e-116	250	96	1	3	REV	913729	913978	conserved hypothetical protein 68 3e-012	3e-12	AAEL015154-RA	99	104	39	95	4	127	1	FOR	probable antimicrobial peptide of the GGY family	s/imm	1130	309	ENSANGP00000026278 [Anopheles gambiae	2E-026	gi|55239253	91	105	70	87	14	121	1	Anopheles gambiae str. PEST	ANOPHELES GAMBIAE STR. PEST DROSOPHILA MELANOGASTER HYPOTHETICAL CAENORHABDITIS BRIGGSAE PSEUDOOBSCURA PREDICTED MELLIFERA PUTATIVE SECRETED SALIVARY GLAND PEPTIDE IXODES SCAPULARIS ELEGANS GLAND-ASSOCIATED 64P RHIPICEPHALUS APPENDICULATUS ASSOCIATED BRADDRAFT_3920 BRADYRHIZOBIUM SP. BTAI1 JAPONICUM USDA 110 GLYCINE RICH ORYZA SATIVA JAPONICA CULTIVAR-GROUP CULTIVAR GROUP RHODOPSEUDOMONAS PALUSTR…	positive regulation of growth rate - larval development (sensu Nematoda) - growth - physiological process - reproduction	9e-07	mRNA 3'-UTR binding||mRNA binding||RNA binding||nucleic acid binding||binding	binding	nucleic acid binding
AE-contig_534	Contig-534	Contig534	534	2	368	0.3	60.6		supercont1.61	1e-137	248	100	28	2	REV	1302215	1302462	hypothetical protein 83 3e-017	3e-17	AAEL002592-RA	36	111	94	32	76	25	1	FOR	possible antimicrobial peptide with HHH motif	s/imm	1132	310	ENSANGP00000028968 [Anopheles gambiae	5E-009	gi|55234347	35	168	65	21	107	25	1	Anopheles gambiae str. PEST	ANOPHELES GAMBIAE STR. PEST NUCLEOPORIN P62 HOMOLOG RATTUS SP. FRAGMENT HYPOTHETICAL MMC1DRAFT_0787 MAGNETOCOCCUS MC-1 PLASMODIUM YOELII
AE-contig_1213	Contig-1213	Contig1213	1213	1	930	.	50.3		AAGE02018078	0	458	96	6	1	REV	198925	199382	peptidoglycan recognition protein sb2 249 8e-067	8e-67	AAEL010171-RA	128	202	92	63	1	387	2	FOR	peptidoglycan recognition protein	s/imm	1133	311	ENSANGP00000013948 [Anopheles gambiae	7E-036	gi|55234130	103	278	66	37	104	462	1	Anopheles gambiae str. PEST	ANOPHELES GAMBIAE STR. PEST DROSOPHILA PSEUDOOBSCURA MELANOGASTER ISOFORM C Q8INK6 PGPLB_DROME PEPTIDOGLYCAN-RECOGNITION PROTEIN-LB PRECURSOR PEPTIDOGLYCAN RECOGNITION LB B 2 CHAIN BACTERIOPHAGE T7 LYSOZYME-LIKE 1 BTL-LP1 BOMBYX MORI LYSOZYME LIKE BTL LP1 UNNAMED PRODUCT TETRAODON NIGROVIRIDIS SB1 CG9681-PA PGSB1_DROME PROTEIN-SB1 SIMULANS PREDICTED SIMILAR TO A STRONGYLOCENTROTUS PURPURATUS HYPO…	CG14704-PC, isoform C - peptidoglycan metabolism - amidase activity - peptidoglycan binding	1e-31	amidase activity||hydrolase activity\, acting on carbon-nitrogen (but not peptide) bonds\, in linear amides||hydrolase activity\, acting on carbon-nitrogen (but not peptide) bonds||hydrolase activity||catalytic activity	catalytic activity	hydrolase activity
AE-contig_233	Contig-233	Contig233	233	14	383	.	54.3	364	supercont1.1	0	357	98	8	1	FOR	3333430	3333786	conserved hypothetical protein 152 3e-038	3e-38	AAEL000019-RA	73	73	98	100	1	85	1	FOR	i23S	s/imm	1147	312	i23M [Aedes albopictus] 99 6e-020	6E-020	gi|56417406	74	74	63	100	1	85	1	Aedes albopictus	AEDES ALBOPICTUS AEGYPTI HYPOTHETICAL TRKA-N TRKA-C CLOSTRIDIUM THERMOCELLUM ATCC UNNAMED PRODUCT MUS MUSCULUS RIFIN PLASMODIUM FALCIPARUM 3D7 SERINE ARGININE REPETITIVE MATRIX 2 ASPERGILLUS FUMIGATUS PUTATIVE NUCLEAR ENVELOPE FUSION CHAPERONE COMPLEX COMPONENT CANDIDA ALBICANS POTENTIAL FRAGMENT KINASE ORYZA SATIVA JAPONICA CULTIVAR-GROUP CULTIVAR GROUP SMALL CYSTEINE RICH SCR50 PHYTOPHTHORA INF…
AE-contig_1227	Contig-1227	Contig1227	1227	1	309	.	63.8	290	supercont1.233	1e-142	284	97	4	1	REV	415058	415340	gram-negative bacteria binding protein 33 0.023	0.023	AAEL007064-RA	14	371	100	4	358	5	1	FOR	Gram negative binding protein	s/imm	1148	313	FLJ13231 protein [Homo sapiens] 37 0.17	0.17	gi|50960299	41	388	36	11	223	32	1	Homo sapiens	SAPIENS UNNAMED PRODUCT HOMO HYPOTHETICAL UNKNOWN ARABIDOPSIS THALIANA PUTATIVE SECRETED AEDES AEGYPTI
AE-contig_199	Contig-199	Contig199	199	1	1025	.	54.6	1006	supercont1.233	0	803	99	36	2	REV	415242	416044	gram-negative bacteria binding protein 602 e-173	1e-173	AAEL007064-RA	281	371	98	76	88	24	2	FOR	Gram negative binding protein	s/imm	1149	314	putative secreted protein [Aedes aegy	1E-171	gi|18568294	281	371	98	76	88	24	2	Aedes aegypti	PUTATIVE SECRETED AEDES AEGYPTI SALIVARY GRAM NEGATIVE BACTERIA-BINDING ALBOPICTUS BACTERIA BINDING ANOPHELES GAMBIAE STR. PEST LIPOPOLYSACCHARIDE BETA-1 3-GLUCAN PACIFASTACUS LENIUSCULUS BETA 1 3 GLUCAN PREDICTED SIMILAR TO CG6895-PA STRONGYLOCENTROTUS PURPURATUS HOMARUS GAMMARUS PENAEUS MONODON 3-GLUCANASE GLUCANASE MARSUPENAEUS JAPONICUS LITOPENAEUS STYLIROSTRIS ENDO-1 3-BETA-D-GLUCANASE MIZUH…	Gram-negative bacteria binding protein 1 precursor - lipopolysaccharide binding - extracellular region - bacterial binding - response to pest, pathogen or parasite - polysaccharide binding - defense response to pathogenic bacteria - regulation of innate immune response - defense response to Gram-positive bacteria	9e-29	lipopolysaccharide binding||pattern binding||binding	binding	pattern binding
AE-contig_196	Contig-196	Contig196	196	17	1253	2.2	53.3	1234	supercont1.233	0	712	96	25	4	REV	415344	416044	gram-negative bacteria binding protein 616 e-177	1e-177	AAEL007064-RA	350	371	86	94	1	34	1	FOR	Gram negative binding protein	s/imm	1166	315	putative secreted protein [Aedes aegy	1E-175	gi|18568294	350	371	86	94	1	34	1	Aedes aegypti	PUTATIVE SECRETED AEDES AEGYPTI SALIVARY GRAM NEGATIVE BACTERIA-BINDING ALBOPICTUS BACTERIA BINDING ANOPHELES GAMBIAE STR. PEST PREDICTED SIMILAR TO CG6895-PA STRONGYLOCENTROTUS PURPURATUS CG5008-PA PARTIAL LIPOPOLYSACCHARIDE- BETA-1 3-GLUCAN-BINDING CHLAMYS FARRERI LIPOPOLYSACCHARIDE BETA 1 3 GLUCAN-BINDING GLUCAN 3-GLUCANASE GLUCANASE 3-GLUCAN PACIFASTACUS LENIUSCULUS MARSUPENAEUS JAPONICUS PEN…	Gram-negative bacteria binding protein 2 precursor - extracellular region - bacterial binding - defense response to pathogenic bacteria - regulation of innate immune response	1e-21	bacterial binding||binding	binding	bacterial binding
AE-contig_198	Contig-198	Contig198	198	1	1204	2.7	52.7		supercont1.233	0	527	98	24	4	REV	415524	416044	gram-negative bacteria binding protein 564 e-161	1e-161	AAEL007064-RA	339	371	83	91	1	28	1	FOR	Gram negative binding protein	s/imm	1167	316	putative secreted protein [Aedes aegy	1E-159	gi|18568294	339	371	83	91	1	28	1	Aedes aegypti	PUTATIVE SECRETED AEDES AEGYPTI SALIVARY GRAM NEGATIVE BACTERIA-BINDING ALBOPICTUS BACTERIA BINDING ANOPHELES GAMBIAE STR. PEST PREDICTED SIMILAR TO CG6895-PA STRONGYLOCENTROTUS PURPURATUS CG5008-PA PARTIAL 3-GLUCANASE GLUCANASE LIPOPOLYSACCHARIDE- BETA-1 3-GLUCAN-BINDING CHLAMYS FARRERI LIPOPOLYSACCHARIDE BETA 1 3 GLUCAN-BINDING GLUCAN 3-GLUCAN PACIFASTACUS LENIUSCULUS MARSUPENAEUS JAPONICUS PEN…	Gram-negative bacteria binding protein 2 precursor - extracellular region - bacterial binding - defense response to pathogenic bacteria - regulation of innate immune response	3e-19	bacterial binding||binding	binding	bacterial binding
AE-contig_197	Contig-197	Contig197	197	1	1244	3.3	52.7	1225	supercont1.233	0	712	94	25	4	REV	415344	416044	gram-negative bacteria binding protein 587 e-168	1e-168	AAEL007064-RA	374	371	79	101	1	34	1	FOR	Gram negative binding protein	s/imm	1168	317	putative secreted protein [Aedes aegy	1E-166	gi|18568294	374	371	79	101	1	34	1	Aedes aegypti	PUTATIVE SECRETED AEDES AEGYPTI SALIVARY GRAM NEGATIVE BACTERIA-BINDING ALBOPICTUS BACTERIA BINDING ANOPHELES GAMBIAE STR. PEST PREDICTED SIMILAR TO CG6895-PA STRONGYLOCENTROTUS PURPURATUS CG5008-PA PARTIAL 3-GLUCANASE GLUCANASE LIPOPOLYSACCHARIDE BETA-1 3-GLUCAN PACIFASTACUS LENIUSCULUS BETA 1 3 GLUCAN LIPOPOLYSACCHARIDE- 3-GLUCAN-BINDING CHLAMYS FARRERI GLUCAN-BINDING MARSUPENAEUS JAPONICUS LIT…	Gram-negative bacteria binding protein 2 precursor - extracellular region - bacterial binding - defense response to pathogenic bacteria - regulation of innate immune response	2e-19	bacterial binding||binding	binding	bacterial binding
AE-contig_1166	Contig-1166	Contig1166	1166	1	490	0.4	52.7	471	supercont1.98	1e-144	261	100	23	2	FOR	1444715	1444975	conserved hypothetical protein 194 1e-050	1e-50	AAEL003841-RA	93	98	98	95	6	110	1	FOR	defensin A1	s/imm	1169	318	defensin A1 [Aedes aegypti] >gi|15986	9E-049	gi|48256697	93	98	98	95	6	110	1	Aedes aegypti	DEFENSIN A1 AEDES AEGYPTI ISOFORM 1 AADEFA1 DEFA_AEDAE DEFENSIN-A PRECURSOR AADEF B1 A4 A2 A 5 B2 D ALBOPICTUS C2 DEFC_AEDAE DEFENSIN-C C C1 ANOPHELES GAMBIAE STR. PEST DEFI_ANOGA QUADRIANNULATUS ARABIENSIS	Defensin precursor - antibacterial humoral response (sensu Protostomia) - defense response to bacteria - defense response to Gram-positive bacteria	4e-14	transporter activity	transporter activity
AE-contig_934	Contig-934	Contig934	934	1	1133	1.9	51.2		AAGE02020011	0	809	94	143	2	FOR	49773	50572	conserved hypothetical protein 501 e-142	1e-142	AAEL011070-RA	236	236	98	100	1	145	1	FOR	c type lection	s/imm	1170	319	ENSANGP00000012234 [Anopheles gambiae	1E-134	gi|55236402	236	236	93	100	1	145	1	Anopheles gambiae str. PEST	ANOPHELES GAMBIAE STR. PEST DROSOPHILA PSEUDOOBSCURA MELANOGASTER CG3244-PA PREDICTED SIMILAR TO PARTIAL APIS MELLIFERA LECTIN 4 C TYPE LONOMIA OBLIQUA CG6055-PA CG4115-PA MANNOSE-BINDING PACIFASTACUS LENIUSCULUS MANNOSE BINDING MANNOPROTEIN WITH SIMILARITY TIR1P TIR2P TIR3P TIR4P EXPRESSED UNDER ANAEROBIC CONDITIONS COMPLETELY REPRESSED DURING AEROBIC GROWTH DAN4P SACCHAROMYCES CEREVISIAE UNNAME…	cell wall mannoprotein - cell wall (sensu Fungi) - molecular_function unknown - biological_process unknown	4e-06	molecular_function unknown	molecular_function unknown
AE-contig_871	Contig-871	Contig871	871	1	1288	6.4	46.4		supercont1.47	0	695	96	22	2	REV	1675020	1675708	imaginal disc growth factor 475 e-134	1e-134	AAEL001965-RA	270	441	89	61	1	141	1	FOR	bacteria responsive protein 1; AgBR1 - blast agprot and dmprot against aegfrag to get full length of Aedes homolog	s/imm	1171	320	bacteria responsive protein 1; AgBR1	1E-104	gi|46095203	276	447	68	62	1	141	1	Anopheles gambiae	BACTERIA RESPONSIVE 1 AGBR1 ANOPHELES GAMBIAE STR. PEST 2 AGBR2 DROSOPHILA PSEUDOOBSCURA IMAGINAL DISC GROWTH FACTOR 4 GLOSSINA MORSITANS CG1780-PB ISOFORM B MELANOGASTER CG1780-PA IDGF4_DROME CHITINASE-LIKE IDGF4 PRECURSOR DISK CHITINASE LIKE CHITINASE-RELATED RELATED CG5210-PA CH47_DROME DS47 AEDES AEGYPTI BOMBYX MORI CG4475-PA IDGF2_DROME IDGF2 CHAIN CRYSTAL STRUCTURE FACTOR-2 PIERIS RAPAE PUT…	Chitinase-like protein Idgf4 precursor - extracellular region - imaginal disc development - imaginal disc growth factor activity	3e-66	imaginal disc growth factor activity||growth factor activity||receptor binding||signal transducer activity	signal transducer activity	receptor binding
AE-contig_867	Contig-867	Contig867	867	1	792	5.9	48		supercont1.7	0	575	92	30	2	REV	4372491	4373063	alpha-amylase 327 2e-090	2e-90	AAEL000392-RB	184	579	83	32	19	76	3	FOR	alpha-glucosidase homolog precursor	s/gluc	1172	321	alpha-glucosidase homolog precursor - yello	2E-088	gi|84861	184	579	83	32	19	76	3		ALPHA-GLUCOSIDASE HOMOLOG PRECURSOR YELLOW FEVER MOSQUITO MALT_AEDAE PROBABLE MALTASE ALPHA-1 4-GLUCOSIDASE ALPHA GLUCOSIDASE 1 SALIVARY AEDES ALBOPICTUS CULICOIDES SONORENSIS MALTASE-LIKE AGM1 ANOPHELES GAMBIAE LIKE STR. PEST DROSOPHILA MELANOGASTER CG8696-PA MAL2_DROME POSSIBLE H LARVAL VISCERAL PSEUDOOBSCURA MAL1_DROVI VIRILIS CG8690-PA ISOFORM B A CG8693-PA AGM2	Larval visceral protein H - alpha-glucosidase activity - glucose metabolism	1e-58	alpha-glucosidase activity||glucosidase activity||hydrolase activity\, hydrolyzing O-glycosyl compounds||hydrolase activity\, acting on glycosyl bonds||hydrolase activity||catalytic activity	catalytic activity	hydrolase activity
AE-contig_755	Contig-755	Contig755	755	1	143	2.1	62.2		supercont1.7	2e-38	103	94	21	1	REV	4371326	4371428												alpha glucosidase	s/gluc	1173	322
AE-contig_294	Contig-294	Contig294	294	5	1345	4.2	52.1		supercont1.169	0	551	93	22	2	REV	650650	651200	adenosine deaminase 338 4e-093	4e-93	AAEL005672-RA	178	524	94	34	1	402	1	FOR	putative adenosine deaminase	s/enzy-adase	1178	323	putative adenosine deaminase [Aedes a	1E-100	gi|18568326	184	530	100	35	1	384	1	Aedes aegypti	PUTATIVE ADENOSINE DEAMINASE AEDES AEGYPTI ALBOPICTUS ANOPHELES GAMBIAE STR. PEST LUTZOMYIA LONGIPALPIS SECRETORY COMPONENT SARCOPHAGA PEREGRINA CG5992-PB ISOFORM B DROSOPHILA MELANOGASTER CG5992-PA DEAMINASE-RELATED GROWTH FACTOR RELATED PSEUDOOBSCURA CG5998-PA E NOVEL SIMILAR TO VERTEBRATE CAT EYE SYNDROME CHROMOSOME REGION CANDIDATE 1 CECR1 DANIO RERIO PREDICTED CRITICAL HOMOLOG PRECURSOR HYPO…	Adenosine deaminase-related growth factor A - adenosine deaminase activity - growth factor activity	9e-25	adenosine deaminase activity||hydrolase activity\, acting on carbon-nitrogen (but not peptide) bonds\, in cyclic amidines||hydrolase activity\, acting on carbon-nitrogen (but not peptide) bonds||hydrolase activity||catalytic activity	catalytic activity	hydrolase activity
AE-contig_295	Contig-295	Contig295	295	1	1342	5.1	52.5		supercont1.169	0	596	92	31	2	REV	650609	651200	adenosine deaminase 286 1e-077	1e-77	AAEL005672-RA	179	524	83	34	1	406	1	FOR	putative adenosine deaminase	s/enzy-adase	1179	324	putative adenosine deaminase [Aedes a	9E-085	gi|18568326	185	530	89	35	1	388	1	Aedes aegypti	PUTATIVE ADENOSINE DEAMINASE AEDES AEGYPTI ALBOPICTUS ANOPHELES GAMBIAE STR. PEST LUTZOMYIA LONGIPALPIS SECRETORY COMPONENT SARCOPHAGA PEREGRINA CG5992-PB ISOFORM B DROSOPHILA MELANOGASTER CG5992-PA DEAMINASE-RELATED GROWTH FACTOR RELATED PSEUDOOBSCURA CG5998-PA E NOVEL SIMILAR TO VERTEBRATE CAT EYE SYNDROME CHROMOSOME REGION CANDIDATE 1 CECR1 DANIO RERIO PREDICTED CRITICAL HOMOLOG PRECURSOR CG96…	Adenosine deaminase-related growth factor A - adenosine deaminase activity - growth factor activity	9e-20	adenosine deaminase activity||hydrolase activity\, acting on carbon-nitrogen (but not peptide) bonds\, in cyclic amidines||hydrolase activity\, acting on carbon-nitrogen (but not peptide) bonds||hydrolase activity||catalytic activity	catalytic activity	hydrolase activity
AE-contig_296	Contig-296	Contig296	296	1	608	0.7	49.2		supercont1.1261	1e-113	250	96	1	4	REV	98990	99237												putative adenosine deaminase	s/enzy-adase	1180	325	ENSANGP00000019006 [Anopheles gambiae	0.16	gi|55239513	71	176	42	40	87	360	1	Anopheles gambiae str. PEST	ANOPHELES GAMBIAE STR. PEST ANGIOCOCCUS DISCIFORMIS XENOPUS LAEVIS
AE-contig_174	Contig-174	Contig174	174	13	1168	2.7	54.9		supercont1.336	0	841	99	23	2	REV	1070576	1071413	conserved hypothetical protein 420 e-118	1e-118	AAEL008619-RA	207	330	100	63	1	65	3	FOR	TRYPSIN-LIKE SALIVARY SECRETED PROTEIN	s/enz-tryp	1193	326	trypsin-like salivary secreted protei	3E-080	gi|56417434	267	327	58	82	1	65	2	Aedes albopictus	TRYPSIN-LIKE SALIVARY SECRETED AEDES ALBOPICTUS TRYPSIN LIKE CHAIN CRYSTAL STRUCTURE FIRE ANT CHYMOTRYPSIN COMPLEXED TO PMSF DROSOPHILA MELANOGASTER CG6457-PA MACHETE PSEUDOOBSCURA YIPPEE INTERACTING 7 ANOPHELES GAMBIAE STR. PEST UNKNOWN ARABIDOPSIS THALIANA PUTATIVE PROTEASOME SUBUNIT ALPHA TYPE 2 PLASMODIUM CHABAUDI GRAAL2 GRAAL BERGHEI STRAIN ANKA CG4821-PB ISOFORM B CG4821-PA A CG4821-PD D PR…	CG6457-PA - chymotrypsin activity - proteolysis and peptidolysis	0.005	chymotrypsin activity||serine-type endopeptidase activity||serine-type peptidase activity||peptidase activity||hydrolase activity||catalytic activity	catalytic activity	hydrolase activity
AE-contig_177	Contig-177	Contig177	177	1	1010	.	53.9		supercont1.336	0	690	98	5	1	REV	1070723	1071408	conserved hypothetical protein 407 e-114	1e-114	AAEL008619-RA	202	330	99	61	1	42	1	FOR	TRYPSIN-LIKE SALIVARY SECRETED PROTEIN	s/enz-tryp	1194	327	trypsin-like salivary secreted protei	1E-075	gi|56417434	201	327	68	61	1	42	1	Aedes albopictus	TRYPSIN-LIKE SALIVARY SECRETED AEDES ALBOPICTUS TRYPSIN LIKE DROSOPHILA MELANOGASTER UNKNOWN ARABIDOPSIS THALIANA PUTATIVE PSEUDOOBSCURA PREDICTED SIMILAR TO RING FINGER 6 GALLUS PROTEASOME SUBUNIT ALPHA TYPE 2 PLASMODIUM CHABAUDI BERGHEI STRAIN ANKA YOELII STR. 17XNL EXTRACELLULAR SOLUTE-BINDING FAMILY 1 DEINOCOCCUS GEOTHERMALIS DSM SOLUTE BINDING PROLYL OLIGOPEPTIDASE SHEWANELLA DENITRIFICANS D…	CG17404-PA - serine-type endopeptidase activity - proteolysis and peptidolysis	0.007	serine-type endopeptidase activity||serine-type peptidase activity||peptidase activity||hydrolase activity||catalytic activity	catalytic activity	hydrolase activity
AE-contig_173	Contig-173	Contig173	173	5	1212	1.7	55.2		supercont1.336	0	838	95	23	2	REV	1070576	1071413	conserved hypothetical protein 642 0.0	0	AAEL008619-RA	330	330	95	100	1	65	1	FOR	TRYPSIN-LIKE SALIVARY SECRETED PROTEIN	s/enz-tryp	1199	328	trypsin-like salivary secreted protei	1E-134	gi|56417434	329	327	70	101	1	65	1	Aedes albopictus	TRYPSIN-LIKE SALIVARY SECRETED AEDES ALBOPICTUS TRYPSIN LIKE CHYMOTRYPSIN-LIKE SERINE PROTEINASE ANTHONOMUS GRANDIS CHYMOTRYPSIN DROSOPHILA MELANOGASTER ANOPHELES GAMBIAE STR. PEST CG9675-PA PSEUDOOBSCURA PUTATIVE LEPEOPHTHEIRUS SALMONIS INTESTINAL 3 PRECURSOR NERVE GROWTH FACTOR GAMMA MUS MUSCULUS KLK3_MOUSE GLANDULAR KALLIKREIN K3 TISSUE KALLIKREIN-3 MGK-3 CHAIN GAMMA-NGF CONTAINS 1 2 UNNAMED P…	serine-type endopeptidase activity	3e-08	serine-type endopeptidase activity||serine-type peptidase activity||peptidase activity||hydrolase activity||catalytic activity	catalytic activity	hydrolase activity
AE-contig_175	Contig-175	Contig175	175	3	1055	0.7	54.5		supercont1.336	0	839	95	24	2	REV	1070576	1071413	conserved hypothetical protein 550 e-157	1e-157	AAEL008619-RA	335	330	83	102	1	67	2	FOR	TRYPSIN-LIKE SALIVARY SECRETED PROTEIN	s/enz-tryp	1202	329	trypsin-like salivary secreted protei	1E-117	gi|56417434	329	327	63	101	1	67	1	Aedes albopictus	TRYPSIN-LIKE SALIVARY SECRETED AEDES ALBOPICTUS TRYPSIN LIKE DROSOPHILA MELANOGASTER ANOPHELES GAMBIAE STR. PEST PROTEASE HELICOVERPA ARMIGERA PSEUDOOBSCURA CHYMOTRYPSIN-LIKE SERINE PROTEINASE ANTHONOMUS GRANDIS CHYMOTRYPSIN HZC21 CHYMOTRYPSINOGEN ZEA HYPOTHETICAL PLASMODIUM YOELII CG5909-PA 2 AQUASALIS HELICASE TYPE III RESTRICTION ENZYME RES SUBUNIT FERROPLASMA ACIDARMANUS FER1 CG6457-PA MACHET…	serine-type endopeptidase activity	5e-06	serine-type endopeptidase activity||serine-type peptidase activity||peptidase activity||hydrolase activity||catalytic activity	catalytic activity	hydrolase activity
AE-contig_176	Contig-176	Contig176	176	1	1017	.	53.3		supercont1.336	0	721	93	5	1	REV	1070699	1071413	conserved hypothetical protein 275 2e-074	2e-74	AAEL008619-RA	237	330	64	72	1	46	1	FOR	TRYPSIN-LIKE SALIVARY SECRETED PROTEIN	s/enz-tryp	1203	330	trypsin-like salivary secreted protei	9E-054	gi|56417434	138	327	73	42	1	46	3	Aedes albopictus	TRYPSIN-LIKE SALIVARY SECRETED AEDES ALBOPICTUS TRYPSIN LIKE PRECURSOR LLSGP4 LYGUS LINEOLARIS GRAAL2 DROSOPHILA MELANOGASTER GRAAL CONSERVED HYPOTHETICAL CAULOBACTER CRESCENTUS CB15 CG4821-PB ISOFORM B CG4821-PA A CG4821-PD D SERINE PROTEINASE ANTHONOMUS GRANDIS UNKNOWN FUNCTION FAD NAD P -BINDING DOMAIN PSEUDOALTEROMONAS HALOPLANKTIS BINDING PREDICTED SIMILAR TO CG3996-PA DANIO RERIO
AE-contig_178	Contig-178	Contig178	178	1	653	.	59.7	634	supercont1.336	1e-110	318	93	1	1	REV	1070576	1070875	conserved hypothetical protein 135 1e-032	1e-32	AAEL008619-RA	159	330	55	48	167	3	1	FOR	TRYPSIN-LIKE SALIVARY SECRETED PROTEIN	s/enz-tryp	1204	331	trypsin-like salivary secreted protei	4E-019	gi|56417434	131	327	46	40	164	3	1	Aedes albopictus	TRYPSIN-LIKE SALIVARY SECRETED AEDES ALBOPICTUS TRYPSIN LIKE AMINOTRANSFERASE CLASS V COLWELLIA PSYCHRERYTHRAEA 34H LIPOPROTEIN PUTATIVE MYCOPLASMA CAPRICOLUM SUBSP. ATCC KPK1_PHAVU KINASE PVPK-1 TRANSPOSASE TN3 SHEWANELLA PUTREFACIENS CN-32 HYPOTHETICAL USTILAGO MAYDIS 521
AE-contig_1003	Contig-1003	Contig1003	1003	1	1077	1.6	49.5		supercont1.217	1e-179	356	97	25	4	FOR	976105	976455	lumbrokinase-3(1) precursor, putative 358 1e-099	1e-99	AAEL006689-RA	183	412	97	44	96	381	1	FOR	trypsin-like proteinase - has stop codon after first methionine as observed in Artemis - upstream of correctly transcribed serine protease	s/enz-tryp	1205	332	ENSANGP00000021138 [Anopheles gambiae	6E-051	gi|55234776	142	279	64	51	3	504	1	Anopheles gambiae str. PEST	ANOPHELES GAMBIAE STR. PEST TRYPSIN-LIKE PROTEINASE T2B PRECURSOR OSTRINIA NUBILALIS TRYPSIN LIKE T2A PREDICTED SIMILAR TO VENOM PROTEASE APIS MELLIFERA DROSOPHILA MELANOGASTER SERINE ANTHONOMUS GRANDIS PSEUDOOBSCURA CUB-SERINE PANULIRUS ARGUS CUB POLISTES DOMINULUS LLSGP4 LYGUS LINEOLARIS LLSGP3	CG30371-PA - trypsin activity - proteolysis and peptidolysis	2e-26	trypsin activity||serine-type endopeptidase activity||serine-type peptidase activity||peptidase activity||hydrolase activity||catalytic activity	catalytic activity	hydrolase activity
AE-contig_1272	Contig-1272	Contig1272	1272	1	986	.	47.4		supercont1.1	1e-127	273	96	1	3	REV	2103843	2104114	serine protease 338 2e-093	2e-93	AAEL000028-RA	162	362	98	45	1	132	3	FOR	serine protease	s/enz-tryp	1206	333	ENSANGP00000023886 [Anopheles gambiae	1E-044	gi|30179053	172	360	52	48	5	147	2	Anopheles gambiae str. PEST	ANOPHELES GAMBIAE STR. PEST SERINE PROTEASE 14D ARMIGERES SUBALBATUS DROSOPHILA PSEUDOOBSCURA 14D2 CG1102-PA MELANOGASTER BCDNA.GH02921 CG3066-PC ISOFORM C CG3066-PA PROTEINASE YAKUBA CG4920-PA EAST_DROME EASTER PRECURSOR PUTATIVE ERECTA TEISSIERI SIMULANS SIMILAR TO BEST	CG1102-PA - trypsin activity - proteolysis and peptidolysis	3e-25	trypsin activity||serine-type endopeptidase activity||serine-type peptidase activity||peptidase activity||hydrolase activity||catalytic activity	catalytic activity	hydrolase activity
AE-contig_181	Contig-181	Contig181	181	18	1328	3.7	52.3		supercont1.164	1e-179	320	100	24	8	REV	360222	360541	trypsin-epsilon, putative 581 e-166	1e-166	AAEL005596-RA	285	296	99	96	1	50	1	FOR	putative serine protease	s/enz-tryp	1224	334	putative serine protease [Aedes aegypti] 581 e-164	1E-164	gi|18568306	285	296	99	96	1	50	1	Aedes aegypti	PUTATIVE SERINE PROTEASE AEDES AEGYPTI ANOPHELES GAMBIAE STR. PEST TRYPSIN-LIKE PROTEINASE ANTHONOMUS GRANDIS TRYPSIN LIKE 1 PRECURSOR CULEX PIPIENS QUINQUEFASCIATUS CTENOCEPHALIDES FELIS BLATTELLA GERMANICA DROSOPHILA PSEUDOOBSCURA TRYPSINOGEN PEDICULUS HUMANUS MELANOGASTER TRYPSIN-EPSILON TRYE_DROME EPSILON ERECTA TRYE_DROER PHAEDON COCHLEARIAE RDOT2 RHYZOPERTHA DOMINICA RDOT1 UNKNOWN NEODIPRIO…	Trypsin epsilon precursor - trypsin activity - proteolysis and peptidolysis	4e-33	trypsin activity||serine-type endopeptidase activity||serine-type peptidase activity||peptidase activity||hydrolase activity||catalytic activity	catalytic activity	hydrolase activity
AE-contig_182	Contig-182	Contig182	182	1	1175	2.6	54.8	1156	supercont1.164	1e-173	320	99	25	8	REV	360222	360541	trypsin-epsilon, putative 386 e-107	1e-107	AAEL005596-RA	193	296	99	65	1	51	2	FOR	putative serine protease	s/enz-tryp	1225	335	putative serine protease [Aedes aegypti] 386 e-105	1E-105	gi|18568306	193	296	99	65	1	51	2	Aedes aegypti	PUTATIVE SERINE PROTEASE AEDES AEGYPTI ANOPHELES GAMBIAE STR. PEST TRYPSIN-LIKE CTENOCEPHALIDES FELIS TRYPSIN LIKE DROSOPHILA MELANOGASTER TRYPSIN-EPSILON TRYE_DROME EPSILON PRECURSOR BLATTELLA GERMANICA ERECTA TRYE_DROER SIMILAR TO EPSILONTRY YAKUBA PSEUDOOBSCURA HYPOTHETICAL ASPERGILLUS NIDULANS FGSC A4 NEODIPRION SERTIFER NUCLEOPOLYHEDROVIRUS PROTEINASE ANTHONOMUS GRANDIS PHAEDON COCHLEARIAE C…	Trypsin epsilon precursor - trypsin activity - proteolysis and peptidolysis	3e-16	trypsin activity||serine-type endopeptidase activity||serine-type peptidase activity||peptidase activity||hydrolase activity||catalytic activity	catalytic activity	hydrolase activity
AE-contig_183	Contig-183	Contig183	183	1	1199	3.2	53.7		supercont1.164	1e-173	320	99	28	8	REV	360222	360541	trypsin-epsilon, putative 565 e-161	1e-161	AAEL005596-RA	286	296	97	97	1	53	1	FOR	putative serine protease	s/enz-tryp	1226	336	putative serine protease [Aedes aegypti] 565 e-159	1E-159	gi|18568306	286	296	97	97	1	53	1	Aedes aegypti	PUTATIVE SERINE PROTEASE AEDES AEGYPTI ANOPHELES GAMBIAE STR. PEST TRYPSIN-LIKE PROTEINASE ANTHONOMUS GRANDIS TRYPSIN LIKE 1 PRECURSOR CULEX PIPIENS QUINQUEFASCIATUS CTENOCEPHALIDES FELIS BLATTELLA GERMANICA DROSOPHILA PSEUDOOBSCURA MELANOGASTER TRYPSIN-EPSILON TRYE_DROME EPSILON TRYPSINOGEN RDOT1 RHYZOPERTHA DOMINICA ERECTA TRYE_DROER RDOT2 PHAEDON COCHLEARIAE TRYPSIN-RELATED METARHIZIUM ANISOPL…	Trypsin epsilon precursor - trypsin activity - proteolysis and peptidolysis	1e-30	trypsin activity||serine-type endopeptidase activity||serine-type peptidase activity||peptidase activity||hydrolase activity||catalytic activity	catalytic activity	hydrolase activity
AE-contig_184	Contig-184	Contig184	184	1	1026	3.6	52.1	1007	supercont1.164	1e-162	321	97	24	6	REV	360222	360541	trypsin-epsilon, putative 434 e-122	1e-122	AAEL005596-RA	223	296	96	75	1	50	3	FOR	putative serine protease	s/enz-tryp	1227	337	putative serine protease [Aedes aegypti] 434 e-120	1E-120	gi|18568306	223	296	96	75	1	50	2	Aedes aegypti	PUTATIVE SERINE PROTEASE AEDES AEGYPTI ANOPHELES GAMBIAE STR. PEST TRYPSIN-LIKE CTENOCEPHALIDES FELIS TRYPSIN LIKE BLATTELLA GERMANICA UNKNOWN NEODIPRION LECONTEI NPV DROSOPHILA MELANOGASTER TRYPSIN-EPSILON TRYE_DROME EPSILON PRECURSOR PSEUDOOBSCURA PROTEINASE ANTHONOMUS GRANDIS ERECTA TRYE_DROER SIMILAR TO EPSILONTRY YAKUBA TRYPSIN-RELATED METARHIZIUM ANISOPLIAE RELATED PHAEDON COCHLEARIAE 1 CUL…	Trypsin epsilon precursor - trypsin activity - proteolysis and peptidolysis	3e-18	trypsin activity||serine-type endopeptidase activity||serine-type peptidase activity||peptidase activity||hydrolase activity||catalytic activity	catalytic activity	hydrolase activity
AE-contig_185	Contig-185	Contig185	185	1	1226	4.8	53.3		supercont1.164	1e-172	320	99	30	8	REV	360222	360541	trypsin-epsilon, putative 531 e-151	1e-151	AAEL005596-RA	294	296	90	99	1	52	1	FOR	putative serine protease	s/enz-tryp	1228	338	putative serine protease [Aedes aegypti] 531 e-149	1E-149	gi|18568306	294	296	90	99	1	52	1	Aedes aegypti	PUTATIVE SERINE PROTEASE AEDES AEGYPTI ANOPHELES GAMBIAE STR. PEST TRYPSIN-LIKE PROTEINASE ANTHONOMUS GRANDIS TRYPSIN LIKE 1 PRECURSOR CULEX PIPIENS QUINQUEFASCIATUS CTENOCEPHALIDES FELIS BLATTELLA GERMANICA TRYPSINOGEN RDOT1 RHYZOPERTHA DOMINICA TRYPSIN-RELATED METARHIZIUM ANISOPLIAE RELATED PHAEDON COCHLEARIAE UNKNOWN NEODIPRION LECONTEI NPV RDOT2 DROSOPHILA ERECTA TRYB_DROER HYPOTHETICAL ASPER…	Trypsin alpha precursor - trypsin activity - proteolysis and peptidolysis	7e-29	trypsin activity||serine-type endopeptidase activity||serine-type peptidase activity||peptidase activity||hydrolase activity||catalytic activity	catalytic activity	hydrolase activity
AE-contig_876	Contig-876	Contig876	876	1	1124	3.1	51.8		supercont1.217	0	498	97	24	3	REV	1001030	1001526	lumbrokinase-3T2, putative 565 e-161	1e-161	AAEL006696-RA	305	401	91	76	3	63	1	FOR	large trypsin	s/enz-tryp	1229	339	ENSANGP00000008744 [Anopheles gambiae	2E-065	gi|55234774	301	378	43	80	4	75	1	Anopheles gambiae str. PEST	ANOPHELES GAMBIAE STR. PEST TRYPSIN-LIKE PROTEINASE T2A PRECURSOR OSTRINIA NUBILALIS TRYPSIN LIKE T2B PREDICTED SIMILAR TO VENOM PROTEASE APIS MELLIFERA SERINE ANTHONOMUS GRANDIS DROSOPHILA MELANOGASTER PSEUDOOBSCURA CUB-SERINE PANULIRUS ARGUS CUB POLISTES DOMINULUS LLSGP4 LYGUS LINEOLARIS LLSGP3	CG30371-PA - trypsin activity - proteolysis and peptidolysis	3e-34	trypsin activity||serine-type endopeptidase activity||serine-type peptidase activity||peptidase activity||hydrolase activity||catalytic activity	catalytic activity	hydrolase activity
AE-contig_1256	Contig-1256	Contig1256	1256	1	362	.	53		supercont1.205	0	331	99	2	1	REV	157993	158322	serine protease, putative 186 2e-048	2e-48	AAEL006434-RA	87	591	98	15	505	1	1	FOR	double serine protease	s/enz-tryp	1230	340	polyserase-2 protein [Mus musculus]	6E-005	gi|58036788	43	849	55	5	253	133	1	Mus musculus	POLYSERASE-2 MUS MUSCULUS POLS2_MOUSE PRECURSOR POLYSERINE PROTEASE-2 PROTEASE SERINE 36 POLYSERASE 2 ANOPHELES GAMBIAE STR. PEST RATTUS NORVEGICUS POLS2_RAT PREDICTED SIMILAR TO ISOFORM 3 1 4 XENOPUS TROPICALIS BOS TAURUS ELASTASE APIS MELLIFERA HYPOTHETICAL TROGLODYTES UNNAMED PRODUCT HOMO SAPIENS POLS2_HUMAN CANIS FAMILIARIS DROSOPHILA MELANOGASTER PSEUDOOBSCURA TRYPSIN-LIKE OSTRINIA NUBILALIS…	CG14892-PA - serine-type endopeptidase activity - proteolysis and peptidolysis	0.0003	serine-type endopeptidase activity||serine-type peptidase activity||peptidase activity||hydrolase activity||catalytic activity	catalytic activity	hydrolase activity
AE-contig_1263	Contig-1263	Contig1263	1263	1	960	.	45		supercont1.93	1e-142	286	97	7	3	REV	1856381	1856665	clip-domain serine protease, putative 345 1e-095	1e-95	AAEL003625-RA	168	316	96	53	116	7	2	FOR	clip-domain serine protease	s/enz-tryp	1231	341	clip-domain serine protease [Anophel	4E-075	gi|20513129	237	405	56	59	116	10	1	Anopheles gambiae str. PEST	CLIP-DOMAIN SERINE PROTEASE ANOPHELES GAMBIAE DOMAIN PUTATIVE PROPHENOLOXIDASE ACTIVATING AEDES AEGYPTI CG9737-PA DROSOPHILA MELANOGASTER PSEUDOOBSCURA PRO-PHENOLOXIDASE ENZYME-I PRECURSOR HOLOTRICHIA DIOMPHALIA PRO PHENOLOXIDASE ENZYME I PROPHENOLOXIDASE-ACTIVATING PROTEINASE-2 MANDUCA SEXTA PROTEINASE 2 HEMOLYMPH 15 CG4920-PA EAST_DROME EASTER ERECTA FACTOR 3 BOMBYX MORI PRO-BAEEASE BAEEASE EUG…	CG9737-PA - trypsin activity - proteolysis and peptidolysis	2e-46	trypsin activity||serine-type endopeptidase activity||serine-type peptidase activity||peptidase activity||hydrolase activity||catalytic activity	catalytic activity	hydrolase activity
AE-contig_510	Contig-510	Contig510	510	2	907	3.7	51.4		AAGE02022172	0	500	99	40	1	REV	19104	19600	Quiescin-sulfhydryl oxidase4, putative 202 1e-052	1e-52	AAEL012054-RA	99	651	100	15	1	243	1	FOR	amylase	s/enz-sugar	1233	342	amylase 126 1e-027	1E-027	gi|159550	84	709	79	12	145	529	2		AMYLASE AMY1_AEDAE ALPHA-AMYLASE I PRECURSOR 1 4-ALPHA-D-GLUCAN GLUCANOHYDROLASE ALPHA 4 ALPHA-D-GLUCAN D-GLUCAN D GLUCAN AEDES AEGYPTI ANOPHELES GAMBIAE STR. PEST DROSOPHILA PSEUDOOBSCURA CG4670-PA MELANOGASTER PREDICTED SIMILAR TO CG5809-PA STRONGYLOCENTROTUS PURPURATUS DISULFIDE ISOMERASE-RELATED PROVISIONAL DANIO RERIO HYPOTHETICAL ISOMERASE RELATED DISULFIDE-ISOMERASE A6 THIOREDOXIN DOMAIN C…	flavin-linked sulfhydryl oxidase activity	4e-13	flavin-linked sulfhydryl oxidase activity||thiol oxidase activity||oxidoreductase activity\, acting on sulfur group of donors\, oxygen as acceptor||oxidoreductase activity\, acting on sulfur group of donors||oxidoreductase activity||catalytic activity	catalytic activity	oxidoreductase activity
AE-contig_223	Contig-223	Contig223	223	1	1040	6.3	51.5		supercont1.219	0	791	94	48	1	REV	416936	417710	alpha-amylase 353 6e-098	6e-98	AAEL006719-RA	189	737	93	26	24	152	1	FOR	amylase	s/enz-sugar	1234	343	amylase 353 6e-096	6E-096	gi|159550	189	709	93	27	7	152	1		AMYLASE AEDES AEGYPTI AMY1_AEDAE ALPHA-AMYLASE I PRECURSOR 1 4-ALPHA-D-GLUCAN GLUCANOHYDROLASE ALPHA 4 ALPHA-D-GLUCAN D-GLUCAN D GLUCAN DEVELOPMENTAL DICTYOSTELIUM DISCOIDEUM HYPOTHETICAL AX4 DOMAIN-CONTAINING PUTATIVE SERINE THREONINE KINASE DOMAIN CONTAINING SIMILAR TO SLIME MOLD . FRAGMENT YAKA PLASMODIUM FALCIPARUM. FAMILY WRKY TRANSCRIPTION FACTOR MAGNESIUM TRANSPORTER ADENYLYL CYCLASE FALCI…
AE-contig_221	Contig-221	Contig221	221	3	1078	1.2	55.8	1059	supercont1.219	0	784	97	25	2	REV	415362	416140	alpha-amylase 574 e-164	1e-164	AAEL006719-RA	324	737	89	44	421	18	2	FOR	amylase	s/enz-sugar	1237	344	amylase 564 e-159	1E-159	gi|159550	279	709	97	39	404	18	2		AMYLASE AEDES AEGYPTI AMY1_AEDAE ALPHA-AMYLASE I PRECURSOR 1 4-ALPHA-D-GLUCAN GLUCANOHYDROLASE ALPHA 4 ALPHA-D-GLUCAN D-GLUCAN D GLUCAN ANOPHELES GAMBIAE STR. PEST MEGASELIA SCALARIS CERATITIS CAPITATA BIBIO MARCI SCAPTODROSOPHILA LEBANONENSIS DROSOPHILA ANANASSAE TEISSIERI PUTATIVE LUTZOMYIA LONGIPALPIS YAKUBA AMYB_DROYA B AM4N_DROAN PUNJABIENSIS WATANABEI NAGARHOLENSIS SIMULANS KIKKAWAI BOCKI	Alpha-amylase B precursor - alpha-amylase activity - calcium ion binding - carbohydrate metabolism	1e-73	alpha-amylase activity||amylase activity||hydrolase activity\, hydrolyzing O-glycosyl compounds||hydrolase activity\, acting on glycosyl bonds||hydrolase activity||catalytic activity	catalytic activity	hydrolase activity
AE-contig_220	Contig-220	Contig220	220	9	923	.	56.4		supercont1.219	0	923	98	1	1	REV	416806	417714	alpha-amylase 484 e-137	1e-137	AAEL006719-RA	289	737	87	39	1	32	1	FOR	amylase	s/enz-sugar	1246	345	amylase [Aedes aegypti] 476 e-133	1E-133	gi|2190949	243	737	98	33	1	32	2	Aedes aegypti	AMYLASE AEDES AEGYPTI AMY1_AEDAE ALPHA-AMYLASE I PRECURSOR 1 4-ALPHA-D-GLUCAN GLUCANOHYDROLASE ALPHA 4 ALPHA-D-GLUCAN D-GLUCAN D GLUCAN HYPOTHETICAL PLASMODIUM BERGHEI STRAIN ANKA DICTYOSTELIUM DISCOIDEUM DEVELOPMENTAL AX4 SIMILAR TO SLIME MOLD . FRAGMENT PUTATIVE NAK FAMILY KINASE HOMO SAPIENS HUMAN SERINE THREONINE DOMAIN-CONTAINING DOMAIN CONTAINING YAKA MAGNESIUM TRANSPORTER FALCIPARUM. WRKY …	Collagen alpha 1(V) chain precursor - collagen type V	0.085
AE-contig_222	Contig-222	Contig222	222	1	1320	4.8	52		supercont1.219	0	994	98	3	1	REV	416720	417709	alpha-amylase 549 e-157	1e-157	AAEL006719-RA	337	737	85	46	1	29	1	FOR	amylase	s/enz-sugar	1247	346	amylase [Aedes aegypti] 540 e-152	1E-152	gi|2190949	337	737	84	46	1	29	1	Aedes aegypti	AMYLASE AEDES AEGYPTI AMY1_AEDAE ALPHA-AMYLASE I PRECURSOR 1 4-ALPHA-D-GLUCAN GLUCANOHYDROLASE ALPHA 4 ALPHA-D-GLUCAN D-GLUCAN D GLUCAN HYPOTHETICAL PLASMODIUM BERGHEI STRAIN ANKA DICTYOSTELIUM DISCOIDEUM DEVELOPMENTAL AX4 SIMILAR TO SLIME MOLD . FRAGMENT PUTATIVE NAK FAMILY KINASE HOMO SAPIENS HUMAN SERINE THREONINE CRYPTOSPORIDIUM HOMINIS DOMAIN-CONTAINING DOMAIN CONTAINING FALCIPARUM 3D7 REQUI…	split zinc finger protein - nucleus - cytoplasm - transcription factor activity - transcription from RNA polymerase III promoter - regulation of cell size	0.0007	transcription factor activity||transcription regulator activity	transcription regulator activity	transcription factor activity
AE-contig_224	Contig-224	Contig224	224	1	1230	3.9	51.4		supercont1.219	0	1003	98	25	1	REV	416218	417218	alpha-amylase 645 0.0	0	AAEL006719-RA	387	737	83	53	156	25	1	FOR	amylase	s/enz-sugar	1248	347	amylase 645 0.0	0.0	gi|159550	387	709	83	55	139	25	1		AMYLASE AMY1_AEDAE ALPHA-AMYLASE I PRECURSOR 1 4-ALPHA-D-GLUCAN GLUCANOHYDROLASE ALPHA 4 ALPHA-D-GLUCAN D-GLUCAN D GLUCAN AEDES AEGYPTI ANOPHELES GAMBIAE STR. PEST DROSOPHILA ANANASSAE AM4N_DROAN SIMULANS LINI AMY1 AMY1_DROAN SECHELLIA AMYA_DROMA A MAURITIANA WATANABEI ORENA LEONTIA BOCKI KIKKAWAI AMY2 AMY2_DROAN PUNJABIENSIS NAGARHOLENSIS	Alpha-amylase B precursor - alpha-amylase activity - calcium ion binding - carbohydrate metabolism	4e-66	alpha-amylase activity||amylase activity||hydrolase activity\, hydrolyzing O-glycosyl compounds||hydrolase activity\, acting on glycosyl bonds||hydrolase activity||catalytic activity	catalytic activity	hydrolase activity
AE-contig_615	Contig-615	Contig615	615	1	599	4.2	52.1		supercont1.219	0	503	95	23	1	REV	417218	417713	alpha-amylase 167 2e-042	2e-42	AAEL006719-RA	154	737	65	21	24	53	2	FOR	amylase	s/enz-sugar	1249	348	amylase 167 2e-040	2E-040	gi|159550	154	709	65	22	7	123	1		AMYLASE AEDES AEGYPTI AMY1_AEDAE ALPHA-AMYLASE I PRECURSOR 1 4-ALPHA-D-GLUCAN GLUCANOHYDROLASE ALPHA 4 ALPHA-D-GLUCAN D-GLUCAN D GLUCAN PUTATIVE MADS-BOX TRANSCRIPTION FACTOR DICTYOSTELIUM DISCOIDEUM HYPOTHETICAL SIMILAR TO SLIME MOLD . HOMEOBOX-CONTAINING FRAGMENT HOMEOBOX CONTAINING KINASE YAKA TYROSINE KINASE-LIKE LIKE NON-TRANSPORTER ABC TRANSPORTER SERINE THREONINE PIPSQUEAK APIS MELLIFERA B…
AE-contig_562	Contig-562	Contig562	562	1	482	.	54.4		supercont1.217	0	482	97	1	1	REV	937310	937790	lumbrokinase-3(1) precursor, putative 282 4e-077	4e-77	AAEL006703-RA	142	393	97	36	1	7	2	FOR	serine protease	s/enz-ser	1250	349	ENSANGP00000023839 [Anopheles gambiae	2E-035	gi|55234778	137	378	54	36	3	37	2	Anopheles gambiae str. PEST	ANOPHELES GAMBIAE STR. PEST DROSOPHILA MELANOGASTER PSEUDOOBSCURA TRYPSIN-LIKE PROTEINASE T2B PRECURSOR OSTRINIA NUBILALIS TRYPSIN LIKE T2A SERINE ANTHONOMUS GRANDIS PREDICTED SIMILAR TO CUBILIN STRONGYLOCENTROTUS PURPURATUS UNNAMED PRODUCT TETRAODON NIGROVIRIDIS TOLLOID-LIKE 2 TOLLOID ISOFORM 4 MUS MUSCULUS INTRINSIC FACTOR-COBALAMIN RECEPTOR 1 FACTOR COBALAMIN A DISINTEGRIN-LIKE METALLOPROTEASE…	CG30371-PA - trypsin activity - proteolysis and peptidolysis	2e-20	trypsin activity||serine-type endopeptidase activity||serine-type peptidase activity||peptidase activity||hydrolase activity||catalytic activity	catalytic activity	hydrolase activity
AE-contig_466	Contig-466	Contig466	466	2	924	3.6	55.8		supercont1.88	0	430	99	25	3	REV	861514	861943	ribonuclease, putative 198 2e-051	2e-51	AAEL003492-RA	95	95	100	100	1	155	1	FOR	salivary secreted ribonuclease	s/enz-ribo	1252	350	ENSANGP00000021054 [Anopheles gambiae	2E-040	gi|55239157	115	115	74	100	1	155	1	Anopheles gambiae str. PEST	ANOPHELES GAMBIAE STR. PEST DROSOPHILA MELANOGASTER RIBONUCLEASE CERATITIS CAPITATA SALIVARY SECRETED IXODES SCAPULARIS UNNAMED PRODUCT TETRAODON NIGROVIRIDIS UNKNOWN FOR MGC XENOPUS LAEVIS HYPOTHETICAL TAURUS PREDICTED SIMILAR TO STRONGYLOCENTROTUS PURPURATUS TROGLODYTES SEGMENT CHR 11 BRIGHAM & WOMEN'S GENETICS 0434 EXPRESSED MUS MUSCULUS WOMENS HOMO SAPIENS NOVEL RATTUS NORVEGICUS ISOFORM 1 CA…	embryonic development (sensu Metazoa) - larval development (sensu Nematoda) - physiological process	5e-13
AE-contig_94	Contig-94	Contig94	94	1	1066	3.2	50.1		supercont1.208	0	441	99	96	2	REV	817613	818053	inosine-uridine preferring nucleoside hydrolase 415 e-116	1e-116	AAEL006485-RB	206	338	99	61	1	102	1	FOR	salivary purine nucleosidase	s/enz-pur	1253	351	salivary purine nucleosidase [Aedes a	1E-114	gi|21654712	206	338	99	61	1	102	1	Aedes aegypti	SALIVARY PURINE NUCLEOSIDASE AEDES AEGYPTI PUTATIVE HYDROLASE ALBOPICTUS ANOPHELES GAMBIAE STR. PEST CULEX PIPIENS QUINQUEFASCIATUS DROSOPHILA PSEUDOOBSCURA MELANOGASTER XENOPUS LAEVIS TROPICALIS CG5418-PA UNKNOWN FOR MGC DANIO RERIO UNNAMED PRODUCT TETRAODON NIGROVIRIDIS PREDICTED HYPOTHETICAL ISOFORM 1 2 SIMILAR TO NOVEL CONTAINING AN INOSINE-URIDINE PREFERRING NUCLEOSIDE DOMAIN INOSINE URIDINE…	zgc:103582 - cellular_component unknown - molecular_function unknown - biological_process unknown	3e-25	molecular_function unknown	molecular_function unknown
AE-contig_92	Contig-92	Contig92	92	42	1241	2.3	51.5		supercont1.208	0	514	99	103	2	REV	817042	817555	inosine-uridine preferring nucleoside hydrolase 623 e-179	1e-179	AAEL006485-RB	316	338	97	93	1	109	1	FOR	salivary purine nucleosidase	s/enz-pur	1295	352	salivary purine nucleosidase [Aedes a	1E-176	gi|21654712	316	338	97	93	1	109	1	Aedes aegypti	SALIVARY PURINE NUCLEOSIDASE AEDES AEGYPTI PUTATIVE HYDROLASE ALBOPICTUS ANOPHELES GAMBIAE STR. PEST CULEX PIPIENS QUINQUEFASCIATUS DROSOPHILA MELANOGASTER PSEUDOOBSCURA CG5418-PA XENOPUS LAEVIS TROPICALIS UNKNOWN FOR MGC DANIO RERIO PREDICTED HYPOTHETICAL ISOFORM 1 2 UNNAMED PRODUCT TETRAODON NIGROVIRIDIS SIMILAR TO NOVEL CONTAINING AN INOSINE-URIDINE PREFERRING NUCLEOSIDE DOMAIN INOSINE URIDINE…	zgc:103582 - cellular_component unknown - molecular_function unknown - biological_process unknown	2e-31	molecular_function unknown	molecular_function unknown
AE-contig_97	Contig-97	Contig97	97	1	1215	3.6	50		supercont1.208	0	441	99	105	2	REV	817613	818053	inosine-uridine preferring nucleoside hydrolase 500 e-142	1e-142	AAEL006485-RB	257	338	96	76	1	111	1	FOR	salivary purine nucleosidase	s/enz-pur	1296	353	salivary purine nucleosidase [Aedes a	1E-139	gi|21654712	257	338	96	76	1	111	1	Aedes aegypti	SALIVARY PURINE NUCLEOSIDASE AEDES AEGYPTI PUTATIVE HYDROLASE ALBOPICTUS ANOPHELES GAMBIAE STR. PEST CULEX PIPIENS QUINQUEFASCIATUS DROSOPHILA PSEUDOOBSCURA MELANOGASTER CG5418-PA XENOPUS LAEVIS TROPICALIS UNKNOWN FOR MGC DANIO RERIO PREDICTED HYPOTHETICAL ISOFORM 1 2 UNNAMED PRODUCT TETRAODON NIGROVIRIDIS SIMILAR TO INOSINE-URIDINE PREFERRING NUCLEOSIDE XANTHOMONAS ORYZAE PV. INOSINE URIDINE NOV…	zgc:103582 - cellular_component unknown - molecular_function unknown - biological_process unknown	7e-26	molecular_function unknown	molecular_function unknown
AE-contig_96	Contig-96	Contig96	96	1	1059	6.9	50.4		supercont1.208	0	437	99	71	2	REV	817613	818049	inosine-uridine preferring nucleoside hydrolase 367 e-102	1e-102	AAEL006485-RB	207	338	90	61	1	73	1	FOR	salivary purine nucleosidase	s/enz-pur	1297	354	salivary purine nucleosidase [Aedes a	1E-100	gi|21654712	207	338	90	61	1	73	1	Aedes aegypti	SALIVARY PURINE NUCLEOSIDASE AEDES AEGYPTI PUTATIVE HYDROLASE ALBOPICTUS ANOPHELES GAMBIAE STR. PEST CULEX PIPIENS QUINQUEFASCIATUS XENOPUS LAEVIS TROPICALIS DROSOPHILA PSEUDOOBSCURA MELANOGASTER UNKNOWN FOR MGC CG5418-PA DANIO RERIO INOSINE-URIDINE PREFERRING NUCLEOSIDE ENTAMOEBA HISTOLYTICA HM-1 IMSS INOSINE URIDINE HM 1 PREDICTED HYPOTHETICAL ISOFORM 2 UNNAMED PRODUCT TETRAODON NIGROVIRIDIS SI…	zgc:103582 - cellular_component unknown - molecular_function unknown - biological_process unknown	1e-18	molecular_function unknown	molecular_function unknown
AE-contig_95	Contig-95	Contig95	95	1	1109	4.1	49.7		supercont1.208	0	441	100	80	2	REV	817613	818053	inosine-uridine preferring nucleoside hydrolase 435 e-122	1e-122	AAEL006485-RB	243	338	89	72	1	86	1	FOR	salivary purine nucleosidase	s/enz-pur	1298	355	salivary purine nucleosidase [Aedes a	1E-120	gi|21654712	243	338	89	72	1	86	1	Aedes aegypti	SALIVARY PURINE NUCLEOSIDASE AEDES AEGYPTI PUTATIVE HYDROLASE ALBOPICTUS ANOPHELES GAMBIAE STR. PEST CULEX PIPIENS QUINQUEFASCIATUS DROSOPHILA PSEUDOOBSCURA MELANOGASTER XENOPUS LAEVIS TROPICALIS UNKNOWN FOR MGC CG5418-PA DANIO RERIO PREDICTED HYPOTHETICAL ISOFORM 1 UNNAMED PRODUCT TETRAODON NIGROVIRIDIS 2 CAENORHABDITIS ELEGANS INOSINE-URIDINE PREFERRING NUCLEOSIDE XANTHOMONAS ORYZAE PV. INOSINE…	zgc:103582 - cellular_component unknown - molecular_function unknown - biological_process unknown	5e-26	molecular_function unknown	molecular_function unknown
AE-contig_93	Contig-93	Contig93	93	1	825	0.5	50.7		supercont1.208	0	395	98	78	1	REV	817664	818053	inosine-uridine preferring nucleoside hydrolase 137 6e-033	6e-33	AAEL006485-RB	88	338	81	26	25	84	3	FOR	salivary purine nucleosidase	s/enz-pur	1299	356	salivary purine nucleosidase [Aedes a	6E-031	gi|21654712	88	338	81	26	25	84	3	Aedes aegypti	SALIVARY PURINE NUCLEOSIDASE AEDES AEGYPTI PUTATIVE HYDROLASE ALBOPICTUS ANOPHELES GAMBIAE STR. PEST ASPERGILLUS FUMIGATUS HYPOTHETICAL DROSOPHILA MELANOGASTER CG5418-PA INOSINE-URIDINE PREFERRING NUCLEOSIDE ENTAMOEBA HISTOLYTICA HM-1 IMSS INOSINE URIDINE HM 1 PREDICTED SIMILAR TO URIDINE-PREFERRING 37.2 KD STRONGYLOCENTROTUS PURPURATUS CULEX PIPIENS QUINQUEFASCIATUS XANTHOMONAS ORYZAE PV. CAMPES…	zgc:103582 - cellular_component unknown - molecular_function unknown - biological_process unknown	0.014	molecular_function unknown	molecular_function unknown
AE-contig_91	Contig-91	Contig91	91	9	1243	.	51.6		supercont1.208	0	441	98	81	3	REV	817613	818053	inosine-uridine preferring nucleoside hydrolase 451 e-127	1e-127	AAEL006485-RB	315	338	77	93	1	87	1	FOR	salivary purine nucleosidase	s/enz-pur	1308	357	salivary purine nucleosidase [Aedes a	1E-125	gi|21654712	315	338	76	93	1	87	1	Aedes aegypti	SALIVARY PURINE NUCLEOSIDASE AEDES AEGYPTI PUTATIVE HYDROLASE ALBOPICTUS ANOPHELES GAMBIAE STR. PEST CULEX PIPIENS QUINQUEFASCIATUS XENOPUS LAEVIS TROPICALIS DROSOPHILA PSEUDOOBSCURA MELANOGASTER UNKNOWN FOR MGC CG5418-PA DANIO RERIO PREDICTED HYPOTHETICAL ISOFORM 1 2 UNNAMED PRODUCT TETRAODON NIGROVIRIDIS SIMILAR TO NOVEL CONTAINING AN INOSINE-URIDINE PREFERRING NUCLEOSIDE DOMAIN INOSINE URIDINE…	zgc:103582 - cellular_component unknown - molecular_function unknown - biological_process unknown	4e-27	molecular_function unknown	molecular_function unknown
AE-contig_901	Contig-901	Contig901	901	1	1366	4.8	46.6		supercont1.19	0	595	97	27	2	FOR	1321929	1322519	alkaline phosphatase 400 e-112	1e-112	AAEL000931-RA	283	562	76	50	1	288	1	FOR	salivary alkaline phosphatase	s/enz-phos	1309	358	ENSANGP00000016308 [Anopheles gambiae	6E-062	gi|55240158	190	494	63	38	2	399	1	Anopheles gambiae str. PEST	ANOPHELES GAMBIAE STR. PEST DROSOPHILA PSEUDOOBSCURA PREDICTED SIMILAR TO MELLIFERA CG1462-PA ISOFORM A MELANOGASTER APH4_DROME ALKALINE PHOSPHATASE 4 PRECURSOR UNKNOWN FOR MGC XENOPUS LAEVIS TISSUE-NONSPECIFIC RATTUS NORVEGICUS TISSUE NONSPECIFIC PPBT_RAT ISOZYME AP-TNAP LIVER BONE KIDNEY TNSALP AP TNAP 2 MUS MUSCULUS UNNAMED PRODUCT PPBT_MOUSE CG1462-PB B ALPL-PROV ALPL PROV EC HEPATIC RAT DANI…	Alkaline phosphatase 4 precursor - alkaline phosphatase activity - neurogenesis - epithelial fluid transport	3e-43	alkaline phosphatase activity||phosphoric monoester hydrolase activity||phosphoric ester hydrolase activity||hydrolase activity\, acting on ester bonds||hydrolase activity||catalytic activity	catalytic activity	hydrolase activity
AE-contig_425	Contig-425	Contig425	425	2	1322	3.6	53.1		supercont1.105	0	982	98	25	1	REV	1130484	1131460	carboxylesterase 473 e-134	1e-134	AAEL004022-RA	275	636	87	43	1	140	3	FOR	putative carboxylesterase	s/enz-esterase	1311	359	putative carboxylesterase [Aedes aegy	1E-131	gi|18568286	275	636	87	43	1	140	3	Aedes aegypti	PUTATIVE CARBOXYLESTERASE AEDES AEGYPTI ANOPHELES GAMBIAE STR. PEST CG5397-PA DROSOPHILA MELANOGASTER PSEUDOOBSCURA PREDICTED SIMILAR TO APIS MELLIFERA ESTERASE 2 ISOFORM 1 STRONGYLOCENTROTUS PURPURATUS CHAIN THERMOPHYLIC PNB PARA-NITROBENZYL INTRACELLULAR B BACILLUS LICHENIFORMIS ATCC NITROBENZYL P-NITROBENZYL PARA P 56C8 JUVENILE HORMONE CG3841-PA PUMILUS ATHALIA ROSAE SUBTILIS SUBSP. 168 PNBA_…	sterol O-acyltransferase activity	9e-75	sterol O-acyltransferase activity||O-acyltransferase activity||acyltransferase activity||transferase activity\, transferring groups other than amino-acyl groups||transferase activity\, transferring acyl groups||transferase activity||catalytic activity	catalytic activity	transferase activity
AE-contig_639	Contig-639	Contig639	639	1	613	5.2	53.2		supercont1.42	5e-30	77	98	25	3	FOR	2201793	2201868												same as contig 324 BAX mediated apoptosis inhibitor	s/enz-epoxide hydrolase	1312	360	PREDICTED: similar to epoxide hydro	2.3	gi|73993678	39	554	38	7	227	244	1	Canis familiaris	PREDICTED SIMILAR TO EPOXIDE HYDROLASE 2 CYTOPLASMIC ISOFORM 4 CANIS FAMILIARIS 1 3
AE-contig_235	Contig-235	Contig235	235	1	941	.	48.8		supercont1.1737	0	395	99	5	2	FOR	20258	20650	serine-type enodpeptidase, 384 e-107	1e-107	AAEL015294-RB	194	270	98	72	1	56	2	FOR	salivary chymotrypsin-like enzyme	s/enz-chymo	1313	361	putative chymotrypsin-like serine pro	1E-100	gi|18568328	205	288	91	71	1	56	2	Aedes aegypti	PUTATIVE CHYMOTRYPSIN-LIKE SERINE PROTEASE AEDES AEGYPTI CHYMOTRYPSIN LIKE LARVAL PRECURSOR ANOPHELES GAMBIAE STR. PEST 2 DARLINGI 1 AQUASALIS K17 F1R2 CHRYSOMYA BEZZIANA K16 K14 PREDICTED SIMILAR TO EC ORIENTAL HORNET PARTIAL APIS MELLIFERA K4.1 F1R1 DROSOPHILA PSEUDOOBSCURA CG5255-PA K8 CHYMOTRIPSIN CULICOIDES SONORENSIS MELANOGASTER CG9676-PA YAKUBA	CG9676-PA - serine-type endopeptidase activity - proteolysis and peptidolysis	2e-14	serine-type endopeptidase activity||serine-type peptidase activity||peptidase activity||hydrolase activity||catalytic activity	catalytic activity	hydrolase activity
AE-contig_234	Contig-234	Contig234	234	11	1199	2.8	48		supercont1.1737	1e-163	392	93	26	3	FOR	20259	20650	serine-type enodpeptidase, 552 e-157	1e-157	AAEL015294-RA	281	281	95	100	1	111	1	FOR	salivary chymotrypsin-like enzyme	s/enz-chymo	1324	362	putative chymotrypsin-like serine pro	1E-123	gi|18568328	233	288	93	81	1	111	2	Aedes aegypti	PUTATIVE CHYMOTRYPSIN-LIKE SERINE PROTEASE AEDES AEGYPTI CHYMOTRYPSIN LIKE 1 ANOPHELES AQUASALIS GAMBIAE STR. PEST CHYMOTRIPSIN DARLINGI 2 LARVAL PRECURSOR ANCHYM1 AFRICAN MALARIA MOSQUITO CTR1_ANOGA PREDICTED SIMILAR TO EC ORIENTAL HORNET PARTIAL APIS MELLIFERA CHYMOTRYPSINOGEN-LIKE ANCHYM2 CTR2_ANOGA CHYMOTRYPSINOGEN RHYZOPERTHA DOMINICA II-LIKE II CTENOCEPHALIDES FELIS CG5255-PA CULICOIDES SON…	CG5255-PA - serine-type endopeptidase activity - proteolysis and peptidolysis	9e-34	serine-type endopeptidase activity||serine-type peptidase activity||peptidase activity||hydrolase activity||catalytic activity	catalytic activity	hydrolase activity
AE-contig_236	Contig-236	Contig236	236	1	951	0.1	47.3		supercont1.1737	1e-135	289	96	9	2	FOR	19909	20196	serine-type enodpeptidase, 196 1e-050	1e-50	AAEL015294-RA	138	281	76	49	79	45	2	FOR	salivary chymotrypsin-like enzyme	s/enz-chymo	1325	363	putative chymotrypsin-like serine pro	7E-048	gi|18568328	138	288	76	48	79	45	2	Aedes aegypti	PUTATIVE CHYMOTRYPSIN-LIKE SERINE PROTEASE AEDES AEGYPTI CHYMOTRYPSIN LIKE LARVAL PRECURSOR 1 ANOPHELES AQUASALIS 2 DARLINGI CHYMOTRYPSINOGEN RHYZOPERTHA DOMINICA PREDICTED SIMILAR TO EC ORIENTAL HORNET PARTIAL APIS MELLIFERA CTENOCEPHALIDES FELIS CHYMOTRIPSIN GAMBIAE STR. PEST II-LIKE II DROSOPHILA PSEUDOOBSCURA ANCHYM1 AFRICAN MALARIA MOSQUITO CTR1_ANOGA K17 F1R2 CHRYSOMYA BEZZIANA TRYPSIN HETE…	CG7829-PA, isoform A - trypsin activity - proteolysis and peptidolysis	3e-08	trypsin activity||serine-type endopeptidase activity||serine-type peptidase activity||peptidase activity||hydrolase activity||catalytic activity	catalytic activity	hydrolase activity
AE-contig_486	Contig-486	Contig486	486	2	1056	4.1	46.3		supercont1.47	0	601	95	265	1	REV	1698096	1698690	imaginal disc growth factor 410 e-115	1e-115	AAEL002023-RA	242	441	88	55	1	141	1	FOR	Chitinase-like protein - imaginal disk growth factor protein 4	s/enz-chit imm	1327	364	imaginal disk growth factor protein 4	1E-104	gi|56684623	210	273	91	77	1	141	1	Aedes aegypti	IMAGINAL DISK GROWTH FACTOR 4 AEDES AEGYPTI BACTERIA RESPONSIVE 2 AGBR2 ANOPHELES GAMBIAE STR. PEST DISC GLOSSINA MORSITANS DROSOPHILA PSEUDOOBSCURA CHITINASE-RELATED PRECURSOR CHITINASE RELATED CG5210-PA MELANOGASTER CH47_DROME CHITINASE-LIKE DS47 LIKE CG1780-PB ISOFORM B CG1780-PA IDGF4_DROME IDGF4 1 AGBR1 BOMBYX MORI PIERIS RAPAE CG4475-PA IDGF2_DROME IDGF2 CHAIN CRYSTAL STRUCTURE FACTOR-2 PUT…	Chitinase-like protein Idgf4 precursor - extracellular region - imaginal disc development - imaginal disc growth factor activity	6e-61	imaginal disc growth factor activity||growth factor activity||receptor binding||signal transducer activity	signal transducer activity	receptor binding
AE-contig_266	Contig-266	Contig266	266	1	1242	2.3	54		supercont1.201	0	943	99	25	1	FOR	221119	222060	salivary apyrase, putative 569 e-163	1e-163	AAEL006333-RA	284	572	99	50	24	67	2	FOR	second apyrase	s/enz-apy	1328	365	salivary apyrase; 5' nucleotidase [Cu	3E-092	gi|38350627	289	554	56	52	5	82	1	Culex pipiens quinquefasciatus	SALIVARY APYRASE 5' NUCLEOTIDASE CULEX PIPIENS QUINQUEFASCIATUS PUTATIVE ANOPHELES GAMBIAE STR. PEST 5'-NUCLEOTIDASE DROSOPHILA PSEUDOOBSCURA AEDES ALBOPICTUS STEPHENSI CHRYSOPTIN PRECURSOR CHRYSOPS SP. APY_AEDAE ATP-DIPHOSPHATASE ADENOSINE DIPHOSPHATASE ADPASE ATP-DIPHOSPHOHYDROLASE ALLERGEN AED A 1 DIPHOSPHOHYDROLASE CG1961-PA MELANOGASTER 5'-NUCLEOTIDASE-RELATED GLOSSINA MORSITANS NUCLEOTIDASE…	5'-nucleotidase activity	4e-56	5'-nucleotidase activity||nucleotidase activity||phosphoric monoester hydrolase activity||phosphoric ester hydrolase activity||hydrolase activity\, acting on ester bonds||hydrolase activity||catalytic activity	catalytic activity	hydrolase activity
AE-contig_265	Contig-265	Contig265	265	8	1642	2.6	52.7		supercont1.201	0	1222	96	25	2	FOR	221106	222325	salivary apyrase, putative 468 e-132	1e-132	AAEL006333-RA	239	572	98	42	6	25	3	FOR	second apyrase	s/enz-apy	1336	366	salivary apyrase; 5' nucleotidase [Cu	7E-069	gi|38350627	224	554	57	40	5	94	2	Culex pipiens quinquefasciatus	SALIVARY APYRASE 5' NUCLEOTIDASE CULEX PIPIENS QUINQUEFASCIATUS ANOPHELES GAMBIAE STR. PEST PUTATIVE 5'-NUCLEOTIDASE STEPHENSI CHRYSOPTIN PRECURSOR CHRYSOPS SP. AEDES ALBOPICTUS APY_AEDAE ATP-DIPHOSPHATASE ADENOSINE DIPHOSPHATASE ADPASE ATP-DIPHOSPHOHYDROLASE ALLERGEN AED A 1 DIPHOSPHOHYDROLASE DROSOPHILA PSEUDOOBSCURA CG1961-PA MELANOGASTER PREDICTED SIMILAR TO MELLIFERA 5 APIS MESORHIZOBIUM LOT…	5'-nucleotidase activity	5e-37	5'-nucleotidase activity||nucleotidase activity||phosphoric monoester hydrolase activity||phosphoric ester hydrolase activity||hydrolase activity\, acting on ester bonds||hydrolase activity||catalytic activity	catalytic activity	hydrolase activity
AE-contig_98	Contig-98	Contig98	98	44	1807	0.8	57.1	1788	supercont1.201	1e-155	343	95	36	8	REV	1129302	1129644	apyrase, putative 1069 0.0	0	AAEL006347-RA	545	562	97	97	1	65	1	FOR	salivary apyrase	s/enz-apy	1380	367	Apyrase precursor (ATP-diphosphat	0.0	gi|1703351	545	562	99	97	1	65	1		APY_AEDAE APYRASE PRECURSOR ATP-DIPHOSPHATASE ADENOSINE DIPHOSPHATASE ADPASE ATP-DIPHOSPHOHYDROLASE ALLERGEN AED A 1 DIPHOSPHOHYDROLASE SALIVARY AEDES ALBOPICTUS ANOPHELES STEPHENSI GAMBIAE STR. PEST PUTATIVE 5'-NUCLEOTIDASE 5' NUCLEOTIDASE DROSOPHILA PSEUDOOBSCURA CG1961-PA MELANOGASTER CHRYSOPTIN CHRYSOPS SP. 5'-NUCLEOTIDASE-RELATED GLOSSINA MORSITANS NUCLEOTIDASE-RELATED RELATED CULEX PIPIENS …	5'-nucleotidase activity	0	5'-nucleotidase activity||nucleotidase activity||phosphoric monoester hydrolase activity||phosphoric ester hydrolase activity||hydrolase activity\, acting on ester bonds||hydrolase activity||catalytic activity	catalytic activity	hydrolase activity
AE-contig_106	Contig-106	Contig106	106	1	1174	6.1	52.2		supercont1.201	1e-117	228	98	4	4	REV	1130806	1131033	apyrase, putative 399 e-112	1e-112	AAEL006347-RA	202	562	97	36	1	16	3	FOR	salivary apyrase	s/enz-apy	1381	368	apyrase 402 e-110	1E-110	gi|763502	248	563	83	44	1	16	1		APYRASE APY_AEDAE PRECURSOR ATP-DIPHOSPHATASE ADENOSINE DIPHOSPHATASE ADPASE ATP-DIPHOSPHOHYDROLASE ALLERGEN AED A 1 DIPHOSPHOHYDROLASE SALIVARY AEDES ALBOPICTUS ANOPHELES GAMBIAE STR. PEST PUTATIVE 5'-NUCLEOTIDASE 5' NUCLEOTIDASE STEPHENSI DROSOPHILA PSEUDOOBSCURA 5'-NUCLEOTIDASE-RELATED GLOSSINA MORSITANS NUCLEOTIDASE-RELATED RELATED CG1961-PA MELANOGASTER CHRYSOPTIN CHRYSOPS SP. APY CULEX PIPI…	5'-nucleotidase activity	9e-39	5'-nucleotidase activity||nucleotidase activity||phosphoric monoester hydrolase activity||phosphoric ester hydrolase activity||hydrolase activity\, acting on ester bonds||hydrolase activity||catalytic activity	catalytic activity	hydrolase activity
AE-contig_104	Contig-104	Contig104	104	1	1323	4.6	53.5		supercont1.201	1e-122	285	94	31	4	REV	1130189	1130473	apyrase, putative 575 e-164	1e-164	AAEL006347-RA	298	562	96	53	7	70	2	FOR	salivary apyrase	s/enz-apy	1382	369	apyrase 580 e-164	1E-164	gi|763502	298	563	97	53	7	70	2		APYRASE APY_AEDAE PRECURSOR ATP-DIPHOSPHATASE ADENOSINE DIPHOSPHATASE ADPASE ATP-DIPHOSPHOHYDROLASE ALLERGEN AED A 1 DIPHOSPHOHYDROLASE SALIVARY AEDES ALBOPICTUS ANOPHELES STEPHENSI GAMBIAE STR. PEST PUTATIVE 5'-NUCLEOTIDASE 5' NUCLEOTIDASE APY DROSOPHILA PSEUDOOBSCURA CG1961-PA MELANOGASTER CHRYSOPTIN CHRYSOPS SP. 5'-NUCLEOTIDASE-RELATED GLOSSINA MORSITANS NUCLEOTIDASE-RELATED RELATED CULEX PIPI…	5'-nucleotidase activity	4e-65	5'-nucleotidase activity||nucleotidase activity||phosphoric monoester hydrolase activity||phosphoric ester hydrolase activity||hydrolase activity\, acting on ester bonds||hydrolase activity||catalytic activity	catalytic activity	hydrolase activity
AE-contig_110	Contig-110	Contig110	110	1	981	5.8	51.5		supercont1.201	1e-114	228	97	8	3	REV	1130806	1131033	apyrase, putative 311 3e-085	3e-85	AAEL006347-RA	156	562	96	28	22	18	2	FOR	salivary apyrase	s/enz-apy	1383	370	apyrase 311 3e-083	3E-083	gi|763502	156	563	96	28	22	18	2		APYRASE APY_AEDAE PRECURSOR ATP-DIPHOSPHATASE ADENOSINE DIPHOSPHATASE ADPASE ATP-DIPHOSPHOHYDROLASE ALLERGEN AED A 1 DIPHOSPHOHYDROLASE SALIVARY AEDES ALBOPICTUS ANOPHELES GAMBIAE STR. PEST STEPHENSI PUTATIVE 5'-NUCLEOTIDASE 5' NUCLEOTIDASE DROSOPHILA PSEUDOOBSCURA 5'-NUCLEOTIDASE-RELATED GLOSSINA MORSITANS NUCLEOTIDASE-RELATED RELATED CG1961-PA MELANOGASTER CHRYSOPTIN CHRYSOPS SP. CULEX PIPIENS …	5'-nucleotidase activity	1e-31	5'-nucleotidase activity||nucleotidase activity||phosphoric monoester hydrolase activity||phosphoric ester hydrolase activity||hydrolase activity\, acting on ester bonds||hydrolase activity||catalytic activity	catalytic activity	hydrolase activity
AE-contig_108	Contig-108	Contig108	108	1	1178	4.6	53		supercont1.201	1e-117	228	98	30	4	REV	1130806	1131033	apyrase, putative 498 e-141	1e-141	AAEL006347-RA	262	562	95	47	1	50	2	FOR	salivary apyrase	s/enz-apy	1384	371	apyrase 501 e-140	1E-140	gi|763502	262	563	96	47	1	50	2		APYRASE APY_AEDAE PRECURSOR ATP-DIPHOSPHATASE ADENOSINE DIPHOSPHATASE ADPASE ATP-DIPHOSPHOHYDROLASE ALLERGEN AED A 1 DIPHOSPHOHYDROLASE SALIVARY AEDES ALBOPICTUS ANOPHELES STEPHENSI GAMBIAE STR. PEST PUTATIVE 5'-NUCLEOTIDASE 5' NUCLEOTIDASE DROSOPHILA PSEUDOOBSCURA APY CG1961-PA MELANOGASTER 5'-NUCLEOTIDASE-RELATED GLOSSINA MORSITANS NUCLEOTIDASE-RELATED RELATED CHRYSOPTIN CHRYSOPS SP. CULEX PIPI…	5'-nucleotidase activity	1e-56	5'-nucleotidase activity||nucleotidase activity||phosphoric monoester hydrolase activity||phosphoric ester hydrolase activity||hydrolase activity\, acting on ester bonds||hydrolase activity||catalytic activity	catalytic activity	hydrolase activity
AE-contig_105	Contig-105	Contig105	105	1	1280	3.8	52.7		supercont1.201	1e-117	228	98	31	4	REV	1130806	1131033	apyrase, putative 508 e-144	1e-144	AAEL006347-RA	271	562	94	48	5	64	1	FOR	salivary apyrase	s/enz-apy	1385	372	apyrase 512 e-143	1E-143	gi|763502	271	563	95	48	5	64	1		APYRASE APY_AEDAE PRECURSOR ATP-DIPHOSPHATASE ADENOSINE DIPHOSPHATASE ADPASE ATP-DIPHOSPHOHYDROLASE ALLERGEN AED A 1 DIPHOSPHOHYDROLASE SALIVARY AEDES ALBOPICTUS ANOPHELES STEPHENSI GAMBIAE STR. PEST PUTATIVE 5'-NUCLEOTIDASE 5' NUCLEOTIDASE DROSOPHILA PSEUDOOBSCURA APY CG1961-PA MELANOGASTER 5'-NUCLEOTIDASE-RELATED GLOSSINA MORSITANS NUCLEOTIDASE-RELATED RELATED CHRYSOPTIN CHRYSOPS SP. CULEX PIPI…	5'-nucleotidase activity	4e-59	5'-nucleotidase activity||nucleotidase activity||phosphoric monoester hydrolase activity||phosphoric ester hydrolase activity||hydrolase activity\, acting on ester bonds||hydrolase activity||catalytic activity	catalytic activity	hydrolase activity
AE-contig_109	Contig-109	Contig109	109	1	1290	6.4	52.1		supercont1.201	1e-117	228	98	1	4	REV	1130806	1131033	apyrase, putative 469 e-132	1e-132	AAEL006347-RA	253	562	94	45	1	14	1	FOR	salivary apyrase	s/enz-apy	1386	373	apyrase 473 e-132	1E-132	gi|763502	253	563	94	45	1	14	1		APYRASE APY_AEDAE PRECURSOR ATP-DIPHOSPHATASE ADENOSINE DIPHOSPHATASE ADPASE ATP-DIPHOSPHOHYDROLASE ALLERGEN AED A 1 DIPHOSPHOHYDROLASE SALIVARY AEDES ALBOPICTUS ANOPHELES STEPHENSI GAMBIAE STR. PEST PUTATIVE 5'-NUCLEOTIDASE 5' NUCLEOTIDASE DROSOPHILA PSEUDOOBSCURA APY CG1961-PA MELANOGASTER 5'-NUCLEOTIDASE-RELATED GLOSSINA MORSITANS NUCLEOTIDASE-RELATED RELATED CHRYSOPTIN CHRYSOPS SP. CULEX PIPI…	5'-nucleotidase activity	3e-48	5'-nucleotidase activity||nucleotidase activity||phosphoric monoester hydrolase activity||phosphoric ester hydrolase activity||hydrolase activity\, acting on ester bonds||hydrolase activity||catalytic activity	catalytic activity	hydrolase activity
AE-contig_103	Contig-103	Contig103	103	1	1194	3.8	53.7		supercont1.201	1e-117	228	98	29	4	REV	1130806	1131033	apyrase, putative 490 e-139	1e-139	AAEL006347-RA	269	562	93	48	1	57	1	FOR	salivary apyrase	s/enz-apy	1387	374	apyrase 494 e-138	1E-138	gi|763502	269	563	94	48	1	57	1		APYRASE APY_AEDAE PRECURSOR ATP-DIPHOSPHATASE ADENOSINE DIPHOSPHATASE ADPASE ATP-DIPHOSPHOHYDROLASE ALLERGEN AED A 1 DIPHOSPHOHYDROLASE SALIVARY AEDES ALBOPICTUS ANOPHELES STEPHENSI GAMBIAE STR. PEST PUTATIVE 5'-NUCLEOTIDASE 5' NUCLEOTIDASE DROSOPHILA PSEUDOOBSCURA APY CG1961-PA MELANOGASTER 5'-NUCLEOTIDASE-RELATED GLOSSINA MORSITANS NUCLEOTIDASE-RELATED RELATED CHRYSOPTIN CHRYSOPS SP. CULEX PIPI…	5'-nucleotidase activity	5e-53	5'-nucleotidase activity||nucleotidase activity||phosphoric monoester hydrolase activity||phosphoric ester hydrolase activity||hydrolase activity\, acting on ester bonds||hydrolase activity||catalytic activity	catalytic activity	hydrolase activity
AE-contig_107	Contig-107	Contig107	107	1	1224	4.1	53.8		supercont1.201	1e-112	224	98	24	4	REV	1130806	1131029	apyrase, putative 479 e-136	1e-136	AAEL006347-RA	263	562	93	47	7	71	1	FOR	salivary apyrase	s/enz-apy	1388	375	apyrase 483 e-135	1E-135	gi|763502	263	563	94	47	7	71	1		APYRASE APY_AEDAE PRECURSOR ATP-DIPHOSPHATASE ADENOSINE DIPHOSPHATASE ADPASE ATP-DIPHOSPHOHYDROLASE ALLERGEN AED A 1 DIPHOSPHOHYDROLASE SALIVARY AEDES ALBOPICTUS ANOPHELES STEPHENSI GAMBIAE STR. PEST PUTATIVE 5'-NUCLEOTIDASE 5' NUCLEOTIDASE APY DROSOPHILA PSEUDOOBSCURA CG1961-PA MELANOGASTER 5'-NUCLEOTIDASE-RELATED GLOSSINA MORSITANS NUCLEOTIDASE-RELATED RELATED CHRYSOPTIN CHRYSOPS SP. CULEX PIPI…	5'-nucleotidase activity	2e-51	5'-nucleotidase activity||nucleotidase activity||phosphoric monoester hydrolase activity||phosphoric ester hydrolase activity||hydrolase activity\, acting on ester bonds||hydrolase activity||catalytic activity	catalytic activity	hydrolase activity
AE-contig_100	Contig-100	Contig100	100	1	1298	4.9	52.8		supercont1.201	1e-115	212	100	28	4	REV	1130534	1130745	apyrase, putative 521 e-148	1e-148	AAEL006347-RA	288	562	92	51	1	48	1	FOR	salivary apyrase	s/enz-apy	1389	376	apyrase 528 e-148	1E-148	gi|763502	288	563	93	51	1	48	1		APYRASE APY_AEDAE PRECURSOR ATP-DIPHOSPHATASE ADENOSINE DIPHOSPHATASE ADPASE ATP-DIPHOSPHOHYDROLASE ALLERGEN AED A 1 DIPHOSPHOHYDROLASE SALIVARY AEDES ALBOPICTUS ANOPHELES STEPHENSI GAMBIAE STR. PEST PUTATIVE 5'-NUCLEOTIDASE 5' NUCLEOTIDASE APY DROSOPHILA PSEUDOOBSCURA CG1961-PA MELANOGASTER 5'-NUCLEOTIDASE-RELATED GLOSSINA MORSITANS NUCLEOTIDASE-RELATED RELATED CHRYSOPTIN CHRYSOPS SP. CULEX PIPI…	5'-nucleotidase activity	2e-60	5'-nucleotidase activity||nucleotidase activity||phosphoric monoester hydrolase activity||phosphoric ester hydrolase activity||hydrolase activity\, acting on ester bonds||hydrolase activity||catalytic activity	catalytic activity	hydrolase activity
AE-contig_101	Contig-101	Contig101	101	1	1236	3.4	53.5		supercont1.201	1e-117	228	98	23	4	REV	1130806	1131033	apyrase, putative 548 e-156	1e-156	AAEL006347-RA	317	562	89	56	1	51	1	FOR	salivary apyrase	s/enz-apy	1390	377	apyrase 551 e-155	1E-155	gi|763502	323	563	88	57	1	51	1		APYRASE APY_AEDAE PRECURSOR ATP-DIPHOSPHATASE ADENOSINE DIPHOSPHATASE ADPASE ATP-DIPHOSPHOHYDROLASE ALLERGEN AED A 1 DIPHOSPHOHYDROLASE SALIVARY AEDES ALBOPICTUS ANOPHELES STEPHENSI GAMBIAE STR. PEST PUTATIVE 5'-NUCLEOTIDASE 5' NUCLEOTIDASE APY DROSOPHILA PSEUDOOBSCURA CG1961-PA MELANOGASTER 5'-NUCLEOTIDASE-RELATED GLOSSINA MORSITANS NUCLEOTIDASE-RELATED RELATED CHRYSOPTIN CHRYSOPS SP. CULEX PIPI…	5'-nucleotidase activity	6e-62	5'-nucleotidase activity||nucleotidase activity||phosphoric monoester hydrolase activity||phosphoric ester hydrolase activity||hydrolase activity\, acting on ester bonds||hydrolase activity||catalytic activity	catalytic activity	hydrolase activity
AE-contig_99	Contig-99	Contig99	99	1	1347	5.1	52.3		supercont1.201	1e-135	258	98	23	4	REV	1130219	1130476	apyrase, putative 563 e-161	1e-161	AAEL006347-RA	322	562	88	57	1	52	1	FOR	salivary apyrase	s/enz-apy	1391	378	apyrase 567 e-160	1E-160	gi|763502	288	563	97	51	1	52	1		APYRASE APY_AEDAE PRECURSOR ATP-DIPHOSPHATASE ADENOSINE DIPHOSPHATASE ADPASE ATP-DIPHOSPHOHYDROLASE ALLERGEN AED A 1 DIPHOSPHOHYDROLASE SALIVARY AEDES ALBOPICTUS ANOPHELES GAMBIAE STR. PEST STEPHENSI PUTATIVE 5'-NUCLEOTIDASE 5' NUCLEOTIDASE APY DROSOPHILA PSEUDOOBSCURA CG1961-PA MELANOGASTER 5'-NUCLEOTIDASE-RELATED GLOSSINA MORSITANS NUCLEOTIDASE-RELATED RELATED CHRYSOPTIN CHRYSOPS SP. CULEX PIPI…	5'-nucleotidase activity	4e-61	5'-nucleotidase activity||nucleotidase activity||phosphoric monoester hydrolase activity||phosphoric ester hydrolase activity||hydrolase activity\, acting on ester bonds||hydrolase activity||catalytic activity	catalytic activity	hydrolase activity
AE-contig_102	Contig-102	Contig102	102	1	1395	3.8	53.4		supercont1.201	1e-121	286	94	23	4	REV	1130189	1130473	apyrase, putative 556 e-159	1e-159	AAEL006347-RA	334	562	85	59	1	51	1	FOR	salivary apyrase	s/enz-apy	1392	379	apyrase 561 e-158	1E-158	gi|763502	379	563	79	67	1	51	1		APYRASE APY_AEDAE PRECURSOR ATP-DIPHOSPHATASE ADENOSINE DIPHOSPHATASE ADPASE ATP-DIPHOSPHOHYDROLASE ALLERGEN AED A 1 DIPHOSPHOHYDROLASE SALIVARY AEDES ALBOPICTUS ANOPHELES STEPHENSI GAMBIAE STR. PEST PUTATIVE 5'-NUCLEOTIDASE 5' NUCLEOTIDASE APY DROSOPHILA PSEUDOOBSCURA CG1961-PA MELANOGASTER 5'-NUCLEOTIDASE-RELATED GLOSSINA MORSITANS NUCLEOTIDASE-RELATED RELATED CHRYSOPTIN CHRYSOPS SP. CULEX PIPI…	5'-nucleotidase activity	3e-61	5'-nucleotidase activity||nucleotidase activity||phosphoric monoester hydrolase activity||phosphoric ester hydrolase activity||hydrolase activity\, acting on ester bonds||hydrolase activity||catalytic activity	catalytic activity	hydrolase activity
AE-contig_692	Contig-692	Contig692	692	1	773	6.3	52.3		supercont1.201	2e-85	228	91	102	3	REV	1130806	1131033	apyrase, putative 278 2e-075	2e-75	AAEL006347-RA	168	562	84	30	11	102	2	FOR	salivary apyrase	s/enz-apy	1393	380	apyrase 281 2e-074	2E-074	gi|763502	168	563	85	30	11	102	2		APYRASE APY_AEDAE PRECURSOR ATP-DIPHOSPHATASE ADENOSINE DIPHOSPHATASE ADPASE ATP-DIPHOSPHOHYDROLASE ALLERGEN AED A 1 DIPHOSPHOHYDROLASE SALIVARY AEDES ALBOPICTUS ANOPHELES GAMBIAE STR. PEST PUTATIVE 5'-NUCLEOTIDASE 5' NUCLEOTIDASE STEPHENSI DROSOPHILA PSEUDOOBSCURA 5'-NUCLEOTIDASE-RELATED GLOSSINA MORSITANS NUCLEOTIDASE-RELATED RELATED CG1961-PA MELANOGASTER CHRYSOPTIN CHRYSOPS SP. ISOFORM B ECTO…	5'-nucleotidase activity	3e-25	5'-nucleotidase activity||nucleotidase activity||phosphoric monoester hydrolase activity||phosphoric ester hydrolase activity||hydrolase activity\, acting on ester bonds||hydrolase activity||catalytic activity	catalytic activity	hydrolase activity
AE-contig_695	Contig-695	Contig695	695	1	257	6.6	47.5		supercont1.201	3e-60	160	95	98	1	FOR	221184	221340	salivary apyrase, putative 80 2e-016	2e-16	AAEL006333-RA	53	572	77	9	32	98	1	FOR	5' nucleotidase	s/enz-apy	1394	381	salivary apyrase; 5' nucleotidase [Cu	3E-005	gi|38350627	38	554	57	7	30	143	1	Culex pipiens quinquefasciatus	SALIVARY APYRASE 5' NUCLEOTIDASE CULEX PIPIENS QUINQUEFASCIATUS ANOPHELES GAMBIAE STR. PEST 5'-NUCLEOTIDASE-RELATED GLOSSINA MORSITANS NUCLEOTIDASE-RELATED RELATED PUTATIVE 5'-NUCLEOTIDASE STEPHENSI PRECURSOR BOS TAURUS 5NTD_BOVIN ECTO-5'-NUCLEOTIDASE 5'-NT ANTIGEN NT PHOSPHATASE SULFITOBACTER SP. EE-36 NAS-14.1 DROSOPHILA PSEUDOOBSCURA ECTO CD73 HOMO SAPIENS UNNAMED PRODUCT MUS MUSCULUS RATTUS N…	5' nucleotidase, ecto - extracellular space - integral to membrane	0.006	5'-nucleotidase activity||nucleotidase activity||phosphoric monoester hydrolase activity||phosphoric ester hydrolase activity||hydrolase activity\, acting on ester bonds||hydrolase activity||catalytic activity	catalytic activity	hydrolase activity
AE-contig_308	Contig-308	Contig308	308	6	742	.	60.4		supercont1.253	0	434	98	17	3	FOR	1259926	1260359	conserved hypothetical protein 328 1e-090	1e-90	AAEL007394-RB	157	157	98	100	1	47	1	FOR	short salivary D7 protein	s/d7s	1400	382	putative 16.2 kDa secreted protein [A	2E-021	gi|61742027	159	158	35	101	1	56	1	Aedes aegypti	PUTATIVE 16.2 KDA SECRETED AEDES AEGYPTI 18.2 SHORT D7 SALIVARY D7S5 ALBOPICTUS FORM SD7-1 SD7 1 16.9 SD74 SD72 D7CCLU23 SD73 LEUCINE RICH REPEAT ENTAMOEBA HISTOLYTICA HM-1 IMSS PHOSPHATASE WITH LEUCINE-RICH REPEATS HM CONTAINING 4 CULEX PIPIENS QUINQUEFASCIATUS PORTAL BACTERIOPHAGE P27 NITRILASE CYANIDE HYDRATASE APOLIPOPROTEIN N-ACYLTRANSFERASE DESULFITOBACTERIUM HAFNIENSE DCB-2 ACYLTRANSFERASE…
AE-contig_87	Contig-87	Contig87	87	3	651	0.2	60.1	632	supercont1.204	0	608	97	24	1	REV	278898	279503	conserved hypothetical protein 271 2e-073	2e-73	AAEL006423-RA	135	149	94	91	15	67	2	FOR	short form D7Cclu23-like salivary protein	s/d7s	1403	383	short form D7Cclu23 salivary protein	2E-069	gi|16225995	135	149	90	91	15	67	2	Aedes aegypti	SHORT FORM D7CCLU23 SALIVARY AEDES AEGYPTI D7 SD73 ALBOPICTUS SD74 SD72 SD7-1 SD7 1 PUTATIVE 16.9 KDA SECRETED 18.2 16.2 D7S5 4 CULEX PIPIENS QUINQUEFASCIATUS LACTOCOCCUS LACTIS SUBSP. CREMORIS HYPOTHETICAL BACILLUS SUBTILIS STR. 168 D7BCLU1
AE-contig_86	Contig-86	Contig86	86	60	604	.	60.3	585	supercont1.204	0	471	96	25	2	REV	278889	279359	conserved hypothetical protein 296 4e-081	4e-81	AAEL006423-RA	149	149	93	100	1	61	1	FOR	short form D7Cclu23 salivary protein	s/d7s	1463	384	short form D7Cclu23 salivary protein	5E-085	gi|16225995	149	149	100	100	1	61	1	Aedes aegypti	SHORT FORM D7CCLU23 SALIVARY AEDES AEGYPTI D7 SD73 ALBOPICTUS SD74 SD72 SD7-1 SD7 1 PUTATIVE 16.9 KDA SECRETED 18.2 16.2 D7S5 D7_AEDAE PRECURSOR ALLERGEN AED A 2 D7BCLU1 PRESPORE-SPECIFIC PLASMODIUM YOELII STR. 17XNL PRESPORE SPECIFIC DEHYDROGENASE SUBUNIT CROCIDURA RUSSULA MEPHITIS ZAGLOSSUS BRUIJNI ORNITHORHYNCHUS ANATINUS NU1M_ORNAN NADH-UBIQUINONE OXIDOREDUCTASE CHAIN UBIQUINONE NU1M_ZAGBR NA…
AE-contig_1228	Contig-1228	Contig1228	1228	1	604	.	61.6	585	supercont1.204	1e-137	475	92	7	2	REV	278913	279359	conserved hypothetical protein 97 5e-021	5e-21	AAEL006423-RA	117	149	54	79	40	36	3	FOR	short form D7Cclu23 salivary protein	s/d7s	1464	385	short form D7Cclu23 salivary protein	8E-019	gi|16225995	118	149	53	79	40	36	3	Aedes aegypti	SHORT FORM D7CCLU23 SALIVARY AEDES AEGYPTI D7 SD74 ALBOPICTUS SD72 SD7-1 SD7 1 SD73 BRAIN-SPECIFIC ANGIOGENESIS INHIBITOR 2 RANA PIPIENS BRAIN SPECIFIC SPAC6G10.12C SCHIZOSACCHAROMYCES POMBE HYPOTHETICAL ACE2_SCHPO METALLOTHIONEIN EXPRESSION ACTIVATOR 972H NODULATION NOLL BRADYRHIZOBIUM SP. TRANSPORTER PUTATIVE SHEWANELLA MR-7 MR-4 KINASE CANDIDA ALBICANS LIKELY AFR721WP ASHBYA GOSSYPII ATCC EREM…
AE-contig_89	Contig-89	Contig89	89	5	717	0.3	64		supercont1.204	0	690	93	29	1	FOR	271608	272296	conserved hypothetical protein 273 5e-074	5e-74	AAEL006408-RA	183	158	75	116	2	56	1	FOR	putative 18.2 kDa secreted protein - with intron	s/d7s	1469	386	putative 18.2 kDa secreted protein [A	1E-083	gi|18568332	183	158	85	116	2	56	1	Aedes aegypti	PUTATIVE 18.2 KDA SECRETED AEDES AEGYPTI 16.2 SHORT D7 SALIVARY D7S5 ALBOPICTUS FORM SD7-1 SD7 1 16.9 SD72 D7CCLU23 SD74 SD73 3 CULEX PIPIENS QUINQUEFASCIATUS 4 D7CLU32 UNNAMED PRODUCT CANDIDA GLABRATA DEHYDROGENASE SUBUNIT STERINGOPHORUS FURCIGER LEPTOLALAX ARAYAI VC5.2 CAENORHABDITIS ELEGANS HYPOTHETICAL
AE-contig_88	Contig-88	Contig88	88	43	653	.	63.9	634	supercont1.204	0	532	93	26	2	FOR	271764	272295	conserved hypothetical protein 265 1e-071	1e-71	AAEL006408-RA	155	158	84	98	4	49	2	FOR	putative 18.2 kDa secreted protein	s/d7s	1512	387	putative 18.2 kDa secreted protein [A	4E-080	gi|18568332	153	158	95	97	6	49	2	Aedes aegypti	PUTATIVE 18.2 KDA SECRETED AEDES AEGYPTI 16.2 SHORT D7 SALIVARY D7S5 ALBOPICTUS FORM SD7-1 SD7 1 SD72 16.9 SD74 D7CCLU23 SD73 3 CULEX PIPIENS QUINQUEFASCIATUS 4 D7CLU32 UNNAMED PRODUCT CANDIDA GLABRATA DEHYDROGENASE SUBUNIT STERINGOPHORUS FURCIGER LEPTOLALAX ARAYAI HYPOTHETICAL PLASMODIUM FALCIPARUM 3D7 VC5.2 CAENORHABDITIS ELEGANS
AE-contig_205	Contig-205	Contig205	205	1	856	0.6	62.1	837	supercont1.204	0	675	89	22	2	FOR	285741	286404	conserved hypothetical protein 254 3e-068	3e-68	AAEL006406-RA	131	145	90	90	15	164	1	FOR	putative 16.9 kDa secreted protein - short D7 with intron	s/d7s	1513	388	putative 16.9 kDa secreted protein [A	8E-068	gi|18568330	134	148	91	91	15	155	1	Aedes aegypti	PUTATIVE 16.9 KDA SECRETED AEDES AEGYPTI SHORT FORM D7 SALIVARY SD7-1 ALBOPICTUS SD7 1 SD73 D7CCLU23 SD72 SD74 18.2 4 CULEX PIPIENS QUINQUEFASCIATUS 16.2 D7S5 SACCHAROMYCES CEREVISIAE GLYCOSYLPHOSPHATIDYLINOSITOL GPI -ANCHORED CELL WALL ENDOGLUCANASE REQUIRED FOR PROPER SEPARATION AFTER CYTOKINESIS EXPRESSION IS ACTIVATED BY SWI5P TIGHTLY REGULATED IN A CYCLE-DEPENDENT MANNER EGT2P EGT2_YEAST PRE…
AE-contig_1176	Contig-1176	Contig1176	1176	1	418	.	65.3	399	supercont1.204	1e-179	318	100	1	3	FOR	283272	283589	conserved hypothetical protein 48 2e-006	2e-06	AAEL006406-RF	37	126	62	29	1	26	1	FOR	putative 16.9 kDa secreted protein - short D7 with intron	s/d7s	1514	389
AE-contig_204	Contig-204	Contig204	204	15	801	.	63.4	782	supercont1.204	0	655	94	108	1	FOR	285743	286388	conserved hypothetical protein 283 5e-077	5e-77	AAEL006406-RD	148	148	91	100	1	55	1	FOR	putative 16.9 kDa secreted protein - short D7	s/d7s	1529	390	putative 16.9 kDa secreted protein [A	1E-082	gi|18568330	148	148	100	100	1	55	1	Aedes aegypti	PUTATIVE 16.9 KDA SECRETED AEDES AEGYPTI SHORT FORM D7 SALIVARY SD7-1 ALBOPICTUS SD7 1 SD73 D7CCLU23 SD74 SD72 18.2 16.2 4 CULEX PIPIENS QUINQUEFASCIATUS HYPOTHETICAL THEILERIA PARVA STRAIN MUGUGA D7S5 MAGNAPORTHE GRISEA D7BCLU1 D7L1 ARABIDOPSIS THALIANA UNKNOWN
AE-contig_90	Contig-90	Contig90	90	9	652	0.2	63	633	supercont1.204	0	537	100	31	2	FOR	271759	272295	conserved hypothetical protein 330 4e-091	4e-91	AAEL006408-RA	158	158	100	100	1	47	1	FOR	PUTATIVE 16.2 KDA SECRETED PROTEIN ALLELE	s/d7s	1538	391	putative 16.2 kDa secreted protein [A	3E-089	gi|61742027	158	158	100	100	1	47	1	Aedes aegypti	PUTATIVE 16.2 KDA SECRETED AEDES AEGYPTI 18.2 SHORT D7 SALIVARY D7S5 ALBOPICTUS FORM SD7-1 SD7 1 16.9 SD72 SD74 SD73 D7CCLU23 HYPOTHETICAL PLASMODIUM YOELII STR. 17XNL DICTYOSTELIUM DISCOIDEUM DROSOPHILA MELANOGASTER
AE-contig_203	Contig-203	Contig203	203	3	781	0.3	61.3		supercont1.204	0	676	89	22	2	FOR	285743	286406	conserved hypothetical protein 269 1e-072	1e-72	AAEL006406-RD	137	148	91	93	12	87	1	FOR	possible new short form D7	s/d7s	1541	392	putative 16.9 kDa secreted protein [A	5E-071	gi|18568330	137	148	92	93	12	87	1	Aedes aegypti	PUTATIVE 16.9 KDA SECRETED AEDES AEGYPTI SHORT FORM D7 SALIVARY SD7-1 ALBOPICTUS SD7 1 SD73 D7CCLU23 SD74 SD72 18.2 16.2 4 CULEX PIPIENS QUINQUEFASCIATUS D7S5 D7BCLU1 D7L1 SACCHAROMYCES CEREVISIAE GLYCOSYLPHOSPHATIDYLINOSITOL GPI -ANCHORED CELL WALL ENDOGLUCANASE REQUIRED FOR PROPER SEPARATION AFTER CYTOKINESIS EXPRESSION IS ACTIVATED BY SWI5P TIGHTLY REGULATED IN A CYCLE-DEPENDENT MANNER EGT2P E…
AE-contig_409	Contig-409	Contig409	409	2	656	.	51.2	637	supercont1.174	0	493	98	25	2	FOR	1533167	1533659	Odorant-binding protein 99c, putative 287 3e-078	3e-78	AAEL005772-RA	138	138	100	100	1	106	1	FOR	Odorant binding protein	s/d7s	1543	393	ENSANGP00000012588 [Anopheles gambiae	7E-054	gi|30177979	138	139	69	99	2	106	1	Anopheles gambiae str. PEST	ANOPHELES GAMBIAE STR. PEST ODORANT-BINDING AGAMOBP9 ODORANT BINDING DROSOPHILA MELANOGASTER Q9VAJ4 OB99A_DROME GENERAL 99A PRECURSOR PSEUDOOBSCURA CG2297-PA YAKUBA CG7592-PA Q9VAI6 OB99B_DROME 99B CG7584-PA PUTATIVE DIMER OBP83EF OBPJJ13 AGAMOBP26 OBPJJ83A AGAMOBP39 AGAMOBP11 SPECIFIC SERUM POLYPEPTIDE BETA 3 CERATITIS CAPITATA ALPHA 1 2 AGAMOBP43 MALE-SPECIFIC MALE OBPJJ14 AGAMOBP23 ROSA	Odorant-binding protein 99a - odorant binding	3e-30	odorant binding||binding	binding	odorant binding
AE-contig_18	Contig-18	Contig18	18	1	1281	3.9	57		supercont1.204	1e-114	230	97	23	5	FOR	323253	323482	D7 protein, putative 559 e-160	1e-160	AAEL006417-RA	277	332	96	83	1	30	2	FOR	long form D7Bclu1 salivary protein	s/d7l	1544	394	long form D7Bclu1 salivary protein [A	1E-156	gi|16225992	277	332	95	83	1	30	2	Aedes aegypti	D7BCLU1 SALIVARY AEDES AEGYPTI D7L1 ALBOPICTUS D7S6 D7L2 D7_AEDAE PRECURSOR ALLERGEN AED A 2 D7CLU12 CULEX PIPIENS QUINQUEFASCIATUS ANOPHELES ARABIENSIS GAMBIAE STR. PEST D7CLU2 STEPHENSI LONG D7 3 D7CLU1 PUTATIVE D7B PHLEBOTOMUS PAPATASI LUTZOMYIA LONGIPALPIS D7-RELATED RELATED PLASMODIUM CHABAUDI SHORT FORM D7R1 CONTACT-ACTIVATION-INHIBITOR HAMADARIN CONTACT ACTIVATION-INHIBITOR ACTIVATION INHI…
AE-contig_6	Contig-6	Contig6	6	10	878	0.8	65.6		supercont1.204	0	629	96	7	2	FOR	323793	324421	D7 protein, putative 318 1e-087	1e-87	AAEL006417-RA	160	332	96	48	173	9	1	FOR	long form D7Bclu1 salivary protein	s/d7l	1554	395	long form D7Bclu1 salivary protein [A	4E-086	gi|16225992	160	332	97	48	173	9	1	Aedes aegypti	D7BCLU1 SALIVARY AEDES AEGYPTI D7L1 ALBOPICTUS D7L2 D7_AEDAE PRECURSOR ALLERGEN AED A 2 D7CLU12 CULEX PIPIENS QUINQUEFASCIATUS ANOPHELES GAMBIAE STR. PEST LONG D7 3 D7CLU2 STEPHENSI ARABIENSIS D7CLU1 DIRUS B SHORT FORM D7CLU4 D7-4 4 D7-RELATED RELATED D7CLU5 D7R1 CONTACT-ACTIVATION-INHIBITOR HAMADARIN CONTACT ACTIVATION-INHIBITOR ACTIVATION INHIBITOR 3.2 DARLINGI
AE-contig_5	Contig-5	Contig5	5	104	1419	4.6	56.4		supercont1.204	1e-137	309	95	71	5	FOR	323793	324098	D7 protein, putative 605 e-173	1e-173	AAEL006417-RA	304	332	95	92	1	81	2	FOR	long form D7Bclu1 salivary protein	s/d7l	1658	396	long form D7Bclu1 salivary protein [A	1E-176	gi|16225992	304	332	98	92	1	81	2	Aedes aegypti	D7BCLU1 SALIVARY AEDES AEGYPTI D7L1 ALBOPICTUS D7S6 D7L2 D7_AEDAE PRECURSOR ALLERGEN AED A 2 D7CLU12 CULEX PIPIENS QUINQUEFASCIATUS ANOPHELES ARABIENSIS GAMBIAE STR. PEST D7CLU2 STEPHENSI LONG D7 3 D7CLU1 PUTATIVE D7B PHLEBOTOMUS PAPATASI LUTZOMYIA LONGIPALPIS SHORT FORM D7CLU4 D7-4 4 DIRUS B D7-RELATED RELATED D7CLU5
AE-contig_9	Contig-9	Contig9	9	1	1287	3.5	57.3		supercont1.204	1e-106	230	96	29	5	FOR	323253	323482	D7 protein, putative 575 e-164	1e-164	AAEL006417-RA	290	332	95	87	1	39	2	FOR	long form D7Bclu1 salivary protein	s/d7l	1659	397	long form D7Bclu1 salivary protein [A	1E-167	gi|16225992	290	332	97	87	1	39	2	Aedes aegypti	D7BCLU1 SALIVARY AEDES AEGYPTI D7L1 ALBOPICTUS D7S6 D7L2 D7_AEDAE PRECURSOR ALLERGEN AED A 2 ANOPHELES ARABIENSIS D7CLU12 CULEX PIPIENS QUINQUEFASCIATUS GAMBIAE STR. PEST D7CLU2 STEPHENSI LONG D7 3 D7CLU1 PUTATIVE D7B PHLEBOTOMUS PAPATASI LUTZOMYIA LONGIPALPIS PC-FAM-6 PLASMODIUM CHABAUDI PC FAM-6 FAM D7-RELATED RELATED SHORT FORM D7R1 D7CLU4
AE-contig_12	Contig-12	Contig12	12	1	1365	4.4	56.3		supercont1.204	1e-111	253	94	25	5	FOR	323793	324045	D7 protein, putative 614 e-176	1e-176	AAEL006417-RA	313	332	94	94	6	51	1	FOR	long form D7Bclu1 salivary protein	s/d7l	1660	398	long form D7Bclu1 salivary protein [A	1E-179	gi|16225992	313	332	97	94	6	51	1	Aedes aegypti	D7BCLU1 SALIVARY AEDES AEGYPTI D7L1 ALBOPICTUS D7S6 D7L2 D7_AEDAE PRECURSOR ALLERGEN AED A 2 D7CLU12 CULEX PIPIENS QUINQUEFASCIATUS ANOPHELES ARABIENSIS GAMBIAE STR. PEST D7CLU2 STEPHENSI LONG D7 3 D7CLU1 PUTATIVE D7B PHLEBOTOMUS PAPATASI SHORT FORM D7CLU4 D7-RELATED RELATED D7CLU5 LUTZOMYIA LONGIPALPIS D7-4 4 D7R1
AE-contig_21	Contig-21	Contig21	21	1	1002	6.9	53		supercont1.204	1e-100	221	96	109	3	FOR	322974	323193	D7 protein, putative 242 2e-064	2e-64	AAEL006417-RA	118	332	94	36	24	119	2	FOR	long form D7Bclu1 salivary protein	s/d7l	1661	399	long form D7Bclu1 salivary protein [A	3E-063	gi|16225992	118	332	95	36	24	119	2	Aedes aegypti	D7BCLU1 SALIVARY AEDES AEGYPTI D7L1 ALBOPICTUS D7S6 ANOPHELES ARABIENSIS GAMBIAE STR. PEST D7CLU12 CULEX PIPIENS QUINQUEFASCIATUS D7L2 D7CLU2 STEPHENSI D7_AEDAE PRECURSOR ALLERGEN AED A 2 PUTATIVE D7B LONG D7 3 D7CLU1 LUTZOMYIA LONGIPALPIS PHLEBOTOMUS PAPATASI D7-RELATED CULICOIDES SONORENSIS RELATED DROSOPHILA PSEUDOOBSCURA
AE-contig_8	Contig-8	Contig8	8	1	1342	4.2	56		supercont1.204	1e-112	281	93	27	5	FOR	323793	324072	D7 protein, putative 598 e-171	1e-171	AAEL006417-RA	309	332	93	93	1	38	2	FOR	long form D7Bclu1 salivary protein	s/d7l	1662	400	long form D7Bclu1 salivary protein [A	1E-174	gi|16225992	309	332	96	93	1	38	2	Aedes aegypti	D7BCLU1 SALIVARY AEDES AEGYPTI D7L1 ALBOPICTUS D7S6 D7L2 D7_AEDAE PRECURSOR ALLERGEN AED A 2 ANOPHELES ARABIENSIS D7CLU12 CULEX PIPIENS QUINQUEFASCIATUS GAMBIAE STR. PEST D7CLU2 STEPHENSI LONG D7 3 D7CLU1 PUTATIVE D7B PHLEBOTOMUS PAPATASI LUTZOMYIA LONGIPALPIS D7-RELATED RELATED DIRUS B SHORT FORM D7CLU4 D7R1
AE-contig_15	Contig-15	Contig15	15	1	1268	4.8	55.9		supercont1.204	1e-108	220	97	28	5	FOR	322974	323193	D7 protein, putative 487 e-138	1e-138	AAEL006417-RA	258	332	91	78	7	58	2	FOR	long form D7Bclu1 salivary protein	s/d7l	1663	401	long form D7Bclu1 salivary protein [A	1E-140	gi|16225992	258	332	93	78	7	58	2	Aedes aegypti	D7BCLU1 SALIVARY AEDES AEGYPTI D7L1 ALBOPICTUS D7S6 D7L2 D7_AEDAE PRECURSOR ALLERGEN AED A 2 D7CLU12 CULEX PIPIENS QUINQUEFASCIATUS ANOPHELES ARABIENSIS GAMBIAE STR. PEST D7CLU2 STEPHENSI LONG D7 3 D7CLU1 PUTATIVE D7B PHLEBOTOMUS PAPATASI LUTZOMYIA LONGIPALPIS SPECIFIC SERUM POLYPEPTIDE ALPHA 1 CERATITIS CAPITATA HYPOTHETICAL CWATDRAFT_6324 CROCOSPHAERA WATSONII WH 8501 CWATDRAFT_1567 CWATDRAFT_4…
AE-contig_10	Contig-10	Contig10	10	1	1311	3.7	57.4		supercont1.204	1e-106	217	97	23	5	FOR	322974	323190	D7 protein, putative 571 e-163	1e-163	AAEL006417-RA	318	332	88	96	1	33	1	FOR	long form D7Bclu1 salivary protein	s/d7l	1664	402	long form D7Bclu1 salivary protein [A	1E-166	gi|16225992	318	332	91	96	1	33	1	Aedes aegypti	D7BCLU1 SALIVARY AEDES AEGYPTI D7L1 ALBOPICTUS D7S6 D7L2 D7_AEDAE PRECURSOR ALLERGEN AED A 2 D7CLU12 CULEX PIPIENS QUINQUEFASCIATUS ANOPHELES ARABIENSIS GAMBIAE STR. PEST LONG D7 3 D7CLU2 STEPHENSI D7CLU1 PUTATIVE D7B PHLEBOTOMUS PAPATASI LUTZOMYIA LONGIPALPIS PC-FAM-6 PLASMODIUM CHABAUDI PC FAM-6 FAM D7-RELATED RELATED SPECIFIC SERUM POLYPEPTIDE ALPHA 1 CERATITIS CAPITATA SHORT FORM D7R1
AE-contig_17	Contig-17	Contig17	17	1	1137	3.8	55.5		supercont1.204	1e-105	231	96	7	5	FOR	323252	323482	D7 protein, putative 503 e-143	1e-143	AAEL006417-RA	278	332	88	84	2	8	1	FOR	long form D7Bclu1 salivary protein	s/d7l	1665	403	long form D7Bclu1 salivary protein [A	1E-145	gi|16225992	278	332	90	84	2	8	1	Aedes aegypti	D7BCLU1 SALIVARY AEDES AEGYPTI D7L1 ALBOPICTUS D7S6 D7_AEDAE PRECURSOR ALLERGEN AED A 2 D7L2 ANOPHELES ARABIENSIS GAMBIAE D7CLU12 CULEX PIPIENS QUINQUEFASCIATUS LONG D7 3 STR. PEST D7CLU2 STEPHENSI D7CLU1 PUTATIVE D7B PHLEBOTOMUS PAPATASI LUTZOMYIA LONGIPALPIS SPECIFIC SERUM POLYPEPTIDE ALPHA 1 CERATITIS CAPITATA PLASMODIUM CHABAUDI DROSOPHILA PSEUDOOBSCURA MALE-SPECIFIC MALE
AE-contig_19	Contig-19	Contig19	19	1	1368	4.9	56.4		supercont1.204	1e-104	220	96	30	5	FOR	322974	323193	D7 protein, putative 510 e-145	1e-145	AAEL006417-RA	294	332	86	89	7	58	1	FOR	long form D7Bclu1 salivary protein	s/d7l	1666	404	long form D7Bclu1 salivary protein [A	1E-147	gi|16225992	294	332	88	89	7	58	1	Aedes aegypti	D7BCLU1 SALIVARY AEDES AEGYPTI D7L1 ALBOPICTUS D7S6 D7L2 D7_AEDAE PRECURSOR ALLERGEN AED A 2 D7CLU12 CULEX PIPIENS QUINQUEFASCIATUS ANOPHELES ARABIENSIS GAMBIAE STR. PEST D7CLU2 STEPHENSI LONG D7 3 D7CLU1 PUTATIVE D7B PHLEBOTOMUS PAPATASI LUTZOMYIA LONGIPALPIS SIGMA-70 REGION 4 ALKALIPHILUS METALLIREDIGENES QYMF SIGMA 70 PREDICTED SIMILAR TO CUTANEOUS T-CELL LYMPHOMA TUMOR ANTIGEN ISOFORM 10 CANI…
AE-contig_7	Contig-7	Contig7	7	17	963	.	57.4		supercont1.204	1e-126	231	100	9	4	FOR	323252	323482	D7 protein, putative 489 e-139	1e-139	AAEL006417-RA	281	332	86	85	1	20	1	FOR	long form D7Bclu1 salivary protein	s/d7l	1683	405	long form D7Bclu1 salivary protein [A	1E-131	gi|16225992	281	332	83	85	1	20	1	Aedes aegypti	D7BCLU1 SALIVARY AEDES AEGYPTI D7L1 ALBOPICTUS D7S6 D7L2 D7_AEDAE PRECURSOR ALLERGEN AED A 2 ANOPHELES ARABIENSIS D7CLU12 CULEX PIPIENS QUINQUEFASCIATUS GAMBIAE LONG D7 3 STR. PEST D7CLU2 STEPHENSI D7CLU1 PUTATIVE D7B PHLEBOTOMUS PAPATASI LUTZOMYIA LONGIPALPIS PREDICTED SIMILAR TO CUTANEOUS T-CELL LYMPHOMA TUMOR ANTIGEN ISOFORM 10 CANIS FAMILIARIS T CELL SE70 OUTER MEMBRANE BORDETELLA BRONCHISEPT…
AE-contig_13	Contig-13	Contig13	13	1	1285	5.1	55.7		supercont1.204	1e-107	231	96	28	5	FOR	323252	323482	D7 protein, putative 517 e-147	1e-147	AAEL006417-RA	302	332	84	91	7	51	1	FOR	long form D7Bclu1 salivary protein	s/d7l	1684	406	long form D7Bclu1 salivary protein [A	1E-149	gi|16225992	302	332	86	91	7	51	1	Aedes aegypti	D7BCLU1 SALIVARY AEDES AEGYPTI D7L1 ALBOPICTUS D7S6 D7_AEDAE PRECURSOR ALLERGEN AED A 2 D7L2 ANOPHELES ARABIENSIS GAMBIAE D7CLU12 CULEX PIPIENS QUINQUEFASCIATUS STR. PEST D7CLU2 STEPHENSI LONG D7 3 D7CLU1 PUTATIVE D7B PHLEBOTOMUS PAPATASI SHORT FORM D7CLU4 LUTZOMYIA LONGIPALPIS D7-RELATED RELATED D7R1 DIRUS B
AE-contig_14	Contig-14	Contig14	14	1	1347	4.1	56.9	1328	supercont1.204	1e-121	321	93	26	5	FOR	323793	324106	D7 protein, putative 296 9e-081	9e-81	AAEL006417-RA	176	332	83	53	2	40	2	FOR	long form D7Bclu1 salivary protein	s/d7l	1685	407	long form D7Bclu1 salivary protein [A	2E-079	gi|16225992	176	332	84	53	2	40	2	Aedes aegypti	D7BCLU1 SALIVARY AEDES AEGYPTI D7L1 ALBOPICTUS D7S6 D7L2 D7_AEDAE PRECURSOR ALLERGEN AED A 2 D7CLU12 CULEX PIPIENS QUINQUEFASCIATUS ANOPHELES ARABIENSIS GAMBIAE STR. PEST D7CLU2 STEPHENSI PUTATIVE D7B LONG D7 3 D7CLU1 SHORT FORM D7CLU4 D7-RELATED RELATED 3.1 DARLINGI 3.2 D7CLU5 D7R1 D7-4 4
AE-contig_16	Contig-16	Contig16	16	1	1283	4.4	55.3		supercont1.204	1e-108	220	97	24	5	FOR	322974	323193	D7 protein, putative 445 e-125	1e-125	AAEL006417-RA	310	332	74	93	19	28	2	FOR	long form D7Bclu1 salivary protein	s/d7l	1686	408	long form D7Bclu1 salivary protein [A	1E-127	gi|16225992	310	332	76	93	19	28	2	Aedes aegypti	D7BCLU1 SALIVARY AEDES AEGYPTI D7L1 ALBOPICTUS D7S6 D7_AEDAE PRECURSOR ALLERGEN AED A 2 D7L2 ANOPHELES ARABIENSIS D7CLU12 CULEX PIPIENS QUINQUEFASCIATUS LONG D7 3 GAMBIAE STR. PEST D7CLU2 STEPHENSI D7CLU1 PUTATIVE D7B PHLEBOTOMUS PAPATASI LUTZOMYIA LONGIPALPIS SPECIFIC SERUM POLYPEPTIDE ALPHA 1 CERATITIS CAPITATA HYPOTHETICAL PLASMODIUM CHABAUDI MALE-SPECIFIC MALE PREDICTED SIMILAR TO CUTANEOUS T…
AE-contig_20	Contig-20	Contig20	20	1	1145	6.6	54.8		supercont1.204	8e-98	231	94	99	4	FOR	323252	323482	D7 protein, putative 391 e-109	1e-109	AAEL006417-RA	267	332	73	80	22	109	1	FOR	long form D7Bclu1 salivary protein	s/d7l	1687	409	long form D7Bclu1 salivary protein [A	1E-109	gi|16225992	267	332	74	80	22	109	1	Aedes aegypti	D7BCLU1 SALIVARY AEDES AEGYPTI D7L1 ALBOPICTUS D7S6 D7L2 D7_AEDAE PRECURSOR ALLERGEN AED A 2 D7CLU12 CULEX PIPIENS QUINQUEFASCIATUS LONG D7 3 ANOPHELES ARABIENSIS D7CLU2 STEPHENSI GAMBIAE STR. PEST D7CLU1 PUTATIVE D7B PHLEBOTOMUS PAPATASI LUTZOMYIA LONGIPALPIS PLASMODIUM CHABAUDI TRANSPOSON UNCLASSIFIED ORYZA SATIVA JAPONICA CULTIVAR-GROUP CULTIVAR GROUP DROSOPHILA PSEUDOOBSCURA
AE-contig_11	Contig-11	Contig11	11	1	939	3	58.5		supercont1.204	0	568	91	28	3	FOR	323252	323815	D7 protein, putative 382 e-106	1e-106	AAEL006417-RA	293	332	69	88	7	57	1	FOR	long form D7Bclu1 salivary protein	s/d7l	1688	410	long form D7Bclu1 salivary protein [A	1E-106	gi|16225992	293	332	70	88	7	57	2	Aedes aegypti	D7BCLU1 SALIVARY AEDES AEGYPTI D7L1 ALBOPICTUS D7S6 ANOPHELES ARABIENSIS GAMBIAE STR. PEST D7L2 D7CLU12 CULEX PIPIENS QUINQUEFASCIATUS D7_AEDAE PRECURSOR ALLERGEN AED A 2 LONG D7 3 D7CLU2 STEPHENSI PUTATIVE D7B D7CLU1 PHLEBOTOMUS PAPATASI LUTZOMYIA LONGIPALPIS SPECIFIC SERUM POLYPEPTIDE ALPHA 1 CERATITIS CAPITATA PREDICTED SIMILAR TO CUTANEOUS T-CELL LYMPHOMA TUMOR ANTIGEN ISOFORM 10 CANIS FAMILI…
AE-contig_1239	Contig-1239	Contig1239	1239	1	280	1.1	77.9	205	supercont1.204	2e-98	204	97	1	1	FOR	324124	324326												long form D7Bclu1 salivary protein	s/d7l	1689	411
AE-contig_76	Contig-76	Contig76	76	1	984	.	52.3		supercont1.204	1e-117	220	99	12	4	REV	346512	346731	D7 protein, putative 351 3e-097	3e-97	AAEL006424-RA	166	321	100	52	22	17	3	FOR	D7 protein precursor	s/d7l	1690	412	D7 protein 349 8e-095	8E-095	gi|159559	166	321	99	52	22	17	3		D7_AEDAE PRECURSOR ALLERGEN AED A 2 SALIVARY D7L2 AEDES ALBOPICTUS AEGYPTI D7BCLU1 ANOPHELES ARABIENSIS GAMBIAE STR. PEST D7CLU12 CULEX PIPIENS QUINQUEFASCIATUS LONG D7 3 D7CLU2 STEPHENSI D7L1 D7CLU1 D7S6 PUTATIVE D7B LUTZOMYIA LONGIPALPIS PHLEBOTOMUS PAPATASI PREDICTED SIMILAR TO SPLICING FACTOR 3B SUBUNIT 4 MUS MUSCULUS VARIANT HOMO SAPIENS UNNAMED PRODUCT RATTUS NORVEGICUS SF3B4 49KDA SF3B4_HU…	Splicing factor 3B subunit 4 - spliceosome complex - mRNA processing - RNA splicing - RNA splicing factor activity, transesterification mechanism	0.032	RNA splicing factor activity\, transesterification mechanism||RNA binding||nucleic acid binding||binding	binding	nucleic acid binding
AE-contig_73	Contig-73	Contig73	73	1	1055	3.1	53		supercont1.204	1e-116	217	99	37	4	REV	346512	346728	D7 protein, putative 438 e-123	1e-123	AAEL006424-RA	220	321	96	69	1	94	1	FOR	D7 protein precursor	s/d7l	1691	413	D7 protein precursor (Allergen Aed	1E-126	gi|118216	220	321	99	69	1	94	1		D7_AEDAE PRECURSOR ALLERGEN AED A 2 SALIVARY D7L2 AEDES ALBOPICTUS AEGYPTI D7BCLU1 ANOPHELES ARABIENSIS GAMBIAE STR. PEST D7L1 D7CLU12 CULEX PIPIENS QUINQUEFASCIATUS D7CLU2 STEPHENSI LONG D7 3 D7CLU1 D7S6 PUTATIVE D7B PHLEBOTOMUS PAPATASI LUTZOMYIA LONGIPALPIS CONTACT-ACTIVATION-INHIBITOR HAMADARIN CONTACT ACTIVATION-INHIBITOR ACTIVATION INHIBITOR DEHYDROGENASE TINNEA ZAMBESIACA SHORT FORM D7CLU5…
AE-contig_74	Contig-74	Contig74	74	1	1172	4.7	51.5		supercont1.204	1e-115	217	99	37	5	REV	346512	346728	D7 protein, putative 415 e-116	1e-116	AAEL006424-RA	209	321	96	65	1	48	2	FOR	D7 protein precursor	s/d7l	1692	414	D7 protein precursor (Allergen Aed	1E-119	gi|118216	209	321	99	65	1	48	2		D7_AEDAE PRECURSOR ALLERGEN AED A 2 SALIVARY D7L2 AEDES ALBOPICTUS AEGYPTI D7BCLU1 ANOPHELES ARABIENSIS GAMBIAE STR. PEST D7L1 D7CLU12 CULEX PIPIENS QUINQUEFASCIATUS LONG D7 3 D7CLU2 STEPHENSI D7CLU1 D7S6 PUTATIVE D7B PHLEBOTOMUS PAPATASI LUTZOMYIA LONGIPALPIS HYPOTHETICAL PLASMODIUM BERGHEI STRAIN ANKA CONSERVED DEHYDROGENASE TINNEA ZAMBESIACA SUBUNIT HYDROSTACHYS MULTIFIDA UNNAMED PRODUCT TETRA…
AE-contig_75	Contig-75	Contig75	75	1	1073	.	53.3		supercont1.204	1e-120	220	100	3	4	REV	346512	346731	D7 protein, putative 356 1e-098	1e-98	AAEL006424-RA	182	321	95	57	1	21	3	FOR	D7 protein precursor	s/d7l	1693	415	D7 protein 354 3e-096	3E-096	gi|159559	182	321	94	57	1	21	2		D7_AEDAE PRECURSOR ALLERGEN AED A 2 AEDES AEGYPTI SALIVARY D7L2 ALBOPICTUS ANOPHELES ARABIENSIS GAMBIAE STR. PEST D7CLU12 CULEX PIPIENS QUINQUEFASCIATUS D7BCLU1 LONG D7 3 D7CLU2 STEPHENSI D7L1 D7S6 PUTATIVE D7B D7CLU1 PHLEBOTOMUS PAPATASI LUTZOMYIA LONGIPALPIS RNS6_NICAL RIBONUCLEASE S-6 STYLAR GLYCOPROTEIN 6 S6-RNASE RNASE UNNAMED PRODUCT TETRAODON NIGROVIRIDIS ABC TRANSPORTER PERMEASE STREPTOMY…
AE-contig_70	Contig-70	Contig70	70	62	1173	0.2	55.8	1154	supercont1.204	1e-115	217	99	100	5	REV	346512	346728	D7 protein, putative 620 e-178	1e-178	AAEL006424-RA	321	321	94	100	1	111	1	FOR	D7 protein precursor	s/d7l	1755	416	D7 protein precursor (Allergen Aed	0.0	gi|118216	321	321	98	100	1	111	1		D7_AEDAE PRECURSOR ALLERGEN AED A 2 SALIVARY D7L2 AEDES ALBOPICTUS AEGYPTI D7BCLU1 D7L1 ANOPHELES ARABIENSIS GAMBIAE STR. PEST D7CLU12 CULEX PIPIENS QUINQUEFASCIATUS D7CLU2 STEPHENSI LONG D7 3 D7CLU1 D7S6 PUTATIVE D7B SHORT FORM D7CLU4 D7-RELATED RELATED D7CLU5 CONTACT-ACTIVATION-INHIBITOR HAMADARIN CONTACT ACTIVATION-INHIBITOR ACTIVATION INHIBITOR	Uveal autoantigen - biological_process unknown - molecular_function unknown - extracellular region	0.069	molecular_function unknown	molecular_function unknown
AE-contig_72	Contig-72	Contig72	72	3	801	0.1	56.3		supercont1.204	1e-122	360	90	22	3	REV	345838	346197	D7 protein, putative 384 e-107	1e-107	AAEL006424-RA	195	321	94	61	127	12	2	FOR	D7 protein precursor	s/d7l	1758	417	D7 protein precursor (Allergen Aed	1E-110	gi|118216	195	321	98	61	127	12	2		D7_AEDAE PRECURSOR ALLERGEN AED A 2 SALIVARY D7L2 AEDES ALBOPICTUS D7BCLU1 AEGYPTI D7L1 D7CLU12 CULEX PIPIENS QUINQUEFASCIATUS ANOPHELES GAMBIAE STR. PEST ARABIENSIS D7CLU2 STEPHENSI LONG D7 3 D7CLU1 SHORT FORM D7CLU4 D7-RELATED RELATED D7CLU5 CONTACT-ACTIVATION-INHIBITOR HAMADARIN CONTACT ACTIVATION-INHIBITOR ACTIVATION INHIBITOR D7R1
AE-contig_77	Contig-77	Contig77	77	1	897	5.4	51.5		supercont1.204	1e-111	217	98	1	3	REV	346512	346728	D7 protein, putative 351 2e-097	2e-97	AAEL006424-RA	187	321	90	58	20	2	2	FOR	D7 protein precursor	s/d7l	1759	418	D7 protein precursor (Allergen Aed	2E-097	gi|118216	187	321	93	58	20	2	2		D7_AEDAE PRECURSOR ALLERGEN AED A 2 SALIVARY D7L2 AEDES ALBOPICTUS AEGYPTI D7BCLU1 ANOPHELES ARABIENSIS GAMBIAE STR. PEST D7L1 D7CLU2 STEPHENSI D7CLU12 CULEX PIPIENS QUINQUEFASCIATUS LONG D7 3 D7CLU1 D7S6 PUTATIVE D7B PHLEBOTOMUS PAPATASI LUTZOMYIA LONGIPALPIS H+-TRANSPORTING TWO-SECTOR ATPASE GAMMA SUBUNIT EHRLICHIA CHAFFEENSIS SAPULPA TRANSPORTING TWO SECTOR
AE-contig_71	Contig-71	Contig71	71	17	1042	.	53.6		supercont1.204	1e-120	220	100	8	4	REV	346512	346731	D7 protein, putative 437 e-123	1e-123	AAEL006424-RA	295	321	81	92	1	34	1	FOR	D7 protein precursor	s/d7l	1776	419	D7 protein 437 e-121	1E-121	gi|159559	295	321	81	92	1	34	1		D7_AEDAE PRECURSOR ALLERGEN AED A 2 SALIVARY D7L2 AEDES ALBOPICTUS AEGYPTI D7BCLU1 ANOPHELES ARABIENSIS GAMBIAE STR. PEST D7L1 D7CLU12 CULEX PIPIENS QUINQUEFASCIATUS LONG D7 3 D7CLU2 STEPHENSI D7CLU1 D7S6 PUTATIVE D7B LUTZOMYIA LONGIPALPIS PHLEBOTOMUS PAPATASI PREDICTED DESMOGLEIN PAN TROGLODYTES HYPOTHETICAL PLASMODIUM BERGHEI STRAIN ANKA CONSERVED RNS6_NICAL RIBONUCLEASE S-6 STYLAR GLYCOPROTEIN…
AE-contig_1017	Contig-1017	Contig1017	1017	1	467	6	49		supercont1.204	1e-85	219	93	102	2	REV	346791	347008	D7 protein, putative 190 2e-049	2e-49	AAEL006424-RA	133	321	70	41	4	68	1	FOR	D7 protein precursor	s/d7l	1777	420	D7 protein precursor (Allergen Aed	2E-049	gi|118216	138	321	73	43	2	53	1		D7_AEDAE PRECURSOR ALLERGEN AED A 2 AEDES AEGYPTI SALIVARY D7L2 ALBOPICTUS D7BCLU1 D7CLU2 ANOPHELES STEPHENSI GAMBIAE STR. PEST ARABIENSIS PUTATIVE D7B D7CLU12 CULEX PIPIENS QUINQUEFASCIATUS LONG D7 3 D7S6 D7L1 D7CLU1
AE-contig_819	Contig-819	Contig819	819	1	903	2.4	47.5		AAGE02025186	0	701	97	8	2	REV	29934	30633	hypothetical protein 47 1e-005	1e-05	AAEL004647-RA	50	552	38	9	498	64	2	FOR	cystatin	s/cystatin	1778	421	ENSANGP00000018713 [Anopheles gambiae	2E-019	gi|55241897	174	526	33	33	5	64	2	Anopheles gambiae str. PEST	ANOPHELES GAMBIAE STR. PEST CYSTATIN-LIKE AEDES ALBOPICTUS CYSTATIN LIKE BIOMPHALARIA GLABRATA VIGNA RADIATA CYSTEINE PROTEINASE INHIBITOR UNGUICULATA CYTI_VIGUN DROSOPHILA PSEUDOOBSCURA MELANOGASTER ORYZACYSTATIN ORYZA SATIVA JAPONICA CULTIVAR-GROUP CYT1_ORYSA 1 ORYZACYSTATIN-1 CHAIN SOLUTION STRUCTURE ORYZACYSTATIN-I RICE L. ORYZASTATIN CULTIVAR GROUP ORYZACYSTATIN=CYSTEINE PROTEASE ORYZA=RICE …	Cystatin-like - cysteine protease inhibitor activity	0.082	cysteine protease inhibitor activity||endopeptidase inhibitor activity||protease inhibitor activity||enzyme inhibitor activity||enzyme regulator activity	enzyme regulator activity	enzyme inhibitor activity
AE-contig_786	Contig-786	Contig786	786	1	799	5.5	45.6		supercont1.116	0	660	92	46	1	FOR	466805	467461	conserved hypothetical protein 268 2e-072	2e-72	AAEL004382-RA	152	396	88	38	65	17	2	FOR	culicine salivary protein family	s/cul	1779	422	putative 30.3 kDa secreted protein [A	8E-073	gi|61742035	168	295	84	57	65	17	2	Aedes aegypti	PUTATIVE 30.3 KDA SECRETED AEDES AEGYPTI 41 SALIVARY BASIC ALBOPICTUS 41.9 CULEX PIPIENS QUINQUEFASCIATUS PREDICTED SIMILAR TO BRANCHING-ENZYME INTERACTING DUAL-SPECIFICITY PHOSPHATASE BEDP GALLUS BRANCHING ENZYME DUAL SPECIFICITY UNNAMED PRODUCT TETRAODON NIGROVIRIDIS ADENOMATOUS POLYPOSIS COLI APC MAPC STRONGYLOCENTROTUS PURPURATUS
AE-contig_172	Contig-172	Contig172	172	2	614	0.5	52.1	595	supercont1.134	0	415	97	27	2	FOR	1914783	1915197	hypothetical protein 201 2e-052	2e-52	AAEL004899-RA	101	120	96	84	20	86	2	FOR	similar to putative salivary secreted peptide with basic tail	s/bt	1781	423	putative salivary secreted peptide [A	7E-037	gi|56417524	113	128	75	88	16	214	1	Aedes albopictus	PUTATIVE SALIVARY SECRETED PEPTIDE AEDES ALBOPICTUS PREDICTED HYPOTHETICAL TROGLODYTES UNNAMED PRODUCT HOMO SAPIENS PORCINE ADENOVIRUS A POLYKETIDE SYNTHASE DICTYOSTELIUM DISCOIDEUM MUS MUSCULUS SORBS2 MKIAA0777 ARG ABL-INTERACTING ARGBP2 ISOFORM 15 SIMILAR TO SORBIN SH3 DOMAIN CONTAINING 2 1 47 ABL INTERACTING 14 46 11 43 ATPASE BETA SUBUNIT NICOTIANA SYLVESTRIS MITOCHONDRIAL ACYL-COA DEHYDROGEN…
AE-contig_171	Contig-171	Contig171	171	24	517	.	51.5	498	supercont1.134	0	355	98	26	2	FOR	1914843	1915197	hypothetical protein 245 8e-066	8e-66	AAEL004899-RA	120	120	99	100	1	88	1	FOR	putative salivary secreted peptide with basic tail	s/bt	1805	424	putative salivary secreted peptide [A	3E-042	gi|56417524	119	128	78	93	10	103	1	Aedes albopictus	PUTATIVE SALIVARY SECRETED PEPTIDE AEDES ALBOPICTUS NONRIBOSOMAL SYNTHETASE ADENYLATION DOMAIN STANIERIA SP. PCC 7302 OLIGOPEPTIDE DIPEPTIDE ABC TRANSPORTER ATP-BINDING PROTEIN-LIKE GEOBACTER METALLIREDUCENS GS-15 BINDING LIKE GS 15 SJCHGC07913 SCHISTOSOMA JAPONICUM PORCINE ADENOVIRUS A SORBS2 MUS MUSCULUS UNNAMED PRODUCT HOMO SAPIENS MKIAA0777 ADR300CP ASHBYA GOSSYPII ATCC EREMOTHECIUM PREDICTED…
AE-contig_257	Contig-257	Contig257	257	10	429	0.5	54.3	410	supercont1.313	1e-143	294	96	56	2	REV	509478	509771	hypothetical protein 117 2e-027	2e-27	AAEL008310-RA	62	62	96	100	1	97	1	FOR	PUTATIVE SALIVARY BASIC PEPTIDE 4.2K-1	s/basic	1815	425	putative salivary basic peptide 4.2k-	5E-015	gi|56417510	63	63	68	100	1	97	1	Aedes albopictus	PUTATIVE SALIVARY BASIC PEPTIDE AEDES ALBOPICTUS 4.2K 1 THIOL-DISULFIDE ISOMERASE THIOREDOXINS PSEUDOMONAS AERUGINOSA UCBPP-PA14 PROBABLE THIOL DISULFIDE INTERCHANGE PAO1 UCBPP PA14 SYNTHETIC CONSTRUCT GLYCOPROTEIN THOGOTO VIRUS HYPOTHETICAL ENV_THOGV ENVELOPE PRECURSOR SURFACE 75 ADEHDRAFT_3822 ANAEROMYXOBACTER DEHALOGENANS 2CP-C OLIGOSACCHARIDE REPEAT UNIT TRANSPORTER BACTEROIDES FRAGILIS YCH46
AE-contig_307	Contig-307	Contig307	307	7	382	.	57.1	363	supercont1.313	1e-120	292	93	8	2	REV	509480	509771	hypothetical protein 109 3e-025	3e-25	AAEL008310-RA	60	62	93	97	3	56	1	FOR	PUTATIVE SALIVARY BASIC PEPTIDE 4.2K-1	s/basic	1822	426	putative salivary basic peptide 4.2k-	4E-014	gi|56417510	61	63	68	97	3	56	1	Aedes albopictus	PUTATIVE SALIVARY BASIC PEPTIDE AEDES ALBOPICTUS 4.2K 1 GLYCOPROTEIN THOGOTO VIRUS THIOL-DISULFIDE ISOMERASE THIOREDOXINS PSEUDOMONAS AERUGINOSA UCBPP-PA14 PROBABLE THIOL DISULFIDE INTERCHANGE PAO1 UCBPP PA14 HYPOTHETICAL ENV_THOGV ENVELOPE PRECURSOR SURFACE 75 SYNTHETIC CONSTRUCT TRANSPORTER MEMBRANE SPANNING AGROBACTERIUM TUMEFACIENS STR. C58 AGR_C_740P AGR_C_740 PYROCOCCUS HORIKOSHII OT3 UNKNO…
AE-contig_1233	Contig-1233	Contig1233	1233	1	380	.	57.4	361	supercont1.313	1e-87	293	90	6	2	REV	509480	509767	hypothetical protein 52 6e-008	6e-08	AAEL008310-RA	43	62	69	69	1	42	2	FOR	PUTATIVE SALIVARY BASIC PEPTIDE 4.2K-1	s/basic	1823	427	putative salivary basic peptide 4.2k-	6E-004	gi|56417510	41	63	56	65	1	42	1	Aedes albopictus	PUTATIVE SALIVARY BASIC PEPTIDE AEDES ALBOPICTUS 4.2K 1 UNNAMED PRODUCT TETRAODON NIGROVIRIDIS HYPOTHETICAL PLASMODIUM FALCIPARUM 3D7 AMP-DEPENDENT SYNTHETASE LIGASE NOCARDIOIDES SP. DEPENDENT RHODOPSEUDOMONAS PALUSTRIS HAA2 KLUYVEROMYCES LACTIS NRRL ARABIDOPSIS THALIANA HOMO SAPIENS DROSOPHILA MELANOGASTER YARROWIA LIPOLYTICA CLIB122 BROMODOMAIN-CONTAINING DICTYOSTELIUM DISCOIDEUM SNF2-RELATED D…
AE-contig_139	Contig-139	Contig139	139	1	1291	3.3	54.1		supercont1.255	0	762	99	30	2	FOR	1148877	1149637	antithrombin, putative 591 e-169	1e-169	AAEL007420-RC	292	361	99	81	1	40	1	FOR	similar to Fxa-directed anticlotting	s/anticlot	1824	428	FXa-directed anticoagulant precursor [	1E-140	gi|3411116	292	415	85	70	1	40	1	Aedes aegypti	FXA-DIRECTED ANTICOAGULANT PRECURSOR AEDES AEGYPTI FXA DIRECTED ALBOPICTUS SALIVARY SERPIN PUTATIVE 2 CTENOCEPHALIDES FELIS 3 5 4 6 1 CHAIN HUMAN PLASMINOGEN ACTIVATOR INHIBITOR-2. LOOP DELETIONMUTANT COMPLEXED WITH PEPTIDE MIMICKING REACTIVE CENTER DELETION MUTANT INHIBITOR 2. 66 98 ANTITHROMBIN SALMO SALAR SERINE OR CYSTEINE PROTEINASE CLADE C MEMBER DANIO RERIO PROTEASE BRANCHIOSTOMA LANCEOLAT…	Serine protease inhibitor 2 - serine-type endopeptidase inhibitor activity	2e-07	serine-type endopeptidase inhibitor activity||endopeptidase inhibitor activity||protease inhibitor activity||enzyme inhibitor activity||enzyme regulator activity	enzyme regulator activity	enzyme inhibitor activity
AE-contig_137	Contig-137	Contig137	137	1	1226	2.5	54.7		supercont1.255	0	739	99	24	2	FOR	1148877	1149614	antithrombin, putative 582 e-166	1e-166	AAEL007420-RC	285	361	99	79	1	40	1	FOR	similar to Fxa-directed anticlotting	s/anticlot	1825	429	FXa-directed anticoagulant precursor [	1E-139	gi|3411116	293	415	84	71	1	40	1	Aedes aegypti	FXA-DIRECTED ANTICOAGULANT PRECURSOR AEDES AEGYPTI FXA DIRECTED ALBOPICTUS SALIVARY SERPIN PUTATIVE 2 CTENOCEPHALIDES FELIS 3 5 4 6 1 CHAIN HUMAN PLASMINOGEN ACTIVATOR INHIBITOR-2. LOOP DELETIONMUTANT COMPLEXED WITH PEPTIDE MIMICKING REACTIVE CENTER DELETION MUTANT INHIBITOR 2. 66 98 ANTITHROMBIN SALMO SALAR SERINE OR CYSTEINE PROTEINASE CLADE C MEMBER DANIO RERIO PROTEASE BRANCHIOSTOMA LANCEOLAT…	serine-type endopeptidase inhibitor activity	2e-07	serine-type endopeptidase inhibitor activity||endopeptidase inhibitor activity||protease inhibitor activity||enzyme inhibitor activity||enzyme regulator activity	enzyme regulator activity	enzyme inhibitor activity
AE-contig_143	Contig-143	Contig143	143	1	1300	4.7	52.3		supercont1.255	0	824	98	23	2	FOR	1148877	1149697	antithrombin, putative 574 e-164	1e-164	AAEL007420-RC	285	361	98	79	1	40	2	FOR	similar to Fxa-directed anticlotting	s/anticlot	1826	430	FXa-directed anticoagulant precursor [	1E-138	gi|3411116	316	415	79	76	1	40	1	Aedes aegypti	FXA-DIRECTED ANTICOAGULANT PRECURSOR AEDES AEGYPTI FXA DIRECTED ALBOPICTUS SALIVARY SERPIN PUTATIVE 2 CTENOCEPHALIDES FELIS 3 5 4 6 ANTITHROMBIN SALMO SALAR 1 CHAIN HUMAN PLASMINOGEN ACTIVATOR INHIBITOR-2. LOOP DELETIONMUTANT COMPLEXED WITH PEPTIDE MIMICKING REACTIVE CENTER DELETION MUTANT INHIBITOR 2. 66 98 SERINE OR CYSTEINE PROTEINASE CLADE C MEMBER DANIO RERIO PROTEASE BRANCHIOSTOMA LANCEOLAT…	Serine protease inhibitor 2 - serine-type endopeptidase inhibitor activity	7e-08	serine-type endopeptidase inhibitor activity||endopeptidase inhibitor activity||protease inhibitor activity||enzyme inhibitor activity||enzyme regulator activity	enzyme regulator activity	enzyme inhibitor activity
AE-contig_147	Contig-147	Contig147	147	1	1249	3	53.9		supercont1.255	0	887	97	27	2	FOR	1148877	1149762	antithrombin, putative 544 e-155	1e-155	AAEL007420-RC	269	361	98	75	12	73	3	FOR	similar to Fxa-directed anticlotting	s/anticlot	1827	431	FXa-directed anticoagulant precursor [	1E-131	gi|3411116	268	415	86	65	13	76	3	Aedes aegypti	FXA-DIRECTED ANTICOAGULANT PRECURSOR AEDES AEGYPTI FXA DIRECTED ALBOPICTUS SALIVARY SERPIN PUTATIVE CTENOCEPHALIDES FELIS 1 2 3 4 5 6 ANTITHROMBIN SALMO SALAR CHAIN HUMAN PLASMINOGEN ACTIVATOR INHIBITOR-2. LOOP DELETIONMUTANT COMPLEXED WITH PEPTIDE MIMICKING REACTIVE CENTER DELETION MUTANT INHIBITOR 2. 66 98 SERINE OR CYSTEINE PROTEINASE CLADE C MEMBER DANIO RERIO III TAKIFUGU RUBRIPES PROTEASE B…	Serine protease inhibitor 2 - serine-type endopeptidase inhibitor activity	9e-08	serine-type endopeptidase inhibitor activity||endopeptidase inhibitor activity||protease inhibitor activity||enzyme inhibitor activity||enzyme regulator activity	enzyme regulator activity	enzyme inhibitor activity
AE-contig_145	Contig-145	Contig145	145	1	1240	4.1	53.1		supercont1.255	0	763	98	38	2	FOR	1148877	1149632	antithrombin, putative 502 e-142	1e-142	AAEL007420-RC	246	361	98	68	13	83	1	FOR	similar to Fxa-directed anticlotting	s/anticlot	1828	432	FXa-directed anticoagulant precursor [	1E-117	gi|3411116	246	415	85	59	13	83	1	Aedes aegypti	FXA-DIRECTED ANTICOAGULANT PRECURSOR AEDES AEGYPTI FXA DIRECTED ALBOPICTUS SALIVARY SERPIN PUTATIVE CHAIN HUMAN PLASMINOGEN ACTIVATOR INHIBITOR-2. LOOP DELETIONMUTANT COMPLEXED WITH PEPTIDE MIMICKING REACTIVE CENTER DELETION MUTANT INHIBITOR 2. 66 98 CTENOCEPHALIDES FELIS 1 2 3 4 5 6 ANTITHROMBIN SALMO SALAR PREDICTED SIMILAR TO INHIBITOR-2 PAI-2 PLACENTAL MONOCYTE ARG-SERPIN UROKINASE ISOFORM BO…	Plasminogen activator inhibitor-2 precursor - serine-type endopeptidase inhibitor activity - anti-apoptosis	5e-06	serine-type endopeptidase inhibitor activity||endopeptidase inhibitor activity||protease inhibitor activity||enzyme inhibitor activity||enzyme regulator activity	enzyme regulator activity	enzyme inhibitor activity
AE-contig_136	Contig-136	Contig136	136	1	1139	2.9	53.8		supercont1.255	0	714	98	24	2	FOR	1148877	1149584	antithrombin, putative 509 e-145	1e-145	AAEL007420-RC	255	361	97	71	1	36	1	FOR	similar to Fxa-directed anticlotting	s/anticlot	1829	433	FXa-directed anticoagulant precursor [	1E-117	gi|3411116	255	415	83	61	1	36	1	Aedes aegypti	FXA-DIRECTED ANTICOAGULANT PRECURSOR AEDES AEGYPTI FXA DIRECTED ALBOPICTUS SALIVARY SERPIN PUTATIVE 2 CTENOCEPHALIDES FELIS 3 5 4 6 1 CHAIN HUMAN PLASMINOGEN ACTIVATOR INHIBITOR-2. LOOP DELETIONMUTANT COMPLEXED WITH PEPTIDE MIMICKING REACTIVE CENTER DELETION MUTANT INHIBITOR 2. 66 98 ANTITHROMBIN SALMO SALAR SERINE OR CYSTEINE PROTEINASE CLADE C MEMBER DANIO RERIO UNKNOWN FOR MGC XENOPUS LAEVIS P…	Mus musculus 10, 11 days embryo whole body cDNA, RIKEN full-length enriched library, clone:2810457A07 product:serine - regulation of protein catabolism	6e-06	serine-type endopeptidase inhibitor activity||endopeptidase inhibitor activity||protease inhibitor activity||enzyme inhibitor activity||enzyme regulator activity	enzyme regulator activity	enzyme inhibitor activity
AE-contig_146	Contig-146	Contig146	146	1	1186	4.2	54.3		supercont1.255	0	707	98	4	2	FOR	1148877	1149578	antithrombin, putative 514 e-146	1e-146	AAEL007420-RC	270	361	95	75	1	9	1	FOR	similar to Fxa-directed anticlotting	s/anticlot	1830	434	FXa-directed anticoagulant precursor [	1E-120	gi|3411116	270	415	81	65	1	9	1	Aedes aegypti	FXA-DIRECTED ANTICOAGULANT PRECURSOR AEDES AEGYPTI FXA DIRECTED ALBOPICTUS SALIVARY SERPIN PUTATIVE 2 CTENOCEPHALIDES FELIS 3 5 4 6 1 CHAIN HUMAN PLASMINOGEN ACTIVATOR INHIBITOR-2. LOOP DELETIONMUTANT COMPLEXED WITH PEPTIDE MIMICKING REACTIVE CENTER DELETION MUTANT INHIBITOR 2. 66 98 ANTITHROMBIN SALMO SALAR III TAKIFUGU RUBRIPES SERINE OR CYSTEINE PROTEINASE CLADE C MEMBER DANIO RERIO PREDICTED …	serine-type endopeptidase inhibitor activity	2e-06	serine-type endopeptidase inhibitor activity||endopeptidase inhibitor activity||protease inhibitor activity||enzyme inhibitor activity||enzyme regulator activity	enzyme regulator activity	enzyme inhibitor activity
AE-contig_138	Contig-138	Contig138	138	1	1148	3.7	54.2		supercont1.255	0	667	98	32	2	FOR	1148877	1149539	antithrombin, putative 495 e-140	1e-140	AAEL007420-RC	260	361	95	72	1	42	1	FOR	similar to Fxa-directed anticlotting	s/anticlot	1831	435	FXa-directed anticoagulant precursor [	1E-112	gi|3411116	260	415	80	63	1	42	1	Aedes aegypti	FXA-DIRECTED ANTICOAGULANT PRECURSOR AEDES AEGYPTI FXA DIRECTED ALBOPICTUS SALIVARY SERPIN PUTATIVE 2 CTENOCEPHALIDES FELIS 3 5 4 6 CHAIN HUMAN PLASMINOGEN ACTIVATOR INHIBITOR-2. LOOP DELETIONMUTANT COMPLEXED WITH PEPTIDE MIMICKING REACTIVE CENTER DELETION MUTANT INHIBITOR 2. 66 98 1 ANTITHROMBIN SALMO SALAR PREDICTED SIMILAR TO INHIBITOR-2 PAI-2 PLACENTAL MONOCYTE ARG-SERPIN UROKINASE ISOFORM BO…	Plasminogen activator inhibitor-2 precursor - serine-type endopeptidase inhibitor activity - anti-apoptosis	3e-06	serine-type endopeptidase inhibitor activity||endopeptidase inhibitor activity||protease inhibitor activity||enzyme inhibitor activity||enzyme regulator activity	enzyme regulator activity	enzyme inhibitor activity
AE-contig_148	Contig-148	Contig148	148	1	1041	.	56.4		supercont1.255	0	498	98	1	2	FOR	1148877	1149372	antithrombin, putative 384 e-107	1e-107	AAEL007420-RC	203	361	93	56	13	18	1	FOR	similar to Fxa-directed anticlotting	s/anticlot	1832	436	FXa-directed anticoagulant precursor [	1E-086	gi|3411116	203	415	81	49	13	18	1	Aedes aegypti	FXA-DIRECTED ANTICOAGULANT PRECURSOR AEDES AEGYPTI FXA DIRECTED ALBOPICTUS SALIVARY SERPIN PUTATIVE PREDICTED SIMILAR TO MELLIFERA ANTITHROMBIN SALMO SALAR CTENOCEPHALIDES FELIS 1 2 3 4 5 6 CG8137-PA DROSOPHILA MELANOGASTER SERINE OR CYSTEINE PROTEINASE INHIBITOR CLADE C MEMBER DANIO RERIO PROTEASE SERPIN-2 LONOMIA OBLIQUA 27A HYPHANTRIA CUNEA PSEUDOOBSCURA MANDUCA SEXTA RATTUS NORVEGICUS HYPOTHE…	Serine protease inhibitor 2 - serine-type endopeptidase inhibitor activity	0.002	serine-type endopeptidase inhibitor activity||endopeptidase inhibitor activity||protease inhibitor activity||enzyme inhibitor activity||enzyme regulator activity	enzyme regulator activity	enzyme inhibitor activity
AE-contig_144	Contig-144	Contig144	144	1	1155	3.8	53.1		supercont1.255	0	706	98	35	2	FOR	1148877	1149577	antithrombin, putative 479 e-136	1e-136	AAEL007420-RC	268	361	90	74	1	39	1	FOR	similar to Fxa-directed anticlotting	s/anticlot	1833	437	FXa-directed anticoagulant precursor [	1E-110	gi|3411116	268	415	77	65	1	39	1	Aedes aegypti	FXA-DIRECTED ANTICOAGULANT PRECURSOR AEDES AEGYPTI FXA DIRECTED ALBOPICTUS SALIVARY SERPIN PUTATIVE 2 CTENOCEPHALIDES FELIS 3 5 4 6 1 CHAIN HUMAN PLASMINOGEN ACTIVATOR INHIBITOR-2. LOOP DELETIONMUTANT COMPLEXED WITH PEPTIDE MIMICKING REACTIVE CENTER DELETION MUTANT INHIBITOR 2. 66 98 PREDICTED SIMILAR TO MELLIFERA SERINE OR CYSTEINE PROTEINASE CLADE C ANTITHROMBIN MEMBER DANIO RERIO UNKNOWN FOR M…	Mus musculus 10, 11 days embryo whole body cDNA, RIKEN full-length enriched library, clone:2810457A07 product:serine - regulation of protein catabolism	0.0007	serine-type endopeptidase inhibitor activity||endopeptidase inhibitor activity||protease inhibitor activity||enzyme inhibitor activity||enzyme regulator activity	enzyme regulator activity	enzyme inhibitor activity
AE-contig_149	Contig-149	Contig149	149	1	1041	6.9	49.5		supercont1.255	0	622	96	11	2	FOR	1148877	1149493	antithrombin, putative 378 e-105	1e-105	AAEL007420-RC	211	361	90	58	28	12	1	FOR	similar to Fxa-directed anticlotting	s/anticlot	1834	438	FXa-directed anticoagulant precursor [	1E-085	gi|3411116	212	415	78	51	28	12	1	Aedes aegypti	FXA-DIRECTED ANTICOAGULANT PRECURSOR AEDES AEGYPTI FXA DIRECTED ALBOPICTUS SALIVARY SERPIN PUTATIVE ANTITHROMBIN SALMO SALAR CTENOCEPHALIDES FELIS 1 2 3 4 5 6 CG8137-PA DROSOPHILA MELANOGASTER CHAIN HUMAN PLASMINOGEN ACTIVATOR INHIBITOR-2. LOOP DELETIONMUTANT COMPLEXED WITH PEPTIDE MIMICKING REACTIVE CENTER DELETION MUTANT INHIBITOR 2. 66 98 SERINE PROTEASE SERPIN-2 CG6717-PA UNNAMED PRODUCT MUS …	Serine protease inhibitor 2 - serine-type endopeptidase inhibitor activity	0.009	serine-type endopeptidase inhibitor activity||endopeptidase inhibitor activity||protease inhibitor activity||enzyme inhibitor activity||enzyme regulator activity	enzyme regulator activity	enzyme inhibitor activity
AE-contig_140	Contig-140	Contig140	140	1	1275	3.2	53.9		supercont1.255	0	888	97	24	2	FOR	1148877	1149761	antithrombin, putative 605 e-174	1e-174	AAEL007420-RC	336	361	88	93	1	42	1	FOR	similar to Fxa-directed anticlotting	s/anticlot	1835	439	FXa-directed anticoagulant precursor [	1E-145	gi|3411116	336	415	77	81	1	42	1	Aedes aegypti	FXA-DIRECTED ANTICOAGULANT PRECURSOR AEDES AEGYPTI FXA DIRECTED ALBOPICTUS SALIVARY SERPIN PUTATIVE 2 CTENOCEPHALIDES FELIS 3 5 4 6 1 ANTITHROMBIN SALMO SALAR CHAIN HUMAN PLASMINOGEN ACTIVATOR INHIBITOR-2. LOOP DELETIONMUTANT COMPLEXED WITH PEPTIDE MIMICKING REACTIVE CENTER DELETION MUTANT INHIBITOR 2. 66 98 SERINE PROTEASE BRANCHIOSTOMA LANCEOLATUM OR CYSTEINE PROTEINASE CLADE C MEMBER DANIO RER…	Serine protease inhibitor 2 - serine-type endopeptidase inhibitor activity	1e-09	serine-type endopeptidase inhibitor activity||endopeptidase inhibitor activity||protease inhibitor activity||enzyme inhibitor activity||enzyme regulator activity	enzyme regulator activity	enzyme inhibitor activity
AE-contig_134	Contig-134	Contig134	134	21	1385	2.7	54.9		supercont1.255	0	906	98	25	2	FOR	1148877	1149776	antithrombin, putative 654 0.0	0	AAEL007420-RA	417	414	82	101	1	42	1	FOR	similar to Fxa-directed anticlotting	s/anticlot	1856	440	FXa-directed anticoagulant precursor [	1E-158	gi|3411116	417	415	71	100	1	42	1	Aedes aegypti	FXA-DIRECTED ANTICOAGULANT PRECURSOR AEDES AEGYPTI FXA DIRECTED ALBOPICTUS SALIVARY SERPIN PUTATIVE CHAIN HUMAN PLASMINOGEN ACTIVATOR INHIBITOR-2. LOOP DELETIONMUTANT COMPLEXED WITH PEPTIDE MIMICKING REACTIVE CENTER DELETION MUTANT INHIBITOR 2. 66 98 2 CTENOCEPHALIDES FELIS 3 5 4 6 ANTITHROMBIN SALMO SALAR 1 SERINE OR CYSTEINE PROTEINASE CLADE C MEMBER DANIO RERIO B OVALBUMIN HOMO SAPIENS SYNTHET…	Plasminogen activator inhibitor-2 precursor - serine-type endopeptidase inhibitor activity - anti-apoptosis	1e-10	serine-type endopeptidase inhibitor activity||endopeptidase inhibitor activity||protease inhibitor activity||enzyme inhibitor activity||enzyme regulator activity	enzyme regulator activity	enzyme inhibitor activity
AE-contig_142	Contig-142	Contig142	142	1	1293	3.2	52.8		supercont1.255	0	820	98	22	2	FOR	1148877	1149693	antithrombin, putative 571 e-163	1e-163	AAEL007420-RA	388	414	78	94	1	39	2	FOR	similar to Fxa-directed anticlotting	s/anticlot	1857	441	FXa-directed anticoagulant precursor [	1E-138	gi|3411116	388	415	69	93	1	39	2	Aedes aegypti	FXA-DIRECTED ANTICOAGULANT PRECURSOR AEDES AEGYPTI FXA DIRECTED ALBOPICTUS SALIVARY SERPIN PUTATIVE CTENOCEPHALIDES FELIS 1 2 3 4 5 6 ANTITHROMBIN SALMO SALAR CHAIN HUMAN PLASMINOGEN ACTIVATOR INHIBITOR-2. LOOP DELETIONMUTANT COMPLEXED WITH PEPTIDE MIMICKING REACTIVE CENTER DELETION MUTANT INHIBITOR 2. 66 98 SERINE OR CYSTEINE PROTEINASE CLADE C MEMBER DANIO RERIO III TAKIFUGU RUBRIPES PROTEASE B…	serine-type endopeptidase inhibitor activity	3e-08	serine-type endopeptidase inhibitor activity||endopeptidase inhibitor activity||protease inhibitor activity||enzyme inhibitor activity||enzyme regulator activity	enzyme regulator activity	enzyme inhibitor activity
AE-contig_135	Contig-135	Contig135	135	1	1329	3.8	53.7		supercont1.255	0	917	97	17	2	FOR	1148877	1149785	antithrombin, putative 613 e-176	1e-176	AAEL007420-RA	420	414	76	101	1	34	1	FOR	similar to Fxa-directed anticlotting	s/anticlot	1858	442	FXa-directed anticoagulant precursor [	1E-147	gi|3411116	421	415	66	101	1	34	1	Aedes aegypti	FXA-DIRECTED ANTICOAGULANT PRECURSOR AEDES AEGYPTI FXA DIRECTED ALBOPICTUS SALIVARY SERPIN PUTATIVE 2 CTENOCEPHALIDES FELIS 3 5 4 6 1 CHAIN HUMAN PLASMINOGEN ACTIVATOR INHIBITOR-2. LOOP DELETIONMUTANT COMPLEXED WITH PEPTIDE MIMICKING REACTIVE CENTER DELETION MUTANT INHIBITOR 2. 66 98 ANTITHROMBIN SALMO SALAR SERINE OR CYSTEINE PROTEINASE CLADE C MEMBER DANIO RERIO PREDICTED SIMILAR TO I ISOFORM C…	Serine protease inhibitor 2 - serine-type endopeptidase inhibitor activity	2e-08	serine-type endopeptidase inhibitor activity||endopeptidase inhibitor activity||protease inhibitor activity||enzyme inhibitor activity||enzyme regulator activity	enzyme regulator activity	enzyme inhibitor activity
AE-contig_141	Contig-141	Contig141	141	1	1324	4.2	52.3		supercont1.255	0	812	98	24	2	FOR	1148877	1149684	antithrombin, putative 555 e-158	1e-158	AAEL007420-RA	415	414	73	100	1	41	1	FOR	similar to Fxa-directed anticlotting	s/anticlot	1859	443	FXa-directed anticoagulant precursor [	1E-134	gi|3411116	415	415	64	100	1	41	1	Aedes aegypti	FXA-DIRECTED ANTICOAGULANT PRECURSOR AEDES AEGYPTI FXA DIRECTED ALBOPICTUS SALIVARY SERPIN PUTATIVE 2 CTENOCEPHALIDES FELIS 3 5 4 6 1 CHAIN HUMAN PLASMINOGEN ACTIVATOR INHIBITOR-2. LOOP DELETIONMUTANT COMPLEXED WITH PEPTIDE MIMICKING REACTIVE CENTER DELETION MUTANT INHIBITOR 2. 66 98 ANTITHROMBIN SALMO SALAR SERINE OR CYSTEINE PROTEINASE CLADE C MEMBER DANIO RERIO III TAKIFUGU RUBRIPES UNKNOWN FO…	serine-type endopeptidase inhibitor activity	2e-06	serine-type endopeptidase inhibitor activity||endopeptidase inhibitor activity||protease inhibitor activity||enzyme inhibitor activity||enzyme regulator activity	enzyme regulator activity	enzyme inhibitor activity
AE-contig_116	Contig-116	Contig116	116	34	1679	.	58	1660	supercont1.81	0	914	99	1	6	REV	289654	290567	SERPIN1 protein precursor, putative 811 0.0	0	AAEL003182-RA	418	418	99	100	1	178	1	FOR	serpin	s/anticlot	1893	444	putative serpin [Aedes aegypti] 810 0.0	0.0	gi|18568304	418	418	99	100	1	178	1	Aedes aegypti	PUTATIVE SERPIN AEDES AEGYPTI SALIVARY ALBOPICTUS CG9455-PA DROSOPHILA MELANOGASTER SERINE PROTEASE INHIBITOR 4 GLOSSINA MORSITANS OR CYSTEINE PROTEINASE CLADE B OVALBUMIN MEMBER 13 MUS MUSCULUS UNNAMED PRODUCT Q8CDC0 SPB13_MOUSE B13 PREDICTED SIMILAR TO I 2 ISOFORM 1 CANIS FAMILIARIS SERPIN1 PRECURSOR EIMERIA TENELLA HETEROCHROMATIN-ASSOCIATED MENT GALLUS HETEROCHROMATIN ASSOCIATED SCCA2 SCCA1 F…	serine-type endopeptidase inhibitor activity	9e-07	serine-type endopeptidase inhibitor activity||endopeptidase inhibitor activity||protease inhibitor activity||enzyme inhibitor activity||enzyme regulator activity	enzyme regulator activity	enzyme inhibitor activity
AE-contig_120	Contig-120	Contig120	120	1	1281	3.8	53.6		supercont1.81	0	706	97	29	2	REV	289867	290567	SERPIN1 protein precursor, putative 515 e-146	1e-146	AAEL003182-RA	264	418	99	63	1	55	1	FOR	serpin	s/anticlot	1894	445	putative serpin [Aedes aegypti] 513 e-144	1E-144	gi|18568304	264	418	98	63	1	55	1	Aedes aegypti	PUTATIVE SERPIN AEDES AEGYPTI SALIVARY ALBOPICTUS SERPIN1 PRECURSOR EIMERIA TENELLA SERINE PROTEASE INHIBITOR 4 GLOSSINA MORSITANS SPN43AC DROSOPHILA SIMULANS SJCHGC08790 SCHISTOSOMA JAPONICUM MELANOGASTER CG1857-PA ABC-TYPE POLYSACCHARIDE POLYOL PHOSPHATE TRANSPORT SYSTEM ATPASE COMPONENT YERSINIA MOLLARETII ATCC PREDICTED SIMILAR TO TWO PORE SEGMENT CHANNEL 1 ISOFORM BOS TAURUS 2 INTEIN CONTAIN…
AE-contig_117	Contig-117	Contig117	117	1	1233	3.2	54.5		supercont1.81	0	702	98	37	2	REV	289869	290567	SERPIN1 protein precursor, putative 525 e-149	1e-149	AAEL003182-RA	289	418	93	69	1	72	1	FOR	serpin	s/anticlot	1895	446	putative serpin [Aedes aegypti] 523 e-147	1E-147	gi|18568304	289	418	93	69	1	72	1	Aedes aegypti	PUTATIVE SERPIN AEDES AEGYPTI SALIVARY ALBOPICTUS SERPIN1 PRECURSOR EIMERIA TENELLA SERINE PROTEASE INHIBITOR 4 GLOSSINA MORSITANS SPN43AC DROSOPHILA SIMULANS MELANOGASTER CG1857-PA SJCHGC08790 SCHISTOSOMA JAPONICUM SCCA2 SCCA1 FUSION ISOFORM 2 HOMO SAPIENS 1 HYPOTHETICAL PLASMODIUM FALCIPARUM 3D7 SQUAMOUS CELL CARCINOMA ANTIGEN LEUPIN HUMAN	CG1857-PA - serine-type endopeptidase inhibitor activity - immune response - antifungal humoral response (sensu Protostomia) - Toll signaling pathway - regulation of proteolysis and peptidolysis - negative regulation of Toll signaling pathway	0.043	serine-type endopeptidase inhibitor activity||endopeptidase inhibitor activity||protease inhibitor activity||enzyme inhibitor activity||enzyme regulator activity	enzyme regulator activity	enzyme inhibitor activity
AE-contig_119	Contig-119	Contig119	119	1	1216	3.9	52.9		supercont1.81	0	696	97	33	2	REV	289875	290567	SERPIN1 protein precursor, putative 480 e-136	1e-136	AAEL003182-RA	267	418	93	64	23	122	1	FOR	serpin	s/anticlot	1896	447	putative serpin [Aedes aegypti] 478 e-133	1E-133	gi|18568304	267	418	92	64	23	122	1	Aedes aegypti	PUTATIVE SERPIN AEDES AEGYPTI SALIVARY ALBOPICTUS SERPIN1 PRECURSOR EIMERIA TENELLA SERINE PROTEASE INHIBITOR 4 GLOSSINA MORSITANS SPN43AC DROSOPHILA SIMULANS MELANOGASTER CG1857-PA SJCHGC08790 SCHISTOSOMA JAPONICUM ASPARTYL-TRNA SYNTHETASE STREPTOMYCES AVERMITILIS SYD_STRAW ASPARTATE--TRNA LIGASE ASPRS ASPARTYL TRNA MA 4680 ASPARTATE -TRNA OR CYSTEINE PROTEINASE CLADE B OVALBUMIN MEMBER 13 MUS M…	CG1857-PA - serine-type endopeptidase inhibitor activity - immune response - antifungal humoral response (sensu Protostomia) - Toll signaling pathway - regulation of proteolysis and peptidolysis - negative regulation of Toll signaling pathway	0.055	serine-type endopeptidase inhibitor activity||endopeptidase inhibitor activity||protease inhibitor activity||enzyme inhibitor activity||enzyme regulator activity	enzyme regulator activity	enzyme inhibitor activity
AE-contig_118	Contig-118	Contig118	118	1	1299	4.1	53.4		supercont1.81	0	722	97	24	2	REV	289848	290567	SERPIN1 protein precursor, putative 357 7e-099	7e-99	AAEL003182-RA	195	418	93	47	94	53	2	FOR	serpin	s/anticlot	1897	448	putative serpin [Aedes aegypti] 354 5e-096	5E-096	gi|18568304	195	418	92	47	94	53	2	Aedes aegypti	PUTATIVE SERPIN AEDES AEGYPTI SALIVARY ALBOPICTUS SERINE PROTEASE INHIBITOR 4 GLOSSINA MORSITANS OR CYSTEINE PROTEINASE CLADE B OVALBUMIN MEMBER 13 MUS MUSCULUS UNNAMED PRODUCT Q8CDC0 SPB13_MOUSE B13 CG9455-PA DROSOPHILA MELANOGASTER HOMO SAPIENS HURPIN HEADPIN Q9UIV8 SPB13_HUMAN HACAT UV-REPRESSIBLE UV REPRESSIBLE SCCA2 SCCA1 FUSION ISOFORM 2 1 SPN43AC SIMULANS SQUAMOUS CELL CARCINOMA ANTIGEN LE…	serine-type endopeptidase inhibitor activity	0.012	serine-type endopeptidase inhibitor activity||endopeptidase inhibitor activity||protease inhibitor activity||enzyme inhibitor activity||enzyme regulator activity	enzyme regulator activity	enzyme inhibitor activity
AE-contig_121	Contig-121	Contig121	121	1	1152	5.9	54.4		supercont1.81	0	780	93	3	2	REV	289794	290567	SERPIN1 protein precursor, putative 442 e-125	1e-125	AAEL003182-RA	264	418	87	63	3	5	1	FOR	serpin	s/anticlot	1898	449	putative serpin [Aedes aegypti] 442 e-122	1E-122	gi|18568304	264	418	87	63	3	5	1	Aedes aegypti	PUTATIVE SERPIN AEDES AEGYPTI SALIVARY ALBOPICTUS
AE-contig_122	Contig-122	Contig122	122	1	900	.	55.8		supercont1.81	0	458	96	1	2	REV	290116	290567	SERPIN1 protein precursor, putative 364 e-101	1e-101	AAEL003182-RA	217	418	87	52	2	3	1	FOR	serpin	s/anticlot	1899	450	putative serpin [Aedes aegypti] 362 8e-099	8E-099	gi|18568304	217	418	87	52	2	3	1	Aedes aegypti	PUTATIVE SERPIN AEDES AEGYPTI SALIVARY ALBOPICTUS PREDICTED SIMILAR TO TWO PORE SEGMENT CHANNEL 1 ISOFORM BOS TAURUS 2 3 CANIS FAMILIARIS HYPOTHETICAL PLASMODIUM FALCIPARUM 3D7 MAGNESIUM CHELATASE CHLOROBIUM PHAEOBACTEROIDES DSM 266 INITIATION FACTOR SMALL GTP-BINDING DOMAIN RHODOFERAX FERRIREDUCENS BINDING
AE-contig_180	Contig-180	Contig180	180	3	595	.	55.1	576	supercont1.15	0	400	97	4	2	FOR	2853363	2853761	conserved hypothetical protein 281 1e-076	1e-76	AAEL000749-RA	130	290	97	45	118	1	2	FOR	ANGIOPOIETIN-LIKE PROTEIN VARIANT	s/angio	1902	451	angiopoietin-like protein [Aedes aegy	2E-074	gi|18568324	130	296	97	44	124	1	2	Aedes aegypti	ANGIOPOIETIN-LIKE AEDES AEGYPTI ANGIOPOIETIN LIKE SALIVARY ALBOPICTUS 2 PUTATIVE SECRETED ANOPHELES GAMBIAE STR. PEST FIBRINOGEN	cell adhesion	7e-29	sugar binding||carbohydrate binding||binding	binding	carbohydrate binding
AE-contig_179	Contig-179	Contig179	179	21	990	.	52.7	971	supercont1.15	0	653	96	25	3	FOR	2853109	2853761	conserved hypothetical protein 584 e-167	1e-167	AAEL000749-RA	289	290	96	100	1	42	1	FOR	ANGIOPOIETIN-LIKE PROTEIN VARIANT	s/angio	1923	452	angiopoietin-like protein [Aedes aegy	1E-167	gi|18568324	295	296	97	100	1	42	1	Aedes aegypti	ANGIOPOIETIN-LIKE AEDES AEGYPTI ANGIOPOIETIN LIKE SALIVARY ALBOPICTUS 2 PUTATIVE SECRETED ANOPHELES GAMBIAE STR. PEST FIBRINOGEN DROSOPHILA MELANOGASTER	Ficolin 3 precursor - sugar binding - extracellular region - extracellular space	3e-31	sugar binding||carbohydrate binding||binding	binding	carbohydrate binding
AE-contig_113	Contig-113	Contig113	113	15	1052	0.8	52.8		supercont1.15	0	646	99	49	3	FOR	2838370	2839015	fibrinogen and fibronectin 605 e-174	1e-174	AAEL000726-RA	291	291	98	100	1	73	1	FOR	angiopoietin-like protein	s/angio	1938	453	putative secreted protein [Aedes aegy	1E-165	gi|18568298	291	292	94	100	2	73	1	Aedes aegypti	PUTATIVE SECRETED AEDES AEGYPTI ANGIOPOIETIN-LIKE ANGIOPOIETIN LIKE SALIVARY ALBOPICTUS 2 ANOPHELES GAMBIAE STR. PEST FIBRINOGEN FIBA_PARPA FIBRINOGEN-LIKE A PRECURSOR FREP-A FREP	Ficolin 3 precursor - sugar binding - extracellular region - extracellular space	1e-28	sugar binding||carbohydrate binding||binding	binding	carbohydrate binding
AE-contig_1186	Contig-1186	Contig1186	1186	1	970	.	55.1		supercont1.217	0	465	97	1	3	FOR	211824	212281	fibrinogen and fibronectin 407 e-114	1e-114	AAEL006704-RA	207	354	96	58	1	24	2	FOR	angiopoietin-like protein	s/angio	1939	454	ENSANGP00000011252 [Anopheles gambiae	1E-016	gi|55244739	173	310	31	56	1	150	1	Anopheles gambiae str. PEST	ANOPHELES GAMBIAE STR. PEST FIBRINOGEN ANGIOPOIETIN-2 DANIO RERIO ANGIOPOIETIN 2 UNNAMED PRODUCT TETRAODON NIGROVIRIDIS ANGIOPOIETIN-2C GALLUS 2C ANGIOPOIETIN-2A 2A ANGIOPOIETIN-2B 2B PREDICTED SIMILAR TO PRECURSOR ANG-2 ISOFORM 3 BOS TAURUS ANG 1 ANGP2_BOVIN ANGIOPOIETIN-LIKE FACTOR LIKE RATTUS NORVEGICUS MUS MUSCULUS HYPOTHETICAL ANG-2B 4 Q9WVH6 ANGP4_MOUSE ANGIOPOIETIN-4 ANG-4 ANG-3 CANIS FAMI…	angiopoietin 2 - cellular_component unknown - molecular_function unknown	5e-16	molecular_function unknown	molecular_function unknown
AE-contig_112	Contig-112	Contig112	112	30	1126	2.2	52.8		supercont1.15	0	646	96	51	4	FOR	2838370	2839015	fibrinogen and fibronectin 569 e-163	1e-163	AAEL000726-RA	280	291	94	96	1	52	1	FOR	angiopoietin-like protein	s/angio	1969	455	putative secreted protein [Aedes aegy	1E-167	gi|18568298	281	292	99	96	1	49	1	Aedes aegypti	PUTATIVE SECRETED AEDES AEGYPTI ANGIOPOIETIN-LIKE ANGIOPOIETIN LIKE SALIVARY ALBOPICTUS 2 ANOPHELES GAMBIAE STR. PEST FIBRINOGEN FIBA_PARPA FIBRINOGEN-LIKE A PRECURSOR FREP-A FREP FICOLIN 4 HALOCYNTHIA RORETZI	tenascin R (restrictin, janusin) - axon guidance	2e-28	receptor binding||signal transducer activity	signal transducer activity	receptor binding
AE-contig_115	Contig-115	Contig115	115	1	1110	4.3	51		supercont1.15	0	641	96	50	3	FOR	2838370	2839009	fibrinogen and fibronectin 487 e-138	1e-138	AAEL000726-RA	258	291	89	89	6	67	1	FOR	angiopoietin-like protein	s/angio	1970	456	putative secreted protein [Aedes aegy	1E-141	gi|18568298	258	292	93	88	7	67	1	Aedes aegypti	PUTATIVE SECRETED AEDES AEGYPTI ANGIOPOIETIN-LIKE ANGIOPOIETIN LIKE SALIVARY ALBOPICTUS 2 ANOPHELES GAMBIAE STR. PEST FIBRINOGEN FICOLIN 4 HALOCYNTHIA RORETZI	Fibroleukin precursor - fibrinogen complex	1e-26	sugar binding||carbohydrate binding||binding	binding	carbohydrate binding
AE-contig_114	Contig-114	Contig114	114	1	1024	.	51.7		supercont1.15	0	593	95	28	3	FOR	2838370	2838957	fibrinogen and fibronectin 334 3e-092	3e-92	AAEL000726-RA	268	291	66	92	1	29	1	FOR	angiopoietin-like protein	s/angio	1971	457	putative secreted protein [Aedes aegy	3E-093	gi|18568298	270	292	70	92	1	26	1	Aedes aegypti	PUTATIVE SECRETED AEDES AEGYPTI ANGIOPOIETIN-LIKE ANGIOPOIETIN LIKE SALIVARY ALBOPICTUS 2 ANOPHELES GAMBIAE STR. PEST FIBRINOGEN FIBRINOGEN-LIKE VARIANT HOMO SAPIENS FGL2_HUMAN FIBROLEUKIN PRECURSOR PT49	Fibroleukin precursor - fibrinogen complex	5e-15	sugar binding||carbohydrate binding||binding	binding	carbohydrate binding
AE-contig_111	Contig-111	Contig111	111	47	927	.	63.3	908	supercont1.76	1e-147	293	98	25	5	FOR	1231462	1231752	allergen, putative 536 e-153	1e-153	AAEL003053-RC	254	255	99	100	1	55	1	FOR	putative secreted protein	s/ag5	2018	458	putative secreted protein [Aedes aegy	1E-153	gi|18568278	255	255	99	100	1	55	1	Aedes aegypti	PUTATIVE SECRETED AEDES AEGYPTI SALIVARY ANTIGEN-5 PRECURSOR AG5-3 ALBOPICTUS ANTIGEN 5 AG5 3 FAMILY 1 CULEX PIPIENS QUINQUEFASCIATUS AG5-2 2 RELATED ANOPHELES STEPHENSI GVAG GAMBIAE GLOSSINA MORSITANS STR. PEST STOMOXYS CALCITRANS 5-RELATED LUTZOMYIA LONGIPALPIS DARLINGI AG5-4 4	extracellular region	6e-29	molecular_function unknown	molecular_function unknown
AE-contig_1157	Contig-1157	Contig1157	1157	1	948	5.2	56.4		supercont1.76	6e-86	298	90	24	5	FOR	1231463	1231751	allergen, putative 367 e-102	1e-102	AAEL003053-RC	253	255	74	99	2	58	1	FOR	putative secreted protein	s/ag5	2019	459	putative secreted protein [Aedes aegy	1E-101	gi|18568278	253	255	75	99	2	58	1	Aedes aegypti	PUTATIVE SECRETED AEDES AEGYPTI SALIVARY ANTIGEN-5 PRECURSOR AG5-3 ALBOPICTUS ANTIGEN 5 AG5 3 FAMILY 1 CULEX PIPIENS QUINQUEFASCIATUS AG5-2 2 GLOSSINA MORSITANS RELATED ANOPHELES STEPHENSI GVAG GAMBIAE STR. PEST DROSOPHILA MELANOGASTER 5-RELATED CG9400-PA AG5-1 PSEUDOOBSCURA CULICOIDES SONORENSIS STOMOXYS CALCITRANS AG5-4 4	extracellular region	2e-20	molecular_function unknown	molecular_function unknown
AE-contig_79	Contig-79	Contig79	79	64	916	0.3	50.7		supercont1.16	0	497	99	26	3	REV	3232542	3233038	venom allergen 543 e-155	1e-155	AAEL000793-RA	255	255	100	100	1	58	1	FOR	antigen 5 member	s/ag5	2083	460	putative secreted protein [Aedes aegy	1E-153	gi|18568284	255	255	99	100	1	58	1	Aedes aegypti	PUTATIVE SECRETED AEDES AEGYPTI SALIVARY ANTIGEN-5 RELATED AG5-4 ALBOPICTUS ANTIGEN 5 AG5 4 ANOPHELES GAMBIAE STR. PEST AG5-1 1 GVAG PRECURSOR STEPHENSI 5-RELATED DARLINGI STOMOXYS CALCITRANS DIRUS B DROSOPHILA MELANOGASTER CG9400-PA CULICOIDES SONORENSIS LUTZOMYIA LONGIPALPIS PSEUDOOBSCURA PHLEBOTOMUS PAPATASI	extracellular region	2e-46	molecular_function unknown	molecular_function unknown
AE-contig_81	Contig-81	Contig81	81	1	934	1.9	50.4		supercont1.16	0	497	100	39	2	REV	3232542	3233038	venom allergen 515 e-146	1e-146	AAEL000793-RA	247	255	97	97	1	21	1	FOR	antigen 5 member	s/ag5	2084	461	putative secreted protein [Aedes aegy	1E-144	gi|18568284	247	255	97	97	1	21	1	Aedes aegypti	PUTATIVE SECRETED AEDES AEGYPTI SALIVARY ANTIGEN-5 RELATED AG5-4 ALBOPICTUS ANTIGEN 5 AG5 4 AG5-1 1 ANOPHELES GAMBIAE STR. PEST GVAG PRECURSOR STEPHENSI 5-RELATED DARLINGI STOMOXYS CALCITRANS DIRUS B DROSOPHILA MELANOGASTER CG9400-PA PSEUDOOBSCURA GLOSSINA MORSITANS CULICOIDES SONORENSIS LUTZOMYIA LONGIPALPIS	extracellular region	3e-45	molecular_function unknown	molecular_function unknown
AE-contig_80	Contig-80	Contig80	80	12	943	.	51.3	924	supercont1.16	0	497	100	3	3	REV	3232542	3233038	venom allergen 451 e-127	1e-127	AAEL000793-RA	252	255	88	99	1	37	1	FOR	antigen 5 member	s/ag5	2096	462	putative secreted protein [Aedes aegy	1E-125	gi|18568284	252	255	88	99	1	37	1	Aedes aegypti	PUTATIVE SECRETED AEDES AEGYPTI SALIVARY ANTIGEN-5 RELATED AG5-4 ALBOPICTUS ANTIGEN 5 AG5 4 AG5-1 1 ANOPHELES GAMBIAE STR. PEST GVAG PRECURSOR 5-RELATED DARLINGI STEPHENSI STOMOXYS CALCITRANS DROSOPHILA PSEUDOOBSCURA MELANOGASTER CG9400-PA PHLEBOTOMUS PAPATASI CULICOIDES SONORENSIS LUTZOMYIA LONGIPALPIS DIRUS B	extracellular region	6e-33	molecular_function unknown	molecular_function unknown
AE-contig_82	Contig-82	Contig82	82	1	1023	.	50.5	1004	supercont1.16	0	500	99	29	3	REV	3232542	3233038	venom allergen 206 2e-053	2e-53	AAEL000793-RA	197	255	60	77	44	54	2	FOR	antigen 5 member	s/ag5	2097	463	putative secreted protein [Aedes aegy	4E-051	gi|18568284	197	255	59	77	44	54	2	Aedes aegypti	PUTATIVE SECRETED AEDES AEGYPTI SALIVARY ANTIGEN-5 RELATED AG5-4 ALBOPICTUS ANTIGEN 5 AG5 4 DROSOPHILA MELANOGASTER CG9400-PA PSEUDOOBSCURA 5-RELATED CULICOIDES SONORENSIS ANOPHELES GAMBIAE STR. PEST AG5-1 1 DIRUS B LUTZOMYIA LONGIPALPIS PHLEBOTOMUS PAPATASI DARLINGI PRECURSOR AG5-3 3	extracellular region	1e-15	trypsin inhibitor activity||serine-type endopeptidase inhibitor activity||endopeptidase inhibitor activity||protease inhibitor activity||enzyme inhibitor activity||enzyme regulator activity	enzyme regulator activity	enzyme inhibitor activity
AE-contig_202	Contig-202	Contig202	202	11	986	1.9	57.9		supercont1.76	1e-172	312	99	45	5	REV	1255625	1255936	allergen, putative 546 e-156	1e-156	AAEL003057-RB	261	261	98	100	1	60	1	FOR	antigen 5 family member	s/ag5	2108	464	putative secreted protein [Aedes aegy	1E-154	gi|18568316	261	261	98	100	1	60	1	Aedes aegypti	PUTATIVE SECRETED AEDES AEGYPTI SALIVARY ANTIGEN-5 AG5-2 ALBOPICTUS ANTIGEN 5 AG5 2 FAMILY CULEX PIPIENS QUINQUEFASCIATUS 5-RELATED LUTZOMYIA LONGIPALPIS RELATED PHLEBOTOMUS PAPATASI PRECURSOR STOMOXYS CALCITRANS AG5-3 3 DROSOPHILA MELANOGASTER CG9400-PA AG5-1 1 ANOPHELES GAMBIAE STR. PEST PSEUDOOBSCURA GLOSSINA MORSITANS AG5-4 4 CULICOIDES SONORENSIS GVAG	extracellular region	3e-34	molecular_function unknown	molecular_function unknown
AE-contig_201	Contig-201	Contig201	201	8	938	.	59.4	919	supercont1.76	6e-89	172	99	10	5	REV	1256596	1256767	allergen, putative 446 e-126	1e-126	AAEL003057-RB	215	261	98	82	1	25	2	FOR	antigen 5 family member	s/ag5	2116	465	putative secreted protein [Aedes aegy	1E-124	gi|18568316	215	261	98	82	1	25	2	Aedes aegypti	PUTATIVE SECRETED AEDES AEGYPTI SALIVARY ANTIGEN-5 AG5-2 ALBOPICTUS ANTIGEN 5 AG5 2 FAMILY CULEX PIPIENS QUINQUEFASCIATUS PRECURSOR STOMOXYS CALCITRANS 5-RELATED CULICOIDES SONORENSIS RELATED LUTZOMYIA LONGIPALPIS PHLEBOTOMUS PAPATASI DROSOPHILA MELANOGASTER CG9400-PA AG5-3 3 AG5-4 4 PSEUDOOBSCURA ANOPHELES GAMBIAE STR. PEST 1 GLOSSINA MORSITANS AG5-1 GVAG	Antigen 5-related 2 - extracellular region	3e-28	molecular_function unknown	molecular_function unknown
AE-contig_159	Contig-159	Contig159	159	1	921	.	52		supercont1.64	1e-135	274	97	37	2	REV	663470	663743	venom allergen 341 2e-094	2e-94	AAEL002693-RA	168	259	98	65	1	17	2	FOR	antigen 5 family member	s/ag5	2117	466	putative secreted protein [Aedes aegy	3E-093	gi|18568308	168	259	99	65	1	17	2	Aedes aegypti	PUTATIVE SECRETED AEDES AEGYPTI SALIVARY ANTIGEN-5 RELATED AG5-1 ALBOPICTUS ANTIGEN 5 AG5 1 AG5-4 4 ANOPHELES GAMBIAE STR. PEST GVAG PRECURSOR 5-RELATED DARLINGI CULICOIDES SONORENSIS STOMOXYS CALCITRANS STEPHENSI FAMILY 2 CULEX PIPIENS QUINQUEFASCIATUS PHLEBOTOMUS PAPATASI DROSOPHILA PSEUDOOBSCURA DIRUS B	Antigen 5-related 2 - extracellular region	5e-20	molecular_function unknown	molecular_function unknown
AE-contig_158	Contig-158	Contig158	158	26	999	0.1	52.8	980	supercont1.64	1e-136	275	97	60	3	REV	663470	663744	venom allergen 484 e-137	1e-137	AAEL002693-RA	243	259	96	94	7	59	1	FOR	antigen 5 family member	s/ag5	2143	467	putative secreted protein [Aedes aegy	1E-137	gi|18568308	243	259	97	94	7	59	1	Aedes aegypti	PUTATIVE SECRETED AEDES AEGYPTI SALIVARY ANTIGEN-5 RELATED AG5-1 ALBOPICTUS ANTIGEN 5 AG5 1 AG5-4 4 ANOPHELES GAMBIAE STR. PEST GVAG PRECURSOR 5-RELATED DARLINGI STEPHENSI DIRUS B STOMOXYS CALCITRANS CULICOIDES SONORENSIS CG9540-PA DROSOPHILA MELANOGASTER CG9400-PA	Antigen 5-related 2 - extracellular region	2e-38	molecular_function unknown	molecular_function unknown
AE-contig_160	Contig-160	Contig160	160	1	1003	0.1	52.5		supercont1.64	0	576	96	38	2	REV	663169	663744	venom allergen 216 8e-057	8e-57	AAEL002693-RA	155	259	73	60	99	37	2	FOR	antigen 5 family member	s/ag5	2144	468	putative secreted protein [Aedes aegy	1E-056	gi|18568308	155	259	75	60	99	37	2	Aedes aegypti	PUTATIVE SECRETED AEDES AEGYPTI SALIVARY ANTIGEN-5 RELATED AG5-1 ALBOPICTUS ANTIGEN 5 AG5 1 5-RELATED ANOPHELES DARLINGI DIRUS B GAMBIAE STR. PEST GVAG PRECURSOR STEPHENSI AG5-4 4 STOMOXYS CALCITRANS CG9540-PA DROSOPHILA MELANOGASTER GLOSSINA MORSITANS CULICOIDES SONORENSIS	Antigen 5-related 2 - extracellular region	2e-19	trypsin inhibitor activity||serine-type endopeptidase inhibitor activity||endopeptidase inhibitor activity||protease inhibitor activity||enzyme inhibitor activity||enzyme regulator activity	enzyme regulator activity	enzyme inhibitor activity
AE-contig_150	Contig-150	Contig150	150	33	448	.	54	429	supercont1.124	0	404	97	25	1	FOR	1531609	1532012	conserved hypothetical protein 204 9e-054	9e-54	AAEL004597-RA	101	101	96	100	1	54	1	FOR	putative 8.9 kDa secreted protein	s/8.9kDa	2177	469	putative 8.9 kDa secreted protein [Ae	6E-052	gi|61742023	101	101	96	100	1	54	1	Aedes aegypti	PUTATIVE 8.9 KDA SECRETED AEDES AEGYPTI W-RICH SALIVARY PEPTIDE ALBOPICTUS W RICH BASIC CULEX PIPIENS QUINQUEFASCIATUS L-ASPARAGINASE DEINOCOCCUS RADIODURANS R1 ASPARAGINASE EC SIMILARITY STRAIN L Q9RRX9 ASPG_DEIRA PROBABLE L-ASPARAGINE AMIDOHYDROLASE L-ASNASE ASPARAGINE ASNASE PREDICTED SIMILAR TO ACTIN-LIKE 6B 53 BRG1-ASSOCIATED FACTOR B ACTIN-RELATED BAF53B ARPNALPHA APIS MELLIFERA ACTIN LIKE …
AE-contig_151	Contig-151	Contig151	151	1	527	2.3	53.5		supercont1.124	1e-175	370	96	132	1	FOR	1531689	1532055	conserved hypothetical protein 137 2e-033	2e-33	AAEL004597-RA	68	101	92	67	34	183	1	FOR	putative 8.9 kDa secreted protein	s/8.9kDa	2178	470	putative 8.9 kDa secreted protein [Ae	2E-031	gi|61742023	68	101	92	67	34	183	1	Aedes aegypti	PUTATIVE 8.9 KDA SECRETED AEDES AEGYPTI W-RICH SALIVARY PEPTIDE ALBOPICTUS W RICH
AE-contig_157	Contig-157	Contig157	157	29	483	0.2	57.3	464	AAGE02018243	1e-146	271	99	64	2	FOR	26303	26573	conserved hypothetical protein 162 6e-041	6e-41	AAEL010242-RA	83	83	98	100	1	104	1	FOR	putative 8.7 kDa secreted protein	s/8.7	2207	471	putative 8.7 kDa secreted protein [Ae	3E-039	gi|42632615	83	83	97	100	1	104	1	Aedes aegypti	PUTATIVE 8.7 KDA SECRETED AEDES AEGYPTI YBL097W SACCHAROMYCES CEREVISIAE UNNAMED PRODUCT CND2_YEAST CONDENSIN COMPLEX SUBUNIT 2 BARREN HOMOLOG CAPH C 728 ESSENTIAL REQUIRED FOR CHROMOSOME CONDENSATION LIKELY TO FUNCTION AS AN INTRINSIC COMPONENT MACHINERY MAY INFLUENCE MULTIPLE ASPECTS TRANSMISSION DYNAMICS BRN1P HYPOTHETICAL ORYZA SATIVA JAPONICA CULTIVAR-GROUP CULTIVAR GROUP METHYL-CPG BINDING …	nuclear condensin complex - nucleus - molecular_function unknown - mitotic sister chromatid segregation - mitotic chromosome condensation	0.026	molecular_function unknown	molecular_function unknown
AE-contig_554	Contig-554	Contig554	554	1	208	5.3	52.4		AAGE02018243	5e-12	97	87	81	1	FOR	26373	26462	conserved hypothetical protein 31 0.086	0.086	AAEL010242-RA	28	83	67	34	4	57	1	FOR	putative 8.7 kDa secreted protein	s/8.7	2208	472	putative 8.7 kDa secreted protein [Ae	4.2	gi|42632615	28	83	71	34	4	57	1	Aedes aegypti	PUTATIVE 8.7 KDA SECRETED AEDES AEGYPTI
AE-contig_133	Contig-133	Contig133	133	37	715	0.3	56.8	696	supercont1.313	0	628	98	69	1	REV	327710	328337	conserved hypothetical protein 201 2e-052	2e-52	AAEL008305-RA	95	95	97	100	1	53	1	FOR	putative 7.8 kDa secreted protein	s/7.8	2245	473	putative 7.8 kDa secreted protein [Ae	1E-051	gi|18568282	95	95	100	100	1	53	1	Aedes aegypti	PUTATIVE 7.8 KDA SECRETED AEDES AEGYPTI ACIDIC PEPTIDE ALBOPICTUS 8 8KD-2 8KD 2 HYPOTHETICAL USTILAGO MAYDIS 521 BRASSICA RAPA SUBSP. PEKINENSIS RABPHILIN 3A HOMOLOG RATTUS NORVEGICUS RP3A_RAT RABPHILIN-3A EXOPHILIN-1 EXOPHILIN 1 COBALAMIN SYNTHESIS P47K RALSTONIA METALLIDURANS CH34 GIBBERELLA ZEAE PH-1
AE-contig_549	Contig-549	Contig549	549	1	322	5	45.3		supercont1.313	8e-61	226	91	43	1	REV	328126	328337	conserved hypothetical protein 63 3e-011	3e-11	AAEL008305-RA	62	95	54	65	5	39	1	FOR	putative 7.8 kDa secreted protein	s/7.8	2246	474	putative 7.8 kDa secreted protein [Ae	2E-009	gi|18568282	62	95	56	65	5	39	1	Aedes aegypti	PUTATIVE 7.8 KDA SECRETED AEDES AEGYPTI ACIDIC 8 PEPTIDE 8KD-2 ALBOPICTUS 8KD 2
AE-contig_529	Contig-529	Contig529	529	2	1016	1.1	61.1		supercont1.15	0	857	98	22	1	FOR	1338948	1339802	conserved hypothetical protein 501 e-142	1e-142	AAEL000748-RA	254	580	98	44	315	22	3	FOR	putative secreted protein	s/62	2248	475	putative secreted protein [Aedes aegy	1E-140	gi|18568300	254	580	98	44	315	22	3	Aedes aegypti	PUTATIVE SECRETED AEDES AEGYPTI SALIVARY ALBOPICTUS 62K 3 62 KDA 2 HYPOTHETICAL PLASMODIUM BERGHEI STRAIN ANKA ENDO-BETA-GALACTOSIDASE C CLOSTRIDIUM PERFRINGENS ENDO BETA-GALACTOSIDASE BETA GALACTOSIDASE PREDICTED SIMILAR TO ISOFORM STRONGYLOCENTROTUS PURPURATUS STR. 13
AE-contig_533	Contig-533	Contig533	533	2	763	0.7	58.3	744	supercont1.15	0	720	99	24	1	FOR	1358810	1359528	conserved hypothetical protein 403 e-113	1e-113	AAEL000732-RA	198	568	98	35	371	26	1	FOR	putative secreted protein	s/62	2250	476	putative secreted protein [Aedes aegy	1E-111	gi|18568302	198	566	98	35	369	26	1	Aedes aegypti	PUTATIVE SECRETED AEDES AEGYPTI SALIVARY ALBOPICTUS 62K 2 3 62 KDA HYPOTHETICAL THEILERIA PARVA STRAIN MUGUGA DAUGHTER SEVENLESS DROSOPHILA EZOANA VIRILIS AMERICANA PREDICTED SIMILAR TO CADHERIN EGF LAG SEVEN-PASS G-TYPE RECEPTOR STRONGYLOCENTROTUS PURPURATUS SEVEN PASS G TYPE VIBRIO PARAHAEMOLYTICUS RIMD
AE-contig_268	Contig-268	Contig268	268	8	1233	2.8	58.2		supercont1.15	0	1089	97	16	1	FOR	1337977	1339055	conserved hypothetical protein 492 e-139	1e-139	AAEL000748-RA	294	580	88	51	1	96	2	FOR	putative secreted protein - Aedes specific	s/60Kda	2258	477	putative secreted protein [Aedes aegy	1E-137	gi|18568300	294	580	88	51	1	96	2	Aedes aegypti	PUTATIVE SECRETED AEDES AEGYPTI 62 KDA SALIVARY ALBOPICTUS 62K 3 2 PREDICTED SIMILAR TO GOLGI AUTOANTIGEN GOLGIN SUBFAMILY A MEMBER 4 TRANS-GOLGI P230 256 GOLGIN-245 CANIS FAMILIARIS TRANS 245 DROSOPHILA PSEUDOOBSCURA HYPOTHETICAL CANDIDA ALBICANS UNCHARACTERIZED METHANOPYRUS KANDLERI AV19 USTILAGO MAYDIS 521 UNNAMED PRODUCT TETRAODON NIGROVIRIDIS RETICULOCYTE BINDING PLASMODIUM CYNOMOLGI CHROMOS…
AE-contig_270	Contig-270	Contig270	270	1	1014	.	54.8		supercont1.15	0	721	99	5	1	FOR	1357687	1358402	conserved hypothetical protein 424 e-119	1e-119	AAEL000732-RA	232	568	94	41	1	20	1	FOR	putative secreted protein	s/60Kda	2259	478	putative secreted protein [Aedes aegy	1E-115	gi|18568302	230	566	93	41	1	26	1	Aedes aegypti	PUTATIVE SECRETED AEDES AEGYPTI SALIVARY ALBOPICTUS 62K 2 62 KDA 3 UNNAMED PRODUCT TETRAODON NIGROVIRIDIS TROPOMYOSIN4-2 TAKIFUGU RUBRIPES TROPOMYOSIN4 VIRAL A-TYPE INCLUSION REPEAT ENTAMOEBA HISTOLYTICA HM-1 IMSS PREDICTED SIMILAR TO CARDIAC TROPOMYOSIN GALLUS SALMO TRUTTA 4 SUS SCROFA SAPIENS SYNTHETIC CONSTRUCT TPM4_HUMAN ALPHA CHAIN TPM4_PIG DANIO RERIO ISOFORM 1 BOS TAURUS 5 CANIS FAMILIARIS…	Tropomyosin alpha 4 chain - muscle contraction	1e-05	molecular_function unknown	molecular_function unknown
AE-contig_269	Contig-269	Contig269	269	7	1277	4.8	52.8		supercont1.15	0	952	98	20	1	FOR	1357689	1358630	conserved hypothetical protein 444 e-125	1e-125	AAEL000732-RA	305	568	80	54	1	33	2	FOR	putative secreted protein	s/60Kda	2266	479	putative secreted protein [Aedes aegy	1E-121	gi|18568302	303	566	79	54	1	39	2	Aedes aegypti	PUTATIVE SECRETED AEDES AEGYPTI SALIVARY ALBOPICTUS 62K 2 62 KDA 3 UNNAMED PRODUCT TETRAODON NIGROVIRIDIS TROPOMYOSIN4-2 TAKIFUGU RUBRIPES TROPOMYOSIN4 PREDICTED SIMILAR TO CARDIAC TROPOMYOSIN GALLUS SALMO TRUTTA 4 SUS SCROFA SAPIENS SYNTHETIC CONSTRUCT TPM4_HUMAN ALPHA CHAIN TPM4_PIG ISOFORM 1 BOS TAURUS 5 CANIS FAMILIARIS HOMO AMBYSTOMA MEXICANUM HYLA CHRYSOSCELIS DANIO RERIO TPM4_HORSE PLATELE…	Tropomyosin alpha 4 chain - muscle contraction	2e-05	molecular_function unknown	molecular_function unknown
AE-contig_1000	Contig-1000	Contig1000	1000	1	319	.	62.7	300	supercont1.201	1e-110	235	96	19	2	FOR	222795	223029	salivary apyrase, putative 125 3e-030	3e-30	AAEL006333-RA	66	572	93	12	507	10	1	FOR	5'-nucleotidase- check for inositolP anchor site	s/5'nuc	2267	480	salivary apyrase; 5' nucleotidase [Cu	2E-005	gi|38350627	62	554	35	11	493	19	1	Culex pipiens quinquefasciatus	SALIVARY APYRASE 5' NUCLEOTIDASE CULEX PIPIENS QUINQUEFASCIATUS SCHIZOSACCHAROMYCES POMBE HYPOTHETICAL ERG31_SCHPO PROBABLE C-5 STEROL DESATURASE 1 STEROL-C5-DESATURASE ERGOSTEROL DELTA 5 6 972H C C5-DESATURASE
AE-contig_23	Contig-23	Contig23	23	52	1747	0.1	52.6	1728	supercont1.368	0	1687	99	37	1	REV	573379	575064	conserved hypothetical protein 583 e-167	1e-167	AAEL009081-RA	307	530	100	58	1	65	2	FOR	putative 56.5 kDa secreted protein	s/56kDa	2319	481	putative 56.5 kDa secreted protein [A	1E-165	gi|18568292	307	530	100	58	1	65	2	Aedes aegypti	PUTATIVE 56.5 KDA SECRETED AEDES AEGYPTI 56 SALIVARY ALBOPICTUS FAMILY 56K 2 3 KD 1 CULEX PIPIENS QUINQUEFASCIATUS 53.7 ANOPHELES STEPHENSI GAMBIAE STR. PEST G-PROTEIN SIGNALLING MODULATOR AGS3-LIKE ELEGANS HOMO SAPIENS G AGS3 LIKE GPSM2 GPSM2_HUMAN MOSAIC HYPOTHETICAL DICTYOSTELIUM DISCOIDEUM SIMILAR TO SLIME MOLD . INTERAPTIN MUSCULUS Q8VDU0 GPSM2_MOUSE HOMOLOG UNNAMED PRODUCT MUS PREDICTED ISO…	G-protein signalling modulator 2 - G-protein coupled receptor protein signaling pathway	0.005	GTPase activator activity||GTPase regulator activity||enzyme regulator activity	enzyme regulator activity	GTPase regulator activity
AE-contig_24	Contig-24	Contig24	24	1	1244	5.3	49.5		supercont1.368	0	809	99	11	1	REV	574256	575062	conserved hypothetical protein 481 e-136	1e-136	AAEL009081-RA	255	530	99	48	1	37	1	FOR	putative 56.5 kDa secreted protein	s/56kDa	2320	482	putative 56.5 kDa secreted protein [A	1E-134	gi|61742037	279	310	93	90	1	37	1	Aedes aegypti	PUTATIVE 56.5 KDA SECRETED AEDES AEGYPTI 56 SALIVARY ALBOPICTUS FAMILY 56K 2 KD 1 3 CULEX PIPIENS QUINQUEFASCIATUS 53.7 ANOPHELES STEPHENSI GAMBIAE STR. PEST G-PROTEIN SIGNALLING MODULATOR AGS3-LIKE ELEGANS HOMO SAPIENS G AGS3 LIKE GPSM2 GPSM2_HUMAN MOSAIC MUSCULUS Q8VDU0 GPSM2_MOUSE HOMOLOG UNNAMED PRODUCT MUS METHYL-ACCEPTING CHEMOTAXIS VIBRIO FISCHERI METHYL ACCEPTING PREDICTED SIMILAR TO ISOF…	G-protein signalling modulator 2 - G-protein coupled receptor protein signaling pathway	0.003	GTPase activator activity||GTPase regulator activity||enzyme regulator activity	enzyme regulator activity	GTPase regulator activity
AE-contig_27	Contig-27	Contig27	27	1	1352	6.6	48.4		supercont1.368	0	984	96	25	1	REV	574083	575062	conserved hypothetical protein 343 9e-095	9e-95	AAEL009081-RA	181	530	99	34	1	51	2	FOR	putative 56.5 kDa secreted protein	s/56kDa	2321	483	putative 56.5 kDa secreted protein [A	9E-093	gi|18568292	181	530	99	34	1	51	2	Aedes aegypti	PUTATIVE 56.5 KDA SECRETED AEDES AEGYPTI 56 SALIVARY ALBOPICTUS FAMILY 56K 2 KD 1 3 CULEX PIPIENS QUINQUEFASCIATUS 53.7 ANOPHELES STEPHENSI GAMBIAE STR. PEST G-PROTEIN SIGNALLING MODULATOR AGS3-LIKE ELEGANS HOMO SAPIENS G AGS3 LIKE GPSM2 GPSM2_HUMAN MOSAIC MUSCULUS Q8VDU0 GPSM2_MOUSE HOMOLOG UNNAMED PRODUCT MUS PREDICTED SIMILAR TO ISOFORM 8 CANIS FAMILIARIS 7 6 5 PINS 4 RATTUS NORVEGICUS CHROMOS…	G-protein signalling modulator 2 - G-protein coupled receptor protein signaling pathway	0.003	GTPase activator activity||GTPase regulator activity||enzyme regulator activity	enzyme regulator activity	GTPase regulator activity
AE-contig_33	Contig-33	Contig33	33	1	940	.	52.2		supercont1.368	0	647	97	3	1	REV	574416	575058	conserved hypothetical protein 349 8e-097	8e-97	AAEL009081-RA	186	530	97	35	1	25	1	FOR	putative 56.5 kDa secreted protein	s/56kDa	2322	484	putative 56.5 kDa secreted protein [A	7E-095	gi|18568292	186	530	97	35	1	25	1	Aedes aegypti	PUTATIVE 56.5 KDA SECRETED AEDES AEGYPTI 56 SALIVARY ALBOPICTUS FAMILY 56K 2 KD 1 3 CULEX PIPIENS QUINQUEFASCIATUS 53.7 ANOPHELES STEPHENSI GAMBIAE STR. PEST G-PROTEIN SIGNALLING MODULATOR AGS3-LIKE ELEGANS HOMO SAPIENS G AGS3 LIKE GPSM2 GPSM2_HUMAN MOSAIC MUSCULUS Q8VDU0 GPSM2_MOUSE HOMOLOG UNNAMED PRODUCT MUS PREDICTED SIMILAR TO ISOFORM 8 CANIS FAMILIARIS 7 6 5 PINS 4 LGN GALLUS RATTUS NORVEGI…	G-protein signalling modulator 2 - G-protein coupled receptor protein signaling pathway	0.001	GTPase activator activity||GTPase regulator activity||enzyme regulator activity	enzyme regulator activity	GTPase regulator activity
AE-contig_32	Contig-32	Contig32	32	1	1124	6.3	48.6		supercont1.368	0	767	96	42	1	REV	574300	575057	conserved hypothetical protein 369 e-102	1e-102	AAEL009081-RA	202	530	96	38	8	87	2	FOR	putative 56.5 kDa secreted protein	s/56kDa	2323	485	putative 56.5 kDa secreted protein [A	1E-100	gi|18568292	202	530	96	38	8	87	1	Aedes aegypti	PUTATIVE 56.5 KDA SECRETED AEDES AEGYPTI 56 SALIVARY ALBOPICTUS FAMILY 56K 2 KD 1 3 CULEX PIPIENS QUINQUEFASCIATUS 53.7 ANOPHELES STEPHENSI GAMBIAE STR. PEST HEAVY METAL EFFLUX PUMP CZCA BURKHOLDERIA AMBIFARIA AMMD CHROMOSOME 13 OPEN READING FRAME 8 HOMO SAPIENS HYPOTHETICAL UNNAMED PRODUCT XENOBIOTIC REDUCTASE A BACILLUS CEREUS AMP-DEPENDENT SYNTHETASE LIGASE PSEUDOMONAS FLUORESCENS PFO-1 ACYL-C…
AE-contig_29	Contig-29	Contig29	29	1	1062	.	52.2		supercont1.368	0	676	97	15	1	REV	574393	575055	conserved hypothetical protein 326 8e-090	8e-90	AAEL009081-RA	183	530	93	35	1	34	1	FOR	putative 56.5 kDa secreted protein	s/56kDa	2324	486	putative 56.5 kDa secreted protein [A	8E-088	gi|18568292	183	530	93	35	1	34	1	Aedes aegypti	PUTATIVE 56.5 KDA SECRETED AEDES AEGYPTI 56 SALIVARY ALBOPICTUS FAMILY 56K 2 KD 1 3 CULEX PIPIENS QUINQUEFASCIATUS 53.7 ANOPHELES STEPHENSI GAMBIAE STR. PEST CHROMOSOME 13 OPEN READING FRAME 8 HOMO SAPIENS HYPOTHETICAL UNNAMED PRODUCT SPLICEOSOME-ASSOCIATED PLASMODIUM CHABAUDI SPLICEOSOME ASSOCIATED DROSOPHILA MELANOGASTER ISOFORM D TKR_DROME TKR DTKR PSEUDOOBSCURA PROLINE-RICH BRASSICA NAPUS APG…	DNA binding	0.079	DNA binding||nucleic acid binding||binding	binding	nucleic acid binding
AE-contig_31	Contig-31	Contig31	31	1	1362	4.1	49.5		supercont1.368	0	1028	97	27	1	REV	574041	575059	conserved hypothetical protein 484 e-137	1e-137	AAEL009081-RA	278	530	92	52	28	50	2	FOR	putative 56.5 kDa secreted protein	s/56kDa	2325	487	putative 56.5 kDa secreted protein [A	1E-135	gi|18568292	278	530	92	52	28	50	2	Aedes aegypti	PUTATIVE 56.5 KDA SECRETED AEDES AEGYPTI 56 SALIVARY ALBOPICTUS FAMILY 56K 2 KD 1 3 CULEX PIPIENS QUINQUEFASCIATUS 53.7 ANOPHELES STEPHENSI GAMBIAE STR. PEST HYPOTHETICAL DICTYOSTELIUM DISCOIDEUM SIMILAR TO SLIME MOLD . INTERAPTIN G-PROTEIN SIGNALLING MODULATOR AGS3-LIKE ELEGANS HOMO SAPIENS G AGS3 LIKE GPSM2 GPSM2_HUMAN MOSAIC METHYL-ACCEPTING CHEMOTAXIS VIBRIO FISCHERI METHYL ACCEPTING MUSCULUS…	G-protein signalling modulator 2 - G-protein coupled receptor protein signaling pathway	0.013	GTPase activator activity||GTPase regulator activity||enzyme regulator activity	enzyme regulator activity	GTPase regulator activity
AE-contig_22	Contig-22	Contig22	22	45	1005	.	51.1		supercont1.368	0	795	99	8	1	REV	574276	575064	conserved hypothetical protein 441 e-124	1e-124	AAEL009081-RA	257	530	92	48	1	36	1	FOR	putative 56.5 kDa secreted protein	s/56kDa	2370	488	putative 56.5 kDa secreted protein [A	1E-124	gi|61742037	321	310	80	104	1	36	1	Aedes aegypti	PUTATIVE 56.5 KDA SECRETED AEDES AEGYPTI 56 SALIVARY ALBOPICTUS FAMILY 56K 2 KD 1 3 CULEX PIPIENS QUINQUEFASCIATUS 53.7 ANOPHELES STEPHENSI GAMBIAE STR. PEST G-PROTEIN SIGNALLING MODULATOR AGS3-LIKE ELEGANS HOMO SAPIENS G AGS3 LIKE GPSM2 GPSM2_HUMAN MOSAIC MUSCULUS Q8VDU0 GPSM2_MOUSE HOMOLOG UNNAMED PRODUCT MUS PREDICTED SIMILAR TO ISOFORM 8 CANIS FAMILIARIS 7 6 5 PINS 4 RATTUS NORVEGICUS LGN GAL…	G-protein signalling modulator 2 - G-protein coupled receptor protein signaling pathway	0.002	GTPase activator activity||GTPase regulator activity||enzyme regulator activity	enzyme regulator activity	GTPase regulator activity
AE-contig_34	Contig-34	Contig34	34	1	1392	6.5	47.1		supercont1.368	0	909	95	26	1	REV	574164	575062	conserved hypothetical protein 391 e-109	1e-109	AAEL009081-RA	226	530	91	43	44	55	2	FOR	putative 56.5 kDa secreted protein	s/56kDa	2371	489	putative 56.5 kDa secreted protein [A	1E-108	gi|61742037	232	310	89	75	44	55	2	Aedes aegypti	PUTATIVE 56.5 KDA SECRETED AEDES AEGYPTI 56 SALIVARY ALBOPICTUS FAMILY 56K 2 KD 1 3 CULEX PIPIENS QUINQUEFASCIATUS 53.7 ANOPHELES STEPHENSI GAMBIAE STR. PEST PREDICTED SIMILAR TO ASH1 ABSENT SMALL OR HOMEOTIC -LIKE DROSOPHILA RATTUS NORVEGICUS LIKE HOMO SAPIENS HEAVY METAL EFFLUX PUMP ESCHERICHIA COLI PAN TROGLODYTES CZCA SHEWANELLA PUTREFACIENS CN-32 EXPORTED BORDETELLA PERTUSSIS TOHAMA I HYPOTH…
AE-contig_25	Contig-25	Contig25	25	1	1386	5.5	49.2		supercont1.368	0	998	98	26	1	REV	574068	575062	conserved hypothetical protein 551 e-157	1e-157	AAEL009081-RA	334	530	90	63	1	52	1	FOR	putative 56.5 kDa secreted protein	s/56kDa	2372	490	putative 56.5 kDa secreted protein [A	1E-155	gi|18568292	334	530	90	63	1	52	1	Aedes aegypti	PUTATIVE 56.5 KDA SECRETED AEDES AEGYPTI 56 SALIVARY ALBOPICTUS FAMILY 56K 2 KD 1 3 CULEX PIPIENS QUINQUEFASCIATUS 53.7 ANOPHELES STEPHENSI GAMBIAE STR. PEST G-PROTEIN SIGNALLING MODULATOR AGS3-LIKE ELEGANS HOMO SAPIENS G AGS3 LIKE GPSM2 GPSM2_HUMAN MOSAIC HYPOTHETICAL DICTYOSTELIUM DISCOIDEUM SIMILAR TO SLIME MOLD . INTERAPTIN MUSCULUS Q8VDU0 GPSM2_MOUSE HOMOLOG UNNAMED PRODUCT MUS PREDICTED ISO…	G-protein signalling modulator 2 - G-protein coupled receptor protein signaling pathway	0.003	GTPase activator activity||GTPase regulator activity||enzyme regulator activity	enzyme regulator activity	GTPase regulator activity
AE-contig_28	Contig-28	Contig28	28	1	1324	3.8	48.7		supercont1.368	0	1051	98	25	1	REV	574017	575062	conserved hypothetical protein 548 e-156	1e-156	AAEL009081-RA	334	530	88	63	1	51	1	FOR	putative 56.5 kDa secreted protein	s/56kDa	2373	491	putative 56.5 kDa secreted protein [A	1E-154	gi|18568292	334	530	88	63	1	51	1	Aedes aegypti	PUTATIVE 56.5 KDA SECRETED AEDES AEGYPTI 56 SALIVARY ALBOPICTUS FAMILY 56K 2 KD 1 3 CULEX PIPIENS QUINQUEFASCIATUS 53.7 ANOPHELES STEPHENSI GAMBIAE STR. PEST G-PROTEIN SIGNALLING MODULATOR AGS3-LIKE ELEGANS HOMO SAPIENS G AGS3 LIKE GPSM2 GPSM2_HUMAN MOSAIC HYPOTHETICAL DICTYOSTELIUM DISCOIDEUM SIMILAR TO SLIME MOLD . INTERAPTIN MUSCULUS Q8VDU0 GPSM2_MOUSE HOMOLOG UNNAMED PRODUCT MUS PREDICTED ISO…	G-protein signalling modulator 2 - G-protein coupled receptor protein signaling pathway	0.003	GTPase activator activity||GTPase regulator activity||enzyme regulator activity	enzyme regulator activity	GTPase regulator activity
AE-contig_30	Contig-30	Contig30	30	1	1319	3.9	49.7		supercont1.368	0	1038	98	30	1	REV	574025	575057	conserved hypothetical protein 524 e-149	1e-149	AAEL009081-RA	323	530	88	61	1	51	2	FOR	putative 56.5 kDa secreted protein	s/56kDa	2374	492	putative 56.5 kDa secreted protein [A	1E-147	gi|18568292	323	530	88	61	1	51	2	Aedes aegypti	PUTATIVE 56.5 KDA SECRETED AEDES AEGYPTI 56 SALIVARY ALBOPICTUS KD FAMILY 56K 1 2 3 CULEX PIPIENS QUINQUEFASCIATUS 53.7 ANOPHELES STEPHENSI GAMBIAE STR. PEST G-PROTEIN SIGNALLING MODULATOR AGS3-LIKE ELEGANS HOMO SAPIENS G AGS3 LIKE GPSM2 GPSM2_HUMAN MOSAIC HYPOTHETICAL DICTYOSTELIUM DISCOIDEUM SIMILAR TO SLIME MOLD . INTERAPTIN MUSCULUS Q8VDU0 GPSM2_MOUSE HOMOLOG UNNAMED PRODUCT MUS PREDICTED ISO…	G-protein signalling modulator 2 - G-protein coupled receptor protein signaling pathway	0.003	GTPase activator activity||GTPase regulator activity||enzyme regulator activity	enzyme regulator activity	GTPase regulator activity
AE-contig_26	Contig-26	Contig26	26	1	1237	4.2	50.1		supercont1.368	0	979	97	26	1	REV	574091	575062	conserved hypothetical protein 463 e-131	1e-131	AAEL009081-RA	308	530	84	58	1	52	1	FOR	putative 56.5 kDa secreted protein	s/56kDa	2375	493	putative 56.5 kDa secreted protein [A	1E-129	gi|18568292	308	530	84	58	1	52	1	Aedes aegypti	PUTATIVE 56.5 KDA SECRETED AEDES AEGYPTI 56 SALIVARY ALBOPICTUS FAMILY 56K 2 KD 1 3 CULEX PIPIENS QUINQUEFASCIATUS 53.7 ANOPHELES STEPHENSI GAMBIAE STR. PEST G-PROTEIN SIGNALLING MODULATOR AGS3-LIKE ELEGANS HOMO SAPIENS G AGS3 LIKE GPSM2 GPSM2_HUMAN MOSAIC MUSCULUS Q8VDU0 GPSM2_MOUSE HOMOLOG UNNAMED PRODUCT MUS PREDICTED SIMILAR TO ISOFORM 8 CANIS FAMILIARIS 7 6 5 PINS 4 METHYL-ACCEPTING CHEMOTAX…	G-protein signalling modulator 2 - G-protein coupled receptor protein signaling pathway	0.003	GTPase activator activity||GTPase regulator activity||enzyme regulator activity	enzyme regulator activity	GTPase regulator activity
AE-contig_823	Contig-823	Contig823	823	1	735	5.9	48.8		supercont1.368	0	641	93	36	1	REV	574427	575057	conserved hypothetical protein 151 2e-037	2e-37	AAEL009081-RA	203	530	50	38	15	75	2	FOR	putative 56.5 kDa secreted protein	s/56	2376	494	putative 56.5 kDa secreted protein [A	2E-035	gi|18568292	203	530	50	38	15	75	2	Aedes aegypti	PUTATIVE 56.5 KDA SECRETED AEDES AEGYPTI 56 SALIVARY ALBOPICTUS 56K 3 FAMILY 2 KD 1 CULEX PIPIENS QUINQUEFASCIATUS 53.7 ANOPHELES STEPHENSI GAMBIAE STR. PEST
AE-contig_167	Contig-167	Contig167	167	24	1389	0.9	46.1		supercont1.116	0	948	97	53	3	FOR	466805	467750	conserved hypothetical protein 483 e-137	1e-137	AAEL004382-RA	251	396	96	63	1	79	2	FOR	putative 41 kDa salivary secreted basic protein	s/41 kDa family	2400	495	putative 30.3 kDa secreted protein [A	1E-115	gi|61742035	251	295	87	85	1	79	1	Aedes aegypti	PUTATIVE 30.3 KDA SECRETED AEDES AEGYPTI 41 SALIVARY BASIC ALBOPICTUS 41.9 CULEX PIPIENS QUINQUEFASCIATUS SERINE\ ARGININE REPETITIVE MATRIX 1 HOMO SAPIENS CG3047-PA DROSOPHILA MELANOGASTER SERINE GALLUS HYPOTHETICAL Q5ZMJ9 SRRM1_CHICK Q8IYB3 SRRM1_HUMAN SER ARG-RELATED NUCLEAR SR-RELATED 160 RELATED SR PREDICTED SIMILAR TO PLENTY-OF-PROLINES-101 PAN TROGLODYTES ARG PLENTY OF-PROLINES-101 PROLINE…	Salivary gland secretion 1 - structural molecule activity - extracellular region - puparial adhesion	0.0004	structural molecule activity	structural molecule activity
AE-contig_169	Contig-169	Contig169	169	1	1136	3.3	45.3		supercont1.116	0	769	98	2	2	FOR	466805	467569	conserved hypothetical protein 484 e-137	1e-137	AAEL004382-RA	251	396	96	63	1	27	2	FOR	family 41 member	s/41 kDa family	2401	496	putative 30.3 kDa secreted protein [A	1E-114	gi|61742035	294	295	76	100	1	27	1	Aedes aegypti	PUTATIVE 30.3 KDA SECRETED AEDES AEGYPTI 41 SALIVARY BASIC ALBOPICTUS 41.9 CULEX PIPIENS QUINQUEFASCIATUS CG3047-PA DROSOPHILA MELANOGASTER HYPOTHETICAL SPAPB18E9.04C SCHIZOSACCHAROMYCES POMBE PREDICTED SIMILAR TO DNA-DIRECTED RNA POLYMERASE II LARGEST SUBUNIT RPB1 ISOFORM 7 DANIO RERIO DIRECTED 10 DNA 2 CHORIOGENIN H-LIKE OIKOPLEURA DIOICA H LIKE GALLUS DNA-DEPENDENT GLAUCOCYSTIS NOSTOCHINEARUM …	Salivary gland secretion 1 - structural molecule activity - extracellular region - puparial adhesion	0.0007	structural molecule activity	structural molecule activity
AE-contig_168	Contig-168	Contig168	168	1	1256	3.1	45.1		supercont1.116	0	899	97	23	2	FOR	466805	467690	conserved hypothetical protein 523 e-149	1e-149	AAEL004382-RA	283	396	93	71	1	49	1	FOR	family 41 member	s/41 kDa family	2402	497	putative 30.3 kDa secreted protein [A	1E-116	gi|61742035	269	295	82	91	1	49	2	Aedes aegypti	PUTATIVE 30.3 KDA SECRETED AEDES AEGYPTI 41 SALIVARY BASIC ALBOPICTUS 41.9 CULEX PIPIENS QUINQUEFASCIATUS HYPOTHETICAL USTILAGO MAYDIS 521 SPAPB18E9.04C SCHIZOSACCHAROMYCES POMBE CG3047-PA DROSOPHILA MELANOGASTER PREDICTED SIMILAR TO DNA-DIRECTED RNA POLYMERASE II LARGEST SUBUNIT RPB1 ISOFORM 7 DANIO RERIO DIRECTED 10 DNA 2 CHORIOGENIN H-LIKE OIKOPLEURA DIOICA H LIKE UNNAMED PRODUCT TETRAODON NIG…	Salivary gland secretion 1 - structural molecule activity - extracellular region - puparial adhesion	0.001	structural molecule activity	structural molecule activity
AE-contig_170	Contig-170	Contig170	170	1	1198	4.6	45.2		supercont1.116	0	766	96	23	2	FOR	466805	467561	conserved hypothetical protein 280 1e-075	1e-75	AAEL004382-RA	169	396	85	43	1	49	2	FOR	family 41 member	s/41 kDa family	2403	498	putative 30.3 kDa secreted protein [A	6E-082	gi|61742035	287	295	62	97	1	49	2	Aedes aegypti	PUTATIVE 30.3 KDA SECRETED AEDES AEGYPTI 41 SALIVARY BASIC ALBOPICTUS 41.9 CULEX PIPIENS QUINQUEFASCIATUS NR3C2 XENOPUS LAEVIS SAPIENS PREDICTED JUMONJI DOMAIN CONTAINING 3 HOMO ANOPHELES GAMBIAE STR. PEST SIMILAR TO CANIS FAMILIARIS PASTEURELLA MULTOCIDA SUBSP. PM70 TRANSLOCATION PRECURSOR TOLB_PASMU HYPOTHETICAL USTILAGO MAYDIS 521 PLP-DEPENDENT ENZYME WITH BETA-CYSTATHIONASE MALTOSE REGULON RE…
AE-contig_225	Contig-225	Contig225	225	15	671	0.7	54.8	652	supercont1.92	1e-52	183	89	224	2	FOR	2359521	2359703	hypothetical protein 229 5e-061	5e-61	AAEL003584-RA	158	152	74	104	1	107	1	FOR	salivary secreted peptide similar to 34 kDa protein	s/34kDa	2418	499	similar to Aedes aegypti 34 kDa saliv	6E-021	gi|56417498	120	322	42	37	197	233	1	Aedes albopictus	SIMILAR TO AEDES AEGYPTI 34 KDA SALIVARY SECRETED ALBOPICTUS 34K 2 PUTATIVE 1 TONB-LIKE BURKHOLDERIA SP. 383 C-TERMINAL VIETNAMIENSIS G4 TERMINAL AMBIFARIA AMMD CENOCEPACIA SNOWSKI BRUGIA MALAYI HYPOTHETICAL PLASMODIUM CHABAUDI CONSERVED SIGMA-54 FACTOR INTERACTION REGION PTS SYSTEM FRUCTOSE SUBFAMILY IIA COMPONENT PRD THERMOANAEROBACTER ETHANOLICUS ATCC SIGMA 54 FALCIPARUM 3D7 UNNAMED PRODUCT CA…
AE-contig_228	Contig-228	Contig228	228	1	499	5.2	50.9		supercont1.92	0	477	93	22	1	FOR	2368610	2369085	conserved hypothetical protein 129 8e-031	8e-31	AAEL003600-RA	149	312	48	48	8	67	1	FOR	putative salivary peptide	s/34kDa	2419	500	putative salivary protein 34k-1 [Aede	2E-021	gi|56417496	151	315	41	48	9	70	1	Aedes albopictus	PUTATIVE SALIVARY AEDES ALBOPICTUS 34K 1 SIMILAR TO AEGYPTI 34 KDA SECRETED 2 PREDICTED MELLIFERA ABC TRANSPORTER PROCHLOROCOCCUS MARINUS STR. MIT 9312 IMMUNOREACTIVE STREPTOCOCCUS EQUI SYNTHASE F1 ALPHA SUBUNIT RUBROBACTER XYLANOPHILUS DSM 9941 XENOPUS LAEVIS MKIAA1074 MUSCULUS TRICHOHYALIN STRONGYLOCENTROTUS PURPURATUS ANKYRIN REPEAT DOMAIN 26 ISOFORM 4 MUS 3 TPM_CLOSI TROPOMYOSIN MIZUHOPECTEN …
AE-contig_130	Contig-130	Contig130	130	1	1197	2.9	50.4		supercont1.92	0	888	98	25	1	FOR	2370033	2370914	conserved hypothetical protein 458 e-129	1e-129	AAEL003600-RA	239	312	99	77	1	119	1	FOR	putative 34 kDa secreted protein family	s/34kDa	2420	501	putative salivary protein 34k-1 [Aede	7E-085	gi|56417496	260	315	63	83	1	119	1	Aedes albopictus	PUTATIVE SALIVARY AEDES ALBOPICTUS 34K 1 SIMILAR TO AEGYPTI 34 KDA SECRETED 2 HYPOTHETICAL YARROWIA LIPOLYTICA UNNAMED PRODUCT CLIB122 DICTYOSTELIUM DISCOIDEUM BURKHOLDERIA PSEUDOMALLEI STRUCTURAL MAINTENANCE CHROMOSOMES ENTAMOEBA HISTOLYTICA HM-1 IMSS TRYPANOSOMA CRUZI SERINE O-ACETYLTRANSFERASE ANAEROMYXOBACTER DEHALOGENANS 2CP-C ACETYLTRANSFERASE 2CP C PROBABLE RIBONUCLEASE E RNASE RALSTONIA S…	SON protein - biological_process unknown - nucleic acid binding - DNA binding - anti-apoptosis - cellular_component unknown	0.0003	nucleic acid binding||binding	binding	nucleic acid binding
AE-contig_132	Contig-132	Contig132	132	1	1166	3.5	49.1		supercont1.92	0	877	98	17	1	FOR	2370041	2370910	conserved hypothetical protein 429 e-120	1e-120	AAEL003600-RA	222	312	99	71	1	102	2	FOR	putative 34 kDa secreted protein family	s/34kDa	2421	502	putative salivary protein 34k-1 [Aede	2E-080	gi|56417496	225	315	68	71	1	102	1	Aedes albopictus	PUTATIVE SALIVARY AEDES ALBOPICTUS 34K 1 SIMILAR TO AEGYPTI 34 KDA SECRETED 2 HYPOTHETICAL YARROWIA LIPOLYTICA UNNAMED PRODUCT CLIB122 DICTYOSTELIUM DISCOIDEUM BURKHOLDERIA PSEUDOMALLEI STRUCTURAL MAINTENANCE CHROMOSOMES ENTAMOEBA HISTOLYTICA HM-1 IMSS SERINE O-ACETYLTRANSFERASE ANAEROMYXOBACTER DEHALOGENANS 2CP-C ACETYLTRANSFERASE 2CP C PROBABLE RIBONUCLEASE E RNASE RALSTONIA SOLANACEARUM PREDIC…	CG7626-PA, isoform A - nuclear exosome (RNase complex)	0.0006	nucleic acid binding||binding	binding	nucleic acid binding
AE-contig_124	Contig-124	Contig124	124	31	1148	.	51.3	1129	supercont1.92	0	1103	99	24	1	FOR	2370033	2371135	conserved hypothetical protein 610 e-175	1e-175	AAEL003600-RA	312	312	98	100	1	118	1	FOR	putative 34 kDa secreted protein family	s/34kDa	2452	503	putative salivary protein 34k-1 [Aede	1E-112	gi|56417496	315	315	64	100	1	118	1	Aedes albopictus	PUTATIVE SALIVARY AEDES ALBOPICTUS 34K 1 SIMILAR TO AEGYPTI 34 KDA SECRETED 2 PROTEOPHOSPHOGLYCAN 5 LEISHMANIA MAJOR STRAIN FRIEDLIN HYPOTHETICAL PLASMODIUM FALCIPARUM 3D7 4FE-4S FERREDOXIN IRON-SULFUR BINDING UNKNOWN FUNCTION LINKED OXIDASE C-TERMINAL N-TERMINAL KINEOCOCCUS RADIOTOLERANS SULFUR C TERMINAL N DIHYDRODIPICOLINATE SYNTHETASE ARTHROBACTER SP. FB24 EPA4P CANDIDA GLABRATA YARROWIA LIPO…	CG7626-PA, isoform A - nuclear exosome (RNase complex)	0.0006	nucleic acid binding||binding	binding	nucleic acid binding
AE-contig_127	Contig-127	Contig127	127	1	1142	3.7	52		supercont1.92	0	827	98	25	1	FOR	2370039	2370864	conserved hypothetical protein 443 e-125	1e-125	AAEL003600-RA	235	312	97	75	1	113	1	FOR	putative 34 kDa secreted protein family	s/34kDa	2453	504	putative salivary protein 34k-1 [Aede	4E-083	gi|56417496	238	315	66	76	1	113	1	Aedes albopictus	PUTATIVE SALIVARY AEDES ALBOPICTUS 34K 1 SIMILAR TO AEGYPTI 34 KDA SECRETED 2 HYPOTHETICAL DICTYOSTELIUM DISCOIDEUM BURKHOLDERIA PSEUDOMALLEI YARROWIA LIPOLYTICA UNNAMED PRODUCT CLIB122 SERINE O-ACETYLTRANSFERASE ANAEROMYXOBACTER DEHALOGENANS 2CP-C ACETYLTRANSFERASE 2CP C PROBABLE RIBONUCLEASE E RNASE RALSTONIA SOLANACEARUM STREPTOMYCES LIVIDANS RHO_STRLI TRANSCRIPTION TERMINATION FACTOR PREDICTE…	CG7626-PA, isoform A - nuclear exosome (RNase complex)	0.001	transcriptional elongation regulator activity||transcription regulator activity	transcription regulator activity	transcriptional elongation regulator activity
AE-contig_126	Contig-126	Contig126	126	1	1169	4.4	49.6		supercont1.92	0	836	98	24	1	FOR	2370033	2370866	conserved hypothetical protein 422 e-119	1e-119	AAEL003600-RA	223	312	97	71	1	118	2	FOR	putative 34 kDa secreted protein family	s/34kDa	2454	505	putative salivary protein 34k-1 [Aede	2E-079	gi|56417496	225	315	68	71	1	118	1	Aedes albopictus	PUTATIVE SALIVARY AEDES ALBOPICTUS 34K 1 SIMILAR TO AEGYPTI 34 KDA SECRETED 2 HYPOTHETICAL YARROWIA LIPOLYTICA UNNAMED PRODUCT CLIB122 DICTYOSTELIUM DISCOIDEUM STRUCTURAL MAINTENANCE CHROMOSOMES ENTAMOEBA HISTOLYTICA HM-1 IMSS CG7626-PA ISOFORM A DROSOPHILA MELANOGASTER DSPT5 SPT5H_DROME TRANSCRIPTION ELONGATION FACTOR SPT5 DRB SENSITIVITY-INDUCING LARGE SUBUNIT DSIF SENSITIVITY INDUCING CG7626-P…	CG7626-PA, isoform A - nuclear exosome (RNase complex)	9e-05	transcriptional elongation regulator activity||transcription regulator activity	transcription regulator activity	transcriptional elongation regulator activity
AE-contig_129	Contig-129	Contig129	129	1	1197	6.7	50.5		supercont1.92	0	858	95	7	1	FOR	2370048	2370892	conserved hypothetical protein 364 e-101	1e-101	AAEL003600-RA	202	312	94	65	1	86	1	FOR	putative 34 kDa secreted protein family	s/34kDa	2455	506	putative salivary protein 34k-1 [Aede	4E-069	gi|56417496	206	315	66	65	1	86	1	Aedes albopictus	PUTATIVE SALIVARY AEDES ALBOPICTUS 34K 1 SIMILAR TO AEGYPTI 34 KDA SECRETED 2 PREDICTED DIAP1 RATTUS NORVEGICUS HYPOTHETICAL YARROWIA LIPOLYTICA UNNAMED PRODUCT CLIB122 STRUCTURAL MAINTENANCE CHROMOSOMES ENTAMOEBA HISTOLYTICA HM-1 IMSS PROBABLE RIBONUCLEASE E RNASE RALSTONIA SOLANACEARUM RELATED PROFILAGGRIN FRAGMENT NEUROSPORA CRASSA ORYZA SATIVA JAPONICA CULTIVAR-GROUP CULTIVAR GROUP TRYPANOSOM…	diaphanous homolog 1 (Drosophila) - protein binding	0.008	protein binding||binding	binding	protein binding
AE-contig_131	Contig-131	Contig131	131	1	1187	3.6	50.5		supercont1.92	0	895	98	25	1	FOR	2370039	2370928	conserved hypothetical protein 491 e-139	1e-139	AAEL003600-RA	289	312	91	93	1	114	1	FOR	putative 34 kDa secreted protein family	s/34kDa	2456	507	putative salivary protein 34k-1 [Aede	3E-090	gi|56417496	254	315	67	81	1	114	1	Aedes albopictus	PUTATIVE SALIVARY AEDES ALBOPICTUS 34K 1 SIMILAR TO AEGYPTI 34 KDA SECRETED 2 DIHYDRODIPICOLINATE SYNTHETASE ARTHROBACTER SP. FB24 HYPOTHETICAL YARROWIA LIPOLYTICA UNNAMED PRODUCT CLIB122 DICTYOSTELIUM DISCOIDEUM MURID HERPESVIRUS CYTOMEGALOVIRUS MAASTRICHT BURKHOLDERIA PSEUDOMALLEI STRUCTURAL MAINTENANCE CHROMOSOMES ENTAMOEBA HISTOLYTICA HM-1 IMSS ORYZA SATIVA JAPONICA CULTIVAR-GROUP CULTIVAR GR…	CG7626-PA, isoform A - nuclear exosome (RNase complex)	0.0006	nucleic acid binding||binding	binding	nucleic acid binding
AE-contig_125	Contig-125	Contig125	125	1	1190	2.6	51.4	1171	supercont1.92	0	912	98	25	1	FOR	2370033	2370938	conserved hypothetical protein 456 e-129	1e-129	AAEL003600-RA	274	312	88	88	1	119	1	FOR	putative 34 kDa secreted protein family	s/34kDa	2457	508	putative salivary protein 34k-1 [Aede	1E-084	gi|56417496	238	315	67	76	1	119	1	Aedes albopictus	PUTATIVE SALIVARY AEDES ALBOPICTUS 34K 1 SIMILAR TO AEGYPTI 34 KDA SECRETED 2 HYPOTHETICAL YARROWIA LIPOLYTICA UNNAMED PRODUCT CLIB122 DICTYOSTELIUM DISCOIDEUM BURKHOLDERIA PSEUDOMALLEI STRUCTURAL MAINTENANCE CHROMOSOMES ENTAMOEBA HISTOLYTICA HM-1 IMSS SERINE O-ACETYLTRANSFERASE ANAEROMYXOBACTER DEHALOGENANS 2CP-C ACETYLTRANSFERASE 2CP C PROBABLE RIBONUCLEASE E RNASE RALSTONIA SOLANACEARUM ARIES …	CG7626-PA, isoform A - nuclear exosome (RNase complex)	0.0006	nucleic acid binding||binding	binding	nucleic acid binding
AE-contig_128	Contig-128	Contig128	128	1	1169	2.8	50.9	1150	supercont1.92	0	919	97	22	1	FOR	2370036	2370947	conserved hypothetical protein 430 e-121	1e-121	AAEL003600-RA	298	312	79	96	1	113	1	FOR	putative 34 kDa secreted protein family	s/34kDa	2458	509	putative salivary protein 34k-1 [Aede	1E-080	gi|56417496	225	315	68	71	1	113	2	Aedes albopictus	PUTATIVE SALIVARY AEDES ALBOPICTUS 34K 1 SIMILAR TO AEGYPTI 34 KDA SECRETED 2 HYPOTHETICAL YARROWIA LIPOLYTICA UNNAMED PRODUCT CLIB122 DICTYOSTELIUM DISCOIDEUM BURKHOLDERIA PSEUDOMALLEI STRUCTURAL MAINTENANCE CHROMOSOMES ENTAMOEBA HISTOLYTICA HM-1 IMSS SERINE O-ACETYLTRANSFERASE ANAEROMYXOBACTER DEHALOGENANS 2CP-C ACETYLTRANSFERASE 2CP C PROBABLE RIBONUCLEASE E RNASE RALSTONIA SOLANACEARUM PREDIC…	CG7626-PA, isoform A - nuclear exosome (RNase complex)	0.0006	nucleic acid binding||binding	binding	nucleic acid binding
AE-contig_152	Contig-152	Contig152	152	29	1474	0.1	51.5		supercont1.92	0	1037	98	2	6	FOR	2373072	2374105	conserved hypothetical protein 586 e-168	1e-168	AAEL003601-RA	300	316	100	95	1	459	2	FOR	putative 34 kDa secreted protein	s/34kDa	2487	510	putative 34 kDa secreted protein [Aed	1E-165	gi|18568296	300	316	99	95	1	459	2	Aedes aegypti	PUTATIVE 34 KDA SECRETED AEDES AEGYPTI SIMILAR TO SALIVARY ALBOPICTUS 34K 2 1 HYPOTHETICAL GIBBERELLA ZEAE PH-1 4FE-4S FERREDOXIN IRON-SULFUR BINDING UNKNOWN FUNCTION LINKED OXIDASE C-TERMINAL N-TERMINAL KINEOCOCCUS RADIOTOLERANS SULFUR C TERMINAL N RETINOIC ACID INDUCED 14 PREDICTED RATTUS NORVEGICUS HUMAN HERPESVIRUS 6B DNA-DIRECTED RNA POLYMERASE IMPORTED 6 STRAIN Z29 DNA DIRECTED FILAGGRIN MU…	embryonic development (sensu Metazoa) - reproduction - positive regulation of growth rate - physiological process - nucleus - DNA-directed RNA polymerase activity	0.001	DNA-directed RNA polymerase activity||nucleotidyltransferase activity||transferase activity\, transferring phosphorus-containing groups||transferase activity||catalytic activity	catalytic activity	transferase activity
AE-contig_153	Contig-153	Contig153	153	1	1147	3.1	47.9		supercont1.92	0	786	99	35	1	FOR	2373065	2373847	conserved hypothetical protein 442 e-125	1e-125	AAEL003601-RA	231	316	99	73	9	88	1	FOR	putative 34 kDa secreted protein	s/34kDa	2488	511	putative 34 kDa secreted protein [Aed	1E-122	gi|18568296	231	316	99	73	9	88	1	Aedes aegypti	PUTATIVE 34 KDA SECRETED AEDES AEGYPTI SIMILAR TO SALIVARY ALBOPICTUS 34K 2 1 HYPOTHETICAL GIBBERELLA ZEAE PH-1 ANOPHELES GAMBIAE STR. PEST PREDICTED FILAGGRIN MUS MUSCULUS RETINOIC ACID INDUCED 14 RATTUS NORVEGICUS ACETYLORNITHINE SUCCINYLORNITHINE AMINOTRANSFERASE KINEOCOCCUS RADIOTOLERANS HUMAN HERPESVIRUS 6B DNA-DIRECTED RNA POLYMERASE IMPORTED 6 STRAIN Z29 DNA DIRECTED XENOPUS LAEVIS CHORION…	Restin - protein binding - cytoplasmic microtubule - microtubule binding	0.0004	protein binding||binding	binding	protein binding
AE-contig_154	Contig-154	Contig154	154	1	1137	3.5	47.6		supercont1.92	0	786	98	36	1	FOR	2373065	2373849	conserved hypothetical protein 433 e-122	1e-122	AAEL003601-RA	262	316	88	83	1	64	1	FOR	putative 34 kDa secreted protein	s/34kDa	2489	512	putative 34 kDa secreted protein [Aed	1E-119	gi|18568296	262	316	88	83	1	64	1	Aedes aegypti	PUTATIVE 34 KDA SECRETED AEDES AEGYPTI SIMILAR TO SALIVARY ALBOPICTUS 34K 2 1 PREDICTED FILAGGRIN MUS MUSCULUS RETINOIC ACID INDUCED 14 RATTUS NORVEGICUS ACETYLORNITHINE SUCCINYLORNITHINE AMINOTRANSFERASE KINEOCOCCUS RADIOTOLERANS HYPOTHETICAL GIBBERELLA ZEAE PH-1 XENOPUS LAEVIS HOMO SAPIENS NOVEL DANIO RERIO N-TYPE CALCIUM CHANNEL ALPHA1B SUBUNIT BOS TAURUS VOLTAGE-DEPENDENT L TYPE ALPHA 1B N VO…	Myosin XVIIIA - anti-apoptosis	0.001	protein binding||binding	binding	protein binding
AE-contig_155	Contig-155	Contig155	155	1	1028	.	48.4		supercont1.92	0	590	95	1	1	FOR	2373065	2373633	conserved hypothetical protein 125 2e-029	2e-29	AAEL003601-RA	217	316	46	69	1	29	2	FOR	putative 34 kDa secreted protein	s/34kDa	2490	513	putative 34 kDa secreted protein [Aed	1E-026	gi|18568296	217	316	45	69	1	29	2	Aedes aegypti	PUTATIVE 34 KDA SECRETED AEDES AEGYPTI SIMILAR TO SALIVARY ALBOPICTUS 34K 2 PREDICTED RETINOBLASTOMA-BINDING 6 ISOFORM PROLIFERATION POTENTIAL-RELATED RB-BINDING Q-PROTEIN 1 GALLUS RETINOBLASTOMA BINDING POTENTIAL RELATED RB Q TRANSPOSON CACTA EN SPM SUB-CLASS ORYZA SATIVA JAPONICA CULTIVAR-GROUP SUB CLASS CULTIVAR GROUP ELASTIC TITIN HOMO SAPIENS N2-A N2 A PROLINE-RICH MUCIN HOMOLOG MYCOBACTERIU…	Elastic titin (Fragment) - striated muscle contraction - structural constituent of muscle - sarcomere	0.007	structural constituent of muscle||structural molecule activity	structural molecule activity	structural constituent of muscle
AE-contig_334	Contig-334	Contig334	334	5	531	0.2	55.7	512	supercont1.92	0	389	99	33	2	FOR	2359408	2359793	hypothetical protein 235 8e-063	8e-63	AAEL003584-RA	115	152	100	76	10	77	1	FOR	probable truncated member of the 34 kDa family	s/34kDa	2495	514	putative 34 kDa secreted protein [Aed	4E-015	gi|18568296	86	316	46	27	198	158	1	Aedes aegypti	PUTATIVE 34 KDA SECRETED AEDES AEGYPTI SIMILAR TO SALIVARY ALBOPICTUS 34K 2 1 HYPOTHETICAL PLASMODIUM BERGHEI STRAIN ANKA YOELII STR. 17XNL RNB-LIKE RNB LIKE 5-METHYLCYTOSINE-SPECIFIC RESTRICTION ENZYME SULFOLOBUS TOKODAII 7 METHYLCYTOSINE-SPECIFIC METHYLCYTOSINE SPECIFIC CYCLIC NUCLEOTIDE-BINDING RHODOPSEUDOMONAS PALUSTRIS BISB18 NUCLEOTIDE BINDING SODIUM DICARBOXYLATE SYMPORTER SHEWANELLA SP. P…
AE-contig_78	Contig-78	Contig78	78	84	842	.	55.1	823	AAGE02018243	0	496	100	64	2	REV	39856	40351	conserved hypothetical protein 430 e-121	1e-121	AAEL010228-RA	215	215	100	100	1	107	1	FOR	putative 30 kDa allergen-like protein	s/30kDa	2579	515	putative 30 kDa allergen-like protein	1E-119	gi|18568322	215	215	100	100	1	107	1	Aedes aegypti	PUTATIVE 30 KDA ALLERGEN-LIKE AEDES AEGYPTI ALLERGEN LIKE 19.6 SECRETED ALBOPICTUS 30K 1 SALIVARY GLAND 2 GE-RICH GE RICH 4 ALL3_AEDAE AED A 3 PRECURSOR 5 ANOPHELES DIRUS B ALBIMANUS ANTI-PLATELET AGGREGATION STEPHENSI ANTI PLATELET GAMBIAE STR. PEST CULEX PIPIENS QUINQUEFASCIATUS HYPOTHETICAL PLASMODIUM CHABAUDI CONSERVED MUSCULUS RETROTRANSPOSON-LIKE RETROTRANSPOSON YOELII 17XNL MIF4G DOMAIN FA…	Histone acetyltransferase MORF - nucleosome - histone acetyltransferase activity - nucleosome assembly - negative regulation of transcription - transcriptional activator activity - transcriptional repressor activity - histone acetylation - positive regulation of transcription	2e-07	histone acetyltransferase activity||lysine N-acetyltransferase activity||N-acetyltransferase activity||N-acyltransferase activity||acyltransferase activity||transferase activity\, transferring groups other than amino-acyl groups||transferase activity\, transferring acyl groups||transferase activity||catalytic activity	catalytic activity	transferase activity
AE-contig_709	Contig-709	Contig709	709	1	645	5.9	47.6		AAGE02018243	0	498	95	27	2	REV	39857	40351	conserved hypothetical protein 276 5e-075	5e-75	AAEL010228-RA	163	215	84	76	15	115	1	FOR	putative 30 kDa allergen-like protein	s/30kda	2580	516	putative 30 kDa allergen-like protein	4E-073	gi|18568322	163	215	84	76	15	115	1	Aedes aegypti	PUTATIVE 30 KDA ALLERGEN-LIKE AEDES AEGYPTI ALLERGEN LIKE 19.6 SECRETED ALBOPICTUS 30K 1 SALIVARY GLAND 2 5 ALL3_AEDAE AED A 3 PRECURSOR GE-RICH GE RICH 4 ANOPHELES DIRUS B ALBIMANUS GAMBIAE STR. PEST CULEX PIPIENS QUINQUEFASCIATUS STEPHENSI ANTI-PLATELET AGGREGATION ANTI PLATELET HYPOTHETICAL PLASMODIUM CHABAUDI CONSERVED YOELII 17XNL HISTONE ACETYLTRANSFERASE MONOCYTIC LEUKEMIA HOMO SAPIENS MYS…	Histone acetyltransferase MORF - nucleosome - histone acetyltransferase activity - nucleosome assembly - negative regulation of transcription - transcriptional activator activity - transcriptional repressor activity - histone acetylation - positive regulation of transcription	8e-05	histone acetyltransferase activity||lysine N-acetyltransferase activity||N-acetyltransferase activity||N-acyltransferase activity||acyltransferase activity||transferase activity\, transferring groups other than amino-acyl groups||transferase activity\, transferring acyl groups||transferase activity||catalytic activity	catalytic activity	transferase activity
AE-contig_671	Contig-671	Contig671	671	1	240	5.4	44.6		AAGE02018243	2e-30	122	91	27	2	FOR	40663	40780	conserved hypothetical protein 34 0.010	0.01	AAEL010235-RA	34	273	61	12	1	84	2	FOR	kDa salivary gland allergen Aed a 3 precursor	s/30kda	2581	517	30 kDa salivary gland allergen	1.4	gi|14423642	34	253	61	13	1	84	1	Aedes aegypti	ALL3_AEDAE KDA SALIVARY GLAND ALLERGEN AED A 3 PRECURSOR AEDES AEGYPTI
AE-contig_60	Contig-60	Contig60	60	24	904	0.2	54.3	885	AAGE02018243	0	357	98	30	5	FOR	40941	41297	conserved hypothetical protein 501 e-142	1e-142	AAEL010235-RA	273	273	93	100	1	42	1	FOR	30 kDa salivary gland allergen variant 3	s/30kDa	2605	518	30 kDa salivary gland allergen	1E-141	gi|14423642	258	253	98	102	1	42	1	Aedes aegypti	ALL3_AEDAE KDA SALIVARY GLAND ALLERGEN AED A 3 PRECURSOR AEDES AEGYPTI GE-RICH ALBOPICTUS GE RICH 30K 4 PUTATIVE 30 ALLERGEN-LIKE LIKE 1 2 SECRETED 5 ANOPHELES GAMBIAE STR. PEST DIRUS B ALBIMANUS ANTI-PLATELET AGGREGATION STEPHENSI ANTI PLATELET 19.6 HYPOTHETICAL YARROWIA LIPOLYTICA UNNAMED PRODUCT CLIB122 SHELL MATRIX PINCTADA FUCATA EPA5P CANDIDA GLABRATA PROTEOPHOSPHOGLYCAN LEISHMANIA MAJOR ST…	acts in concert with Mid2p to transduce cell wall stress signals - integral to plasma membrane - molecular_function unknown - cell wall organization and biogenesis	9e-14	molecular_function unknown	molecular_function unknown
AE-contig_59	Contig-59	Contig59	59	51	1014	0.9	54.1	995	AAGE02018243	0	680	100	54	3	FOR	40618	41297	conserved hypothetical protein 550 e-157	1e-157	AAEL010235-RA	273	273	100	100	1	107	1	FOR	30 kDa salivary gland allergen variant 2	s/30kDa	2656	519	30 kDa salivary gland allergen	1E-137	gi|14423642	273	253	91	108	1	107	1	Aedes aegypti	ALL3_AEDAE KDA SALIVARY GLAND ALLERGEN AED A 3 PRECURSOR AEDES AEGYPTI GE-RICH ALBOPICTUS GE RICH 30K 4 PUTATIVE 30 ALLERGEN-LIKE LIKE 1 2 SECRETED 5 ANOPHELES DIRUS B GAMBIAE STR. PEST ANTI-PLATELET AGGREGATION STEPHENSI ANTI PLATELET SHELL MATRIX PINCTADA FUCATA ALBIMANUS 19.6 UNNAMED PRODUCT HOMO SAPIENS HYPOTHETICAL YARROWIA LIPOLYTICA CLIB122 PROTEOPHOSPHOGLYCAN LEISHMANIA MAJOR STRAIN FRIED…	a-agglutinin anchorage subunit - cell wall (sensu Fungi) - cell adhesion molecule binding - agglutination during conjugation with cellular fusion	1e-16	cell adhesion molecule binding||protein binding||binding	binding	protein binding
AE-contig_64	Contig-64	Contig64	64	1	616	4.4	46.9		AAGE02018243	1e-148	267	100	1	1	FOR	40616	40882	conserved hypothetical protein 148 1e-036	1e-36	AAEL010235-RA	71	273	100	26	1	56	3	FOR	30 kDa salivary gland allergen variant 2	s/30kDa	2657	520	30 kDa salivary gland allergen	7E-026	gi|14423642	71	253	84	28	1	56	1	Aedes aegypti	ALL3_AEDAE KDA SALIVARY GLAND ALLERGEN AED A 3 PRECURSOR AEDES AEGYPTI GE-RICH ALBOPICTUS GE RICH 30K 4 ANOPHELES GAMBIAE STR. PEST EPA5P CANDIDA GLABRATA PUTATIVE 30 ALLERGEN-LIKE LIKE 1 PROTEOPHOSPHOGLYCAN 5 LEISHMANIA MAJOR STRAIN FRIEDLIN TRANSMEMBRANE SERINE PROTEASE 9 XENOPUS TROPICALIS PPG4 EPA4P HYPOTHETICAL DICTYOSTELIUM DISCOIDEUM 2 YARROWIA LIPOLYTICA UNNAMED PRODUCT CLIB122 PLASMODIUM…	Protein disulfide-isomerase precursor - endoplasmic reticulum	7e-05	protein disulfide isomerase activity||intramolecular oxidoreductase activity\, transposing S-S bonds||intramolecular oxidoreductase activity||isomerase activity||catalytic activity	catalytic activity	isomerase activity
AE-contig_62	Contig-62	Contig62	62	1	1062	6.7	47.4		AAGE02018243	0	666	98	3	1	FOR	40632	41297	conserved hypothetical protein 405 e-113	1e-113	AAEL010235-RA	210	273	95	77	1	42	1	FOR	30 kDa salivary gland allergen variant 2	s/30kDa	2658	521	30 kDa salivary gland allergen	1E-093	gi|14423642	210	253	85	83	1	42	1	Aedes aegypti	ALL3_AEDAE KDA SALIVARY GLAND ALLERGEN AED A 3 PRECURSOR AEDES AEGYPTI GE-RICH ALBOPICTUS GE RICH 30K 4 SHELL MATRIX PINCTADA FUCATA UNNAMED PRODUCT SAIMIRIINE HERPESVIRUS 2 VG48_SHV21 HYPOTHETICAL GENE 48 ORF48 STRAIN 11 ANOPHELES DIRUS B HOMO SAPIENS YARROWIA LIPOLYTICA CLIB122 PROTEOPHOSPHOGLYCAN 5 LEISHMANIA MAJOR FRIEDLIN GAMBIAE STR. PEST PPG1 PPG4 EPA4P CANDIDA GLABRATA EPA5P MACACA MULATT…	a-agglutinin anchorage subunit - cell wall (sensu Fungi) - cell adhesion molecule binding - agglutination during conjugation with cellular fusion	3e-16	cell adhesion molecule binding||protein binding||binding	binding	protein binding
AE-contig_63	Contig-63	Contig63	63	1	1041	4	48.7		AAGE02018243	0	678	97	30	2	FOR	40621	41294	conserved hypothetical protein 423 e-119	1e-119	AAEL010235-RA	267	273	82	98	3	90	1	FOR	30 kDa salivary gland allergen variant 2	s/30kDa	2659	522	30 kDa salivary gland allergen	1E-101	gi|14423642	267	253	74	106	3	90	1	Aedes aegypti	ALL3_AEDAE KDA SALIVARY GLAND ALLERGEN AED A 3 PRECURSOR AEDES AEGYPTI GE-RICH ALBOPICTUS GE RICH 30K 4 PUTATIVE 30 ALLERGEN-LIKE LIKE 1 SHELL MATRIX PINCTADA FUCATA ANOPHELES DIRUS B 2 GAMBIAE STR. PEST SECRETED 5 STEPHENSI ANTI-PLATELET AGGREGATION ANTI PLATELET UNNAMED PRODUCT HOMO SAPIENS HYPOTHETICAL YARROWIA LIPOLYTICA CLIB122 PROTEOPHOSPHOGLYCAN LEISHMANIA MAJOR STRAIN FRIEDLIN PPG1 PPG4 E…	a-agglutinin anchorage subunit - cell wall (sensu Fungi) - cell adhesion molecule binding - agglutination during conjugation with cellular fusion	7e-16	cell adhesion molecule binding||protein binding||binding	binding	protein binding
AE-contig_1269	Contig-1269	Contig1269	1269	1	861	.	55.7		AAGE02018243	4e-68	276	88	1	1	FOR	40615	40884	conserved hypothetical protein 59 2e-009	2e-09	AAEL010235-RA	73	273	56	27	1	57	1	FOR	30 kDa salivary gland allergen variant 2	s/30kDa	2660	523	30 kDa salivary gland allergen	2E-005	gi|14423642	31	253	80	12	1	57	1	Aedes aegypti	ALL3_AEDAE KDA SALIVARY GLAND ALLERGEN AED A 3 PRECURSOR AEDES AEGYPTI GE-RICH ALBOPICTUS GE RICH 30K 4 2 PUTATIVE 30 ALLERGEN-LIKE LIKE 1 PREDICTED SIMILAR TO ZINC FINGER 84 HPF2 DANIO RERIO 484 ISOFORM B
AE-contig_65	Contig-65	Contig65	65	1	751	0.3	54.5		AAGE02018243	1e-150	270	100	24	4	FOR	41028	41297	conserved hypothetical protein 359 e-100	1e-100	AAEL010235-RA	273	273	72	100	1	77	1	FOR	30 kDa salivary gland allergen allele from contig 41	s/30kDa	2661	524	30 kDa salivary gland allergen	2E-098	gi|14423642	253	253	77	100	1	77	1	Aedes aegypti	ALL3_AEDAE KDA SALIVARY GLAND ALLERGEN AED A 3 PRECURSOR AEDES AEGYPTI ALBOPICTUS 30K GE-RICH GE RICH 4 PUTATIVE 30 ALLERGEN-LIKE LIKE 1 2 SECRETED 5 19.6 ANOPHELES GAMBIAE STR. PEST ALBIMANUS DIRUS B ANTI-PLATELET AGGREGATION STEPHENSI ANTI PLATELET CULEX PIPIENS QUINQUEFASCIATUS HYPOTHETICAL PLASMODIUM FALCIPARUM 3D7 UNKNOWN ATRINA RIGIDA PHOSPHATIDYLINOSITOL 4-KINASE KINASE SPORE COAT SP96 DIC…	acts in concert with Mid2p to transduce cell wall stress signals - integral to plasma membrane - molecular_function unknown - cell wall organization and biogenesis	1e-06	molecular_function unknown	molecular_function unknown
AE-contig_275	Contig-275	Contig275	275	7	1239	2.7	54.7	1220	supercont1.280	0	669	99	25	2	FOR	371572	372240	conserved hypothetical protein 526 e-150	1e-150	AAEL007780-RA	271	275	100	99	1	46	1	FOR	putative 30.5 kDa secreted protein 30.5	S/30.5	2668	525	putative 30.5 kDa secreted protein 30	1E-124	gi|56417512	271	276	81	98	1	46	1	Aedes albopictus	PUTATIVE 30.5 KDA SECRETED AEDES ALBOPICTUS AEGYPTI 30 SALIVARY 275 CONSERVED HYPOTHETICAL STAPHYLOCOCCUS SAPROPHYTICUS SUBSP. ATCC SSPP103 PREDICTED HD SUPERFAMILY HYDROLASE LEUCONOSTOC MESENTEROIDES 8293 PLASMODIUM CHABAUDI LACTOBACILLUS JOHNSONII NCC 533 SPBC19C7.10 SCHIZOSACCHAROMYCES POMBE YOELII STR. 17XNL HISTIDINE KINASE HAMP REGION BACTERIAL CHEMOTAXIS SENSORY TRANSDUCER SHEWANELLA BALTI…
AE-contig_276	Contig-276	Contig276	276	1	908	5.6	48		supercont1.280	0	585	97	23	1	FOR	371660	372240	conserved hypothetical protein 196 8e-051	8e-51	AAEL007780-RA	142	275	77	52	88	25	2	FOR	putative 30.5 kDa secreted protein 30.5	S/30.5	2669	526	putative 30.5 kDa secreted protein 30	1E-039	gi|56417512	135	276	64	49	88	25	2	Aedes albopictus	PUTATIVE 30.5 KDA SECRETED AEDES ALBOPICTUS AEGYPTI 30 SALIVARY 275 DROSOPHILA PSEUDOOBSCURA HYPOTHETICAL GIARDIA LAMBLIA ATCC ASPERGILLUS NIDULANS FGSC A4 PREDICTED PROPROTEIN CONVERTASE SUBTILISIN KEXIN TYPE 5 RATTUS NORVEGICUS MERCURIC REDUCTASE GEOBACTER SULFURREDUCENS PCA UNNAMED PRODUCT DEBARYOMYCES HANSENII
AE-contig_226	Contig-226	Contig226	226	14	1072	1.2	55		supercont1.280	0	661	99	67	4	REV	431315	431974	conserved hypothetical protein 406 e-114	1e-114	AAEL007776-RA	205	275	100	75	1	79	2	FOR	putative 30 kDa secreted protein	S/30.5	2683	527	putative 30 kDa secreted protein [Aed	1E-114	gi|61742033	297	285	77	104	1	79	1	Aedes aegypti	PUTATIVE 30 KDA SECRETED AEDES AEGYPTI 30.5 SALIVARY 275 ALBOPICTUS FERRIC-UPTAKE REGULATOR ARTHROBACTER SP. FB24 FERRIC UPTAKE TRANSPORTER ATP-BINDING PERMEASE BACILLUS CEREUS ATCC BINDING C-SERRATE-2 GALLUS C SERRATE-2 SERRATE 2 PREDICTED SIMILAR TO ABC-TYPE MULTIDRUG TRANSPORT SYSTEM ATPASE COMPONENTS ANTHRACIS STR. RESISTANCE ABC E33L HYPOTHETICAL PLASMODIUM YOELII 17XNL BIR1 STERNE BBM29 BOR…
AE-contig_1108	Contig-1108	Contig1108	1108	1	170	2.4	47.6		AAGE02018243	5e-45	137	94	31	1	FOR	40621	40753	conserved hypothetical protein 45 6e-006	6e-06	AAEL010235-RA	21	273	100	8	1	84	1	FOR	30 kDa salivary gland allergen Aed a 3 precursor	s/30	2684	528	30 kDa salivary gland allergen	8E-004	gi|14423642	21	253	100	8	1	84	1	Aedes aegypti	ALL3_AEDAE KDA SALIVARY GLAND ALLERGEN AED A 3 PRECURSOR AEDES AEGYPTI GE-RICH ALBOPICTUS GE RICH 30K 4
AE-contig_249	Contig-249	Contig249	249	11	695	.	55.7	676	supercont1.63	0	666	100	1	1	REV	1961669	1962334	conserved hypothetical protein 441 e-124	1e-124	AAEL002656-RA	206	206	100	100	1	33	1	FOR	putative 23.4 kDa salivary protein	s/23kDa	2695	529	putative 23.4 kDa salivary protein [A	2E-098	gi|56417518	208	208	80	100	1	33	1	Aedes albopictus	PUTATIVE 23.4 KDA SALIVARY AEDES ALBOPICTUS CULEX PIPIENS QUINQUEFASCIATUS HYPOTHETICAL NEUROSPORA CRASSA UNKNOWN ARABIDOPSIS THALIANA ASPERGILLUS FUMIGATUS AUTOTRANSPORTER ADHESIN BIFIDOBACTERIUM LONGUM DJO10A NARROWLY CONSERVED ROSEDRAFT_0929 SILICIBACTER SP. LIPASE PRENYLTRANSFERASE TRYPANOSOMA BRUCEI HYLOBATES TERYDRAFT_3809 TRICHODESMIUM ERYTHRAEUM UNNAMED PRODUCT DEBARYOMYCES HANSENII PREDI…
AE-contig_2	Contig-2	Contig2	2	7	756	.	57.5		supercont1.293	0	541	97	27	2	FOR	1185258	1185798	conserved hypothetical protein 318 1e-087	1e-87	AAEL007986-RA	168	168	97	100	1	57	1	FOR	putative 18.6 kDa secreted protein - variant	s/18.6	2702	530	putative 18.6 kDa secreted protein [A	1E-085	gi|18568314	168	168	97	100	1	57	1	Aedes aegypti	PUTATIVE 18.6 KDA SECRETED AEDES AEGYPTI 16.6 FIMBRIAE-ASSOCIATED FAP1 STREPTOCOCCUS PARASANGUINIS FIMBRIAE ASSOCIATED SPAPB1E7.04C SCHIZOSACCHAROMYCES POMBE HYPOTHETICAL PLASMODIUM YOELII STR. 17XNL DEHYDROGENASE GMP REDUCTASE HISTIDINE KINASE HAMP REGION BACTERIAL CHEMOTAXIS SENSORY TRANSDUCER DESULFUROMONAS ACETOXIDANS DSM 684 RESA_PLAFP RING-INFECTED ERYTHROCYTE SURFACE ANTIGEN 9959 FALCIPARU…
AE-contig_1	Contig-1	Contig1	1	261	699	.	55.8	680	supercont1.293	0	652	100	28	1	FOR	1185258	1185909	conserved hypothetical protein 327 3e-090	3e-90	AAEL007986-RA	168	168	100	100	1	58	1	FOR	putative 18.6 kDa secreted protein	s/18.6	2963	531	putative 18.6 kDa secreted protein [A	2E-088	gi|18568314	168	168	100	100	1	58	1	Aedes aegypti	PUTATIVE 18.6 KDA SECRETED AEDES AEGYPTI 16.6 FIMBRIAE-ASSOCIATED FAP1 STREPTOCOCCUS PARASANGUINIS FIMBRIAE ASSOCIATED MAGNESIUM CHELATASE CHLI SUBUNIT VON WILLEBRAND FACTOR TYPE A METHANOSPIRILLUM HUNGATEI JF-1 6-PHOSPHOGLUCONOLACTONASE GLUCOSAMINE-6-PHOSPHATE ISOMERASE DEAMINASE HAEMOPHILUS INFLUENZAE PHOSPHOGLUCONOLACTONASE GLUCOSAMINE 6-PHOSPHATE PHOSPHATE HYPOTHETICAL PLASMODIUM YOELII STR. …
AE-contig_1232	Contig-1232	Contig1232	1232	1	122	.	76.2	103	supercont1.293	2e-34	94	95	9	1	FOR	1185818	1185911												putative 18.6 kDa secreted protein	s/18.6	2964	532
AE-contig_886	Contig-886	Contig886	886	1	1200	3.2	46.8		supercont1.23	0	582	94	433	1	REV	2299970	2300550	n-acetylgalactosaminyltransferase 641 0.0	0	AAEL001151-RA	386	592	82	65	113	34	1	FOR	similar, but shorter and secreted, to polypeptide N-acetylgalactosaminyltransferase	s/	2965	533	ENSANGP00000016470 [Anopheles gambiae	2E-094	gi|55234406	324	517	53	63	47	37	1	Anopheles gambiae str. PEST	ANOPHELES GAMBIAE STR. PEST PREDICTED SIMILAR TO MELLIFERA ISOFORM B DROSOPHILA MELANOGASTER Q8MRC9 GALT9_DROME PUTATIVE POLYPEPTIDE N-ACETYLGALACTOSAMINYLTRANSFERASE 9 PROTEIN-UDP ACETYLGALACTOSAMINYLTRANSFERASE UDP-GALNAC PP-GANTASE GALNAC PP GANTASE SJCHGC09400 SCHISTOSOMA JAPONICUM HYPOTHETICAL CAENORHABDITIS ELEGANS GLYCOSYLATION RELATED FAMILY MEMBER GLY-5 GLY GALT5_CAEEL 5 N UDP BRIGGSAE G…	polypeptide N-acetylgalactosaminyltransferase activity	1e-87	polypeptide N-acetylgalactosaminyltransferase activity||acetylgalactosaminyltransferase activity||UDP-glycosyltransferase activity||transferase activity\, transferring glycosyl groups||transferase activity||catalytic activity	catalytic activity	transferase activity
AE-contig_940	Contig-940	Contig940	940	1	983	3	53.7		supercont1.76	1e-163	293	100	1	4	FOR	629481	629773	conserved hypothetical protein 432 e-121	1e-121	AAEL003086-RA	210	219	98	96	1	57	1	FOR	similar but shorter than UDP-glucuronosyl and UDP-glucosyltransferase	s	2966	534	ENSANGP00000022831 [Anopheles gambiae	1E-087	gi|55238551	245	434	60	56	4	69	1	Anopheles gambiae str. PEST	ANOPHELES GAMBIAE STR. PEST DROSOPHILA PSEUDOOBSCURA PREDICTED SIMILAR TO PARTIAL APIS MELLIFERA MELANOGASTER CG9481-PA	glucuronosyltransferase activity	4e-10	glucuronosyltransferase activity||UDP-glycosyltransferase activity||transferase activity\, transferring glycosyl groups||transferase activity||catalytic activity	catalytic activity	transferase activity
AE-contig_824	Contig-824	Contig824	824	1	744	2.2	54.6		supercont1.163	0	417	98	26	2	REV	716782	717196	hypothetical protein 179 1e-045	1e-45	AAEL005565-RB	90	224	98	40	135	81	1	FOR	unknown conserved	h/uk	1	1	CG8321-PA [Drosophila melanogaster] >g	3E-008	gi|7303537	100	207	38	48	107	42	1	Drosophila melanogaster	CG8321-PA DROSOPHILA MELANOGASTER PSEUDOOBSCURA PREDICTED SIMILAR TO ADP-RIBOSYLATION-LIKE FACTOR 6 INTERACTING DANIO RERIO ADP RIBOSYLATION-LIKE RIBOSYLATION LIKE UNNAMED PRODUCT MUS MUSCULUS PHOSPHONOFORMATE IMMUNO-ASSOCIATED 1 HOMO SAPIENS IMMUNO ASSOCIATED UNKNOWN 6-INTERACTING HYPOTHETICAL RATTUS NORVEGICUS BOS TAURUS ISOFORM 2 CANIS FAMILIARIS PREGNANCY-SPECIFIC GLYCOPROTEIN I FORM D PRECUR…	Mus musculus adult male urinary bladder cDNA, RIKEN full-length enriched library, clone:9530060J24 product:DP-ribosylation-like factor 6 interacting protein 6, full insert sequence - protein binding - integral to membrane	4e-05	protein binding||binding	binding	protein binding
AE-contig_1214	Contig-1214	Contig1214	1214	1	941	.	51.4		AAGE02029057	0	757	98	9	1	FOR	62020	62772	vesicle docking protein P115 33 0.16	0.16	AAEL004756-RA	61	853	36	7	511	177	1	REV	unknown conserved in mosquitoes	h/uc-mosq	2	2	ENSANGP00000027756 [Anopheles gambiae	7E-018	gi|55240201	173	213	31	81	39	100	1	Anopheles gambiae str. PEST	ANOPHELES GAMBIAE STR. PEST HYPOTHETICAL CAENORHABDITIS ELEGANS LIKELY ORTHOLOG MOUSE RABPHILIN 3A BOS TAURUS RP3A_BOVIN RABPHILIN-3A EXOPHILIN-1 'RABPHILIN-3A' EXOPHILIN 1 'RABPHILIN 3A' THERMOBIFIDA FUSCA YX RETROTRANSPOSON PUTATIVE UNCLASSIFIED ORYZA SATIVA JAPONICA CULTIVAR-GROUP CULTIVAR GROUP ENTAMOEBA HISTOLYTICA HM-1 IMSS PREDICTED CANIS FAMILIARIS OSJNBB0022P19.4 YARROWIA LIPOLYTICA UNNA…	positive regulation of growth rate - locomotory behavior	0.01
AE-contig_1158	Contig-1158	Contig1158	1158	1	383	0.3	53.8	364	supercont1.8	1e-168	304	99	24	2	FOR	1886522	1886825	conserved hypothetical protein 153 2e-038	2e-38	AAEL000458-RA	76	76	100	100	1	80	1	FOR	unknown conserved in Diptera	h/ucd	3	3	ENSANGP00000017964 [Anopheles gambiae	1E-028	gi|55243996	73	73	80	100	1	89	1	Anopheles gambiae str. PEST	ANOPHELES GAMBIAE STR. PEST CG9034-PA DROSOPHILA MELANOGASTER PSEUDOOBSCURA HAEMOPHILUS PARASUIS BIPARTITE INNER MEMBRANE FHUB ACTINOBACILLUS PLEUROPNEUMONIAE ABC-TYPE FE3+-SIDEROPHORE TRANSPORT SYSTEM PERMEASE COMPONENT SEROVAR 1 4074 ABC TYPE FE3+ SIDEROPHORE MAJOR FACILITATOR SUPERFAMILY MFS_1 RHODOPSEUDOMONAS PALUSTRIS BISB5 MALONYL-COA DECARBOXYLASE RHODOFERAX FERRIREDUCENS DSM MALONYL COA H…
AE-contig_1264	Contig-1264	Contig1264	1264	1	905	0.1	56.6	886	AAGE02020474	0	636	99	24	2	FOR	15224	15858	conserved hypothetical protein 371 e-103	1e-103	AAEL011295-RA	175	175	98	100	1	202	1	FOR	unknown conserved with Anopheles	h/uca	4	4	ENSANGP00000025493 [Anopheles gambiae	3E-022	gi|55235232	125	181	44	69	49	355	1	Anopheles gambiae str. PEST	ANOPHELES GAMBIAE STR. PEST EPA4P CANDIDA GLABRATA CEMENT PRECURSOR 3B VARIANT 2 PHRAGMATOPOMA CALIFORNICA EPA5P HYPOTHETICAL DICTYOSTELIUM DISCOIDEUM SIMILAR TO LEISHMANIA MAJOR. PPG3 1 SCHIZOSACCHAROMYCES POMBE CAENORHABDITIS BRIGGSAE UNNAMED PRODUCT SCE41.24C STREPTOMYCES COELICOLOR A3 ALBICANS 3 PROTEIN-SIGNAL PEPTIDE PREDICTION RHODOPIRELLULA BALTICA SH SIGNAL SPBC1E8.05 YB95_SCHPO SERINE-RI…	positive regulation of body size - locomotory behavior	0.013
AE-contig_703	Contig-703	Contig703	703	1	1240	5.3	54.8		supercont1.54	0	987	94	5	1	FOR	2965133	2966102	conserved hypothetical protein 466 e-131	1e-131	AAEL002345-RA	242	1195	96	20	420	7	1	FOR	unknown conserved in Diptera	h/uc or te	5	5	ENSANGP00000007545 [Anopheles gambiae	3E-055	gi|55245706	244	884	47	28	412	7	1	Anopheles gambiae str. PEST	ANOPHELES GAMBIAE STR. PEST DROSOPHILA PSEUDOOBSCURA MELANOGASTER HYPOTHETICAL PLASMODIUM FALCIPARUM 3D7 GIBBERELLA ZEAE PH-1 HASTY PUTATIVE ORYZA SATIVA JAPONICA CULTIVAR-GROUP CULTIVAR GROUP THEILERIA PARVA STRAIN MUGUGA SEVERAL NEAR IDENTICAL COPIES THIS GENE ARE PR> ARABIDOPSIS THALIANA CYSTEINE-TYPE PEPTIDASE CYSTEINE TYPE KINETOCHORE-ASSOCIATED REQUIRED FOR NORMAL SEGREGATION CHROMOSOMES IN…
AE-contig_1041	Contig-1041	Contig1041	1041	1	845	2.5	49.9		AAGE02024975	0	755	98	17	1	REV	36731	37483	hypothetical protein 336 6e-093	6e-93	AAEL013210-RA	166	389	100	43	1	200	2	FOR	zinc finger containing protein	h/uc	6	6	Erythronolide synthase [Frankia s	0.016	gi|68228777	84	1455	36	6	1407	441	1	Frankia sp. EAN1pec	ERYTHRONOLIDE SYNTHASE FRANKIA SP. EAN1PEC PREDICTED HYPOTHETICAL MUSCULUS CAENORHABDITIS BRIGGSAE PUTATIVE NO APICAL MERISTEM NAM ORYZA SATIVA JAPONICA CULTIVAR-GROUP CULTIVAR GROUP UNKNOWN STREPTOCOCCUS GORDONII ANOPHELES GAMBIAE STR. PEST DICTYOSTELIUM DISCOIDEUM DOMAIN SMRTER DROSOPHILA MELANOGASTER THEILERIA ANNULATA TROGLODYTES UNNAMED PRODUCT ASPERGILLUS ORYZAE TRANSPORT SEC31 TRYPANOSOMA …	RNA binding	0.097	RNA binding||nucleic acid binding||binding	binding	nucleic acid binding
AE-contig_448	Contig-448	Contig448	448	2	969	1.9	51.6		AAGE02021573	0	569	99	1	3	REV	127636	128204	conserved hypothetical protein 434 e-122	1e-122	AAEL011813-RA	217	303	97	72	1	153	2	FOR	unknown protein conserved in insects	h/uc	8	7	ENSANGP00000012014 [Anopheles gambiae	1E-104	gi|55234196	217	261	82	83	1	153	1	Anopheles gambiae str. PEST	ANOPHELES GAMBIAE STR. PEST DROSOPHILA PSEUDOOBSCURA MELANOGASTER CG3678-PA PREDICTED SIMILAR TO MELLIFERA XENOPUS LAEVIS KIAA0103-PROV HYPOTHETICAL TROPICALIS GALLUS MUSCULUS RIKEN CDNA UNNAMED PRODUCT MKIAA0103 Q9CRD2 T103_MOUSE TETRATRICOPEPTIDE REPEAT RATTUS NORVEGICUS SAPIENS CANIS FAMILIARIS T103_HUMAN PONGO PYGMAEUS VARIANT HOMO KIAA0103-LIKE DANIO RERIO UNKNOWN FOR MGC TAURUS TROGLODYTES …	zgc:86891 - cellular_component unknown - biological_process unknown - molecular_function unknown	1e-56	molecular_function unknown	molecular_function unknown
AE-contig_446	Contig-446	Contig446	446	2	1291	2.9	50		supercont1.122	0	554	99	25	1	FOR	1815709	1816262	conserved hypothetical protein 305 3e-083	3e-83	AAEL004521-RA	159	159	93	100	1	515	1	FOR	unknown protein conserved in insects	h/uc	10	8	ENSANGP00000013239 [Anopheles gambiae	1E-056	gi|55239827	129	131	80	98	2	584	1	Anopheles gambiae str. PEST	ANOPHELES GAMBIAE STR. PEST DROSOPHILA MELANOGASTER CG9335-PA PSEUDOOBSCURA ISOFORM A PREDICTED SIMILAR TO APIS MELLIFERA CG6329-PC C YAKUBA CG9336-PA SJCHGC04784 SCHISTOSOMA JAPONICUM CG7781-PA CG6329-PD D CG6329-PB CG6329-PA CG6579-PA SALIVARY MYS2 PRECURSOR RHODNIUS PROLIXUS	biological_process unknown - molecular_function unknown - cellular_component unknown	0.06	molecular_function unknown	molecular_function unknown
AE-contig_952	Contig-952	Contig952	952	1	480	0.6	47.5		AAGE02019637	1e-108	199	100	24	3	REV	3277	3475	group ii plp decarboxylase 207 2e-054	2e-54	AAEL010939-RB	115	813	93	14	1	126	1	FOR	unknown conserved with Drosophila	h/uc	11	9	CG1486-PB, isoform B [Drosophila mela	5E-008	gi|22833184	101	852	39	12	28	183	1	Drosophila melanogaster	CG1486-PB ISOFORM B DROSOPHILA MELANOGASTER CG1486-PA PSEUDOOBSCURA PREDICTED OUTER MEMBRANE LACTOBACILLUS CASEI ATCC 334 ACCUMULATION ASSOCIATED STAPHYLOCOCCUS EPIDERMIDIS RP62A ACCUMULATION-ASSOCIATED SIMILAR TO RIKEN CDNA TROGLODYTES HYPOTHETICAL YARROWIA LIPOLYTICA UNNAMED PRODUCT CLIB122 ARABIDOPSIS THALIANA MNA5_12 DANIO RERIO CONSERVED MYCOBACTERIUM TUBERCULOSIS SERINE THREONINE PHOSPHATAS…	zgc:63914 - cellular_component unknown - molecular_function unknown - biological_process unknown	0.005	molecular_function unknown	molecular_function unknown
AE-contig_326	Contig-326	Contig326	326	5	1267	1.5	59.2	1248	AAGE02017988	0	650	98	34	5	REV	28043	28686	conserved hypothetical protein 213 2e-055	2e-55	AAEL010095-RB	100	100	100	100	1	233	1	FOR	unknown conserved protein	h/uc	16	10	PREDICTED: similar to RIKEN cDNA 11	8E-018	gi|66533239	103	107	48	96	1	233	1	Apis mellifera	PREDICTED SIMILAR TO RIKEN CDNA MELLIFERA UNKNOWN IXODES SCAPULARIS DROSOPHILA PSEUDOOBSCURA ISOFORM 1 BOS TAURUS CANIS FAMILIARIS HYPOTHETICAL DANIO RERIO PUTATIVE BILATERIAL ORIGIN 11.2 KD XENOPUS TROPICALIS PONGO PYGMAEUS RATTUS NORVEGICUS LAEVIS SAPIENS GALLUS MUSCULUS UNNAMED PRODUCT YAKUBA MELANOGASTER B	zgc:77713 - biological_process unknown - molecular_function unknown - cellular_component unknown	7e-16	molecular_function unknown	molecular_function unknown
AE-contig_1016	Contig-1016	Contig1016	1016	1	928	1.7	52.2		supercont1.179	0	442	99	25	3	FOR	514704	515144	conserved hypothetical protein 455 e-128	1e-128	AAEL005897-RB	233	233	98	100	1	87	1	FOR	unknown conserved protein	h/uc	17	11	ENSANGP00000022131 [Anopheles gambiae	1E-086	gi|55241986	227	229	68	99	4	105	1	Anopheles gambiae str. PEST	ANOPHELES GAMBIAE STR. PEST DROSOPHILA PSEUDOOBSCURA CG5903-PA MELANOGASTER PREDICTED SIMILAR TO MELLIFERA HYPOTHETICAL CAENORHABDITIS BRIGGSAE ELEGANS STRONGYLOCENTROTUS PURPURATUS DANIO RERIO HOMO SAPIENS Q6UXV4 CX033_HUMAN CXORF33 PRECURSOR CHROMOSOME X OPEN READING FRAME 33 PONGO PYGMAEUS Q5NVS6 CX033_PONPY HOMOLOG CANIS FAMILIARIS TAURUS TROGLODYTES RIKEN CDNA MUSCULUS CX033_MOUSE RATTUS NOR…	RIKEN cDNA 9430083G14 - mitochondrion	0.0007
AE-contig_430	Contig-430	Contig430	430	2	1049	1.9	49		supercont1.45	0	611	98	2	2	REV	804480	805088	conserved hypothetical protein 432 e-121	1e-121	AAEL001913-RA	219	326	97	67	1	204	1	FOR	unknown conserved protein	h/uc	19	12	ENSANGP00000021507 [Anopheles gambiae	5E-036	gi|55235493	162	246	50	66	1	351	1	Anopheles gambiae str. PEST	ANOPHELES GAMBIAE STR. PEST DROSOPHILA PSEUDOOBSCURA PREDICTED SIMILAR TO MELLIFERA MELANOGASTER CG3662-PA HYPOTHETICAL CRYPTOSPORIDIUM PARVUM SECRETED WITH CYSTEINE RICH REPEATS A MUCIN LIKE THREONINE REPEAT SIGNAL PEPTIDE TRANSCRIPTS IDENTIFIED BY EST HOMINIS CG3047-PA CRYPTOPSORIDIAL LARGE THR STRETCH SEQUENCE SR-CI SR CI DSR-CI PRECURSOR DSR MUC1_XENLA INTEGUMENTARY C.1 FIM-C.1 PRODUCT FIM PR…	Salivary gland secretion 1 - structural molecule activity - extracellular region - puparial adhesion	0.0003	structural molecule activity	structural molecule activity
AE-contig_1216	Contig-1216	Contig1216	1216	1	485	.	60.2	466	supercont1.263	0	364	99	12	2	REV	444128	444491	translation initiation factor if-2 39 0.001	0.001	AAEL009241-RA	49	998	42	5	77	128	1	FOR	unknown conserved peptide	h/uc	20	13	EG:115C2.12 [Drosophila melanogaster]	6E-022	gi|4688661	64	64	79	100	1	113	1	Drosophila melanogaster	DROSOPHILA MELANOGASTER ANOPHELES GAMBIAE STR. PEST HSPC016 SAPIENS PREDICTED HYPOTHETICAL ISOFORM 3 BOS TAURUS UNKNOWN CANIS FAMILIARIS UNNAMED PRODUCT MUS MUSCULUS 2 XENOPUS TROPICALIS HSPC330 TETRAODON NIGROVIRIDIS SIMILAR TO GRB2-RELATED ADAPTOR GROWTH FACTOR RECEPTOR-BOUND 2-RELATED GRB-2-LIKE HEMATOPOIETIC CELL-ASSOCIATED GRPL WITH INSERT DOMAIN SH3-SH2-SH3 MOLECU... PAN TROGLODYTES GRB2 RE…	positive regulation of body size - locomotory behavior - larval development (sensu Nematoda) - growth - physiological process	2e-13	pre-mRNA splicing factor activity||obsolete molecular function	obsolete molecular function	pre-mRNA splicing factor activity
AE-contig_1045	Contig-1045	Contig1045	1045	1	936	0.7	61.1		AAGE02025042	0	539	99	18	2	FOR	29497	30034	conserved hypothetical protein 251 3e-067	3e-67	AAEL013244-RB	126	254	98	50	129	2	2	FOR	unknown conserved in Diptera	h/uc	21	14	ENSANGP00000021691 [Anopheles gambiae	7E-042	gi|55246215	123	258	64	48	133	2	2	Anopheles gambiae str. PEST	ANOPHELES GAMBIAE STR. PEST DROSOPHILA MELANOGASTER PSEUDOOBSCURA HYPOTHETICAL AQUIFEX AEOLICUS VF5 PREDICTED SIMILAR TO POLY ADP-RIBOSE POLYMERASE FAMILY MEMBER 6 ISOFORM 2 12 CANIS FAMILIARIS ADP RIBOSE ENTAMOEBA HISTOLYTICA HM-1 IMSS UNNAMED PRODUCT CANDIDA GLABRATA CONSERVED THEILERIA PARVA STRAIN MUGUGA	biological_process unknown - molecular_function unknown - cellular_component unknown	4e-17	molecular_function unknown	molecular_function unknown
AE-contig_1241	Contig-1241	Contig1241	1241	1	521	.	58.7	502	supercont1.107	0	490	99	11	1	REV	2415210	2415699	conserved hypothetical protein 223 2e-059	2e-59	AAEL004090-RA	111	755	100	15	645	12	1	FOR	unknown conserved	h/uc	22	15	ENSANGP00000019766 [Anopheles gambiae	1E-019	gi|55246186	63	723	71	9	661	12	1	Anopheles gambiae str. PEST	ANOPHELES GAMBIAE STR. PEST DROSOPHILA MELANOGASTER PSEUDOOBSCURA PREDICTED SIMILAR TO SERINE ACTIVE SITE CONTAINING 1 CANIS FAMILIARIS UNNAMED PRODUCT MUS MUSCULUS HYPOTHETICAL SAPIENS HOMO PAN TROGLODYTES GALLUS BOS TAURUS RATTUS NORVEGICUS DANIO RERIO TETRAODON NIGROVIRIDIS ASPERGILLUS ORYZAE PUTATIVE ZINC FINGER ORYZA SATIVA JAPONICA CULTIVAR-GROUP CULTIVAR GROUP PHOSPHORIBOSYLFORMYLGLYCINAMI…
AE-contig_632	Contig-632	Contig632	632	1	624	0.3	56.3		AAGE02020312	1e-159	300	98	19	3	REV	34253	34552	conserved hypothetical protein 132 1e-031	1e-31	AAEL011216-RA	65	248	100	26	184	21	1	FOR	unknown conserved	h/uc	23	16	ENSANGP00000020636 [Anopheles gambiae	9E-019	gi|55239048	64	212	60	30	148	21	1	Anopheles gambiae str. PEST	ANOPHELES GAMBIAE STR. PEST PREDICTED SIMILAR TO MELLIFERA DROSOPHILA PSEUDOOBSCURA CG6707-PA ISOFORM A STRONGYLOCENTROTUS PURPURATUS CG6707-PB B MELANOGASTER CG6707-PC C UNNAMED PRODUCT MUS MUSCULUS TRANSMEMBRANE 55B 1 7 5 4 MACACA FASCICULARIS HYPOTHETICAL C14ORF9 TROGLODYTES SAPIENS TM55B_HUMAN HOMO CANIS FAMILIARIS RATTUS NORVEGICUS Q5PPM8 TM55B_RAT DANIO RERIO TETRAODON NIGROVIRIDIS XENOPUS …
AE-contig_616	Contig-616	Contig616	616	1	537	0.7	59.6		AAGE02020868	0	470	99	17	1	FOR	19870	20339	cis,cis-muconate transport protein MucK, putative 71 3e-013	3e-13	AAEL011470-RA	32	511	100	6	480	17	1	FOR	unknown conserved	h/uc	24	17	hypothetical protein, unlikely [Trypa	4.8	gi|70830991	43	159	32	27	78	400	1	Trypanosoma brucei	HYPOTHETICAL UNLIKELY TRYPANOSOMA BRUCEI UNNAMED PRODUCT TETRAODON NIGROVIRIDIS Y50E8A.I CAENORHABDITIS ELEGANS
[truncated: 723 more rows]
[truncated: 36 more columns]
