# Supplementary material for: An annotated catalogue of salivary gland transcripts in the adult female mosquito, Ædes ægypti*
Source: BMC Genomics. 2007 Jan 4;8:6. doi: 10.1186/1471-2164-8-6 (PMC1790711; doi:10.1186/1471-2164-8-6)
Supplement: Additional file 2 — Supplemental Table S2. [file 1471-2164-8-6-S2.xls]

## Sheet: Primers
Seq name	Link to nucleotide sequence	Comments	Class	5 ' primer name	Primer seq	Temp	3' primer name	Primer seq	Temp	Product size	Product TM	5' primer name	Primer seq	Temp	3' primer name	Primer seq	Temp	Product size	Product TM
AE-10497	AE-10497	secreted protein with weak similarity to juvenil hormone binding protein	s/lipoc	AE-10497_5_547	TgggCCACTACATgATCAAC	59.374	AE-10497_3_729	gCTTTTgATACggTgCCAAT	59.967	182	78.1324	AE-10497_5_190	CCgTTACACCATTCgATCCT	59.813	AE-10497_3_373	AACTCCAAAgCAggCATCAg	60.397	183	78.0333
AE-106	AE-106	putative 34 kDa secreted protein family	s/34kDa	AE-106_5_251	TATggAggTCCTgAAAACgC	60.074	AE-106_3_432	TCTCCAgTTgCAgCTTgTTg	60.175	181	78.0073	AE-106_5_548	gCAgATCgTgATgAAAACCA	59.654	AE-106_3_729	CCACCTCTTCCggTTTgTAA	59.964	181	78.0073
AE-10854	AE-10854	hypothetical MTT rich mucin	s/muc	AE-10854_5_59	gACCgTgACCATgTCCACTA	59.393	AE-10854_3_271	gAggAggTCATggACAgCAA	61.23	212	78.0672	AE-10854_5_59	gACCgTgACCATgTCCACTA	59.393	AE-10854_3_271	gAggAggTCATggACAgCA	59.765	212	78.0672
AE-148	AE-148	putative 41 kDa salivary secreted protein	s/41 kDa family	AE-148_5_189	ACgTTCAACTTATCCCgCTg	60.132	AE-148_3_311	TTTggAgTTggAACCgAAgT	59.569	122	78.0249	AE-148_5_527	CATCACTCgTCgTCTACCgA	59.855	AE-148_3_649	TCCATggTTTCAgCTAgggT	59.55	122	78.0249
AE-156	AE-156	putative salivary secreted peptide with basic tail	s/bt	AE-156_5_208	CgAAggAAgCgTCgAACTAC	60.015	AE-156_3_343	ATCgATTCCACCACgTTCAC	60.79	135	78.1014	AE-156_5_15	ATAgTTggTTgCTgCTCgCT	60.044	AE-156_3_150	TCAggTAATgAATCAggCgA	59.226	135	78.1014
AE-165	AE-165	putative salivary mucin	s/muc	AE-165_5_157	TACCgggAgAATggAATgTT	59.244	AE-165_3_752	ggTCgAAgTTggCTCAAAAC	59.717	595	78.0204	AE-165_5_177	TATCggAAAACCAAACCAgg	59.795	AE-165_3_772	AATACAAACgCCTTTCCACC	58.952	595	78.0204
AE-18225	AE-18225	hypothetical conserved protein in diptera with signal peptide indicative of secretion	s/uc	AE-18225_5_22	TTTTgCAACACACggTTCTC	59.74	AE-18225_3_178	AgCAACCACAgTTCgCTTCT	60.058	156	78.2787	AE-18225_5_253	ACgATgCAACgAATCTgACA	60.272	AE-18225_3_406	TggTgTgTAAAgAACgCCAC	59.615	153	78.1042
AE-189	AE-189	PUTATIVE SALIVARY C TYPE LECTIN	s/imm-lectin	AE-189_5_6	TTgCTACTTCTgTTCACTTTgg	57.248	AE-189_3_449	TTTCTTCCTCTCgCACACAA	59.566	443	78.0358	AE-189_5_6	TTgCTACTTCTgTTCACTTTggT	58.125	AE-189_3_449	TTTCTTCCTCTCgCACACAA	59.566	443	78.0358
AE-200	AE-200	possible mucin	s/muc	AE-200_5_144	TACTTCAACCggTACCCgAg	59.986	AE-200_3_302	ACgAAgACgCTTCACgAgAT	60.02	158	78.0476	AE-200_5_3	AAAACTTTTgCgACgTgCTT	59.926	AE-200_3_162	TCgggTACCggTTgAAgTAg	59.986	159	78.1904
AE-209	AE-209	putative 23.4 kDa salivary protein similar to Culex salivary protein	s/23kDa	AE-209_5_54	CATAACATTCCCCCTTggAA	59.617	AE-209_3_606	CTgTTATACACCAgATggTTTgg	58.438	552	78.0204	AE-209_5_53	CCATAACATTCCCCCTTgg	59.992	AE-209_3_605	TgTTATACACCAgATggTTTgg	57.426	552	78.0204
AE-211	AE-211	PUTATIVE SALIVARY BASIC PEPTIDE 4.2K-1	s/basic	AE-211_5_24	CTTATgCTTgCCTTTTTggg	59.715	AE-211_3_179	CTTgTCgACTCCggTgATTT	60.111	155	78.1337	AE-211_5_23	CCTTATgCTTgCCTTTTTgg	59.715	AE-211_3_179	CTTgTCgACTCCggTgATTT	60.111	156	78.2787
AE-212	AE-212	PUTATIVE SALIVARYSECRETED PROTEIN	s/uk	AE-212_5_161	AAgTggCAAAgTgggTCAAC	60.012	AE-212_3_321	AAgTCACgACAgCTCCAACA	59.467	160	78.0768	AE-212_5_180	CAACTggTCTACACCCTCgg	60.557	AE-212_3_340	TTgACgATCACCTggACgTA	60.112	160	78.0768
AE-214	AE-214	proline rich peptide	s/pro	AE-214_5_255	CACgTCCAAggTTgTgTgAA	60.606	AE-214_3_449	ATATgCTTTCgACAgCTggg	60.235	194	78.0619	AE-214_5_77	AAAgTCAACTTCCgCAgCTC	59.621	AE-214_3_271	ACACAACCTTggACgTgATg	59.441	194	78.0619
AE-216	AE-216	putative secreted peptide	s/pep	AE-216_5_18	gTAgTCCTTTCAgTggCgCT	59.501	AE-216_3_142	gATCCggAACTggAATCAgA	60.011	124	78.7189	AE-216_5_11	ggCCATCgTAgTCCTTTCAg	59.694	AE-216_3_136	gAACTggAATCAgAgCTggg	59.803	125	78.5696
AE-225	AE-225	putative secreted salivary peptide	s/pep	AE-225_5_78	CTCgATCCCTACTCCTgTCg	59.82	AE-225_3_287	gCATCCTTTCTCTTCgACCA	60.34	209	78.5219	AE-225_5_78	CTCgATCCCTACTCCTgTCg	59.82	AE-225_3_288	TgCATCCTTTCTCTTCgACC	60.34	210	78.4337
AE-226	AE-226	salivary chymotrypsin-like enzyme	s/enz-tryp	AE-226_5_655	gTCCTCTggTgAgTgACCgT	60.161	AE-226_3_827	TATTCgTCCgAAAggCCATA	60.415	172	78.0012	AE-226_5_543	CTTCgAgTgATTgACCAACg	59.288	AE-226_3_715	ggTAAgTgCCCTACACCgAA	59.993	172	78.0012
AE-229	AE-229	salivary secreted peptide similar to 34 kDa protein	s/34kDa	AE-229_5_99	CCTACggCggATTCAACTAA	60.089	AE-229_3_384	CTTTATCgTTTCgTTCgggA	60.067	285	78.0183	AE-229_5_173	ggAACTCATCAATggCgTCT	60.081	AE-229_3_457	AATCCCgTgATgACCgTTAC	59.676	284	78.0818
AE-257	AE-257	salivary secreted peptide with WWW domain	s/pep	AE-257_5_160	TTACTgAAgATggTTCgCCC	60.074	AE-257_3_315	TgCTCCAggAgTTgTTTCCT	59.844	155	78.3965	AE-257_5_151	gCCgCAACgTTACTgAAgAT	60.278	AE-257_3_304	TTgTTTCCTTggTgggAATC	59.767	153	78.1042
AE-260	AE-260	putative 30.5 kDa secreted protein	S/30.5	AE-260_5_249	TTgAACCTTTCTggggATCA	60.43	AE-260_3_765	gAgCAACACACTCCTgAACg	59.467	516	78.0132	AE-260_5_131	AgCCACgCAgATgAATCAgT	60.833	AE-260_3_647	CTTggACACACAgTTggTCg	60.194	516	78.0132
AE-2618	AE-2618	salivary mucin	s/muc	AE-2618_5_30	TTTgCCgTCCTAgCAgTTTC	60.386	AE-2618_3_154	gTAgTggggACCgTTgTgTT	59.745	124	79.7029	AE-2618_5_101	TgATACTTCgACAgCAACgC	60.019	AE-2618_3_231	AAgTggTAgTTgCAggggTg	60.028	130	79.735
AE-262	AE-262	salivary secreted proline rich mucin	s/muc	AE-262_5_0	ATgTggCACTCATCgATCTT	58.1	AE-262_3_215	TggCggTACCACAATCTgTA	59.988	215	78.0048	AE-262_5_1	TgTggCACTCATCgATCTTATC	60.103	AE-262_3_215	TggCggTACCACAATCTgTA	59.988	214	78.0889
AE-3223	AE-3223	putative secreted peptide	s/imm	AE-3223_5_335	AATCAACAgCATCAgCgAAg	59.028	AE-3223_3_557	ggTggTggTgCTgTTTTCTT	60.012	222	78.172	AE-3223_5_30	gCgCTAgggTTCCTAgAggT	59.87	AE-3223_3_252	ATCCATCTggACgATgTTCg	60.893	222	78.172
AE-329	AE-329	putative mucin	s/muc	AE-329_5_145	CCAgCAgTTCTTCgACAACA	60.025	AE-329_3_382	gTCAAATTCgCCACATTTCC	60.318	237	78.0542	AE-329_5_104	TCCTACgACCAgCAgCAgTA	59.615	AE-329_3_343	TggTTCCCAACCTggATAAA	60.162	239	78.0737
AE-352	AE-352	Odorant binding protein	s/d7s	AE-352_5_175	TgTgCTACATCAAgTgCgTg	59.483	AE-352_3_333	CgTTgTTgTCggTgTTCTTg	60.19	158	78.3054	AE-352_5_12	ATTgCCgTATTCgCTCTgAT	59.696	AE-352_3_169	gTgTCATCTTCggggAACTC	59.511	157	78.1624
AE-406	AE-406	salivary secreted ribonuclease	s/enz-ribo	AE-406_5_32	CggTTTgATTgTCTCCgTCT	60.111	AE-406_3_271	CgACTgTTggCgTAgAATTg	59.342	239	78.0737	AE-406_5_32	CggTTTgATTgTCTCCgTCT	60.111	AE-406_3_269	ACTgTTggCgTAgAATTgCTg	60.319	237	78.0542
AE-428	AE-428	putative salivary secreted peptide	s/pep	AE-428_5_4	ACgTACAAAAggggATggg	59.656	AE-428_3_316	ATTTggAACCCCgTgAAAAT	60.411	312	78.0275	AE-428_5_4	ACgTACAAAAggggATggg	59.656	AE-428_3_316	ATTTggAACCCCgTgAAAA	60.155	312	78.0275
AE-466	AE-466	mucin-like peritrophin	s/muc	AE-466_5_131	ATTCTTAACCTgCgTgTggg	59.993	AE-466_3_334	CAATCCAATCCCATTTgCTC	60.274	203	78.0647	AE-466_5_131	ATTCTTAACCTgCgTgTggg	59.993	AE-466_3_336	AACAATCCAATCCCATTTgC	59.628	205	78.0874
AE-7210	AE-7210	peptidoglycan recognition protein	s/imm	AE-7210_5_341	CCCCCgATACAACgATAAgA	59.778	AE-7210_3_465	TgATATTgTTCCgCACTCCA	60.073	124	78.0629	AE-7210_5_446	TggAgTgCggAACAATATCA	60.073	AE-7210_3_574	AgCATCgATgAATAgTgggg	59.917	128	78.1355
AE-746	AE-746	cystatin	s/cystatin	AE-746_5_361	ATCAACTgCAATCCATgTCg	59.527	AE-746_3_609	CgAAgCCTCgTTTACTCCTg	60.008	248	78.0756	AE-746_5_356	TgAggATCAACTgCAATCCA	60.201	AE-746_3_605	gCCTCgTTTACTCCTggACA	60.255	249	78.0029
AE-752	AE-752	unknown secreted conserved with Anopheles	s/pep	AE-752_5_188	CCTggTTTTgCAATCgAATC	60.448	AE-752_3_476	ATgTACCgAAgAAgCAgCgT	59.904	288	78.114	AE-752_5_920	CATTgCCATTACggAgTgTg	59.988	AE-752_3_1209	gTCCAAATggTAgCAAACgC	60.511	289	78.0512
AE-782	AE-782	serine protease	s/enz-tryp	AE-782_5_265	CgCggATTCAATATTCCCTA	59.886	AE-782_3_389	TTTCCgATACTggATCAggC	60.036	124	78.0629	AE-782_5_685	CgTTCATTTCTCCggTTTgT	59.971	AE-782_3_812	CTTCAgCTTgACgTTgCTTg	59.781	127	78.2779
AE-796	AE-796	PAN/APPLE-like domains found in leech anti-platelet	s?	AE-796_5_347	CTACgCgATgACCgATgATA	59.67	AE-796_3_482	ggTgAgCgAgTCACgTACAA	59.905	135	78.1014	AE-796_5_344	TATCTACgCgATgACCgATg	59.67	AE-796_3_477	gCgAgTCACgTACAATTCCC	60.526	133	78.0671
AE-922	AE-922	possible mucin	s/muc	AE-922_5_426	AATCgCTggTTgAAgCAgTT	59.882	AE-922_3_679	TTCACACAggTTTCCAgTCg	59.72	253	78.0407	AE-922_5_94	CAACCACAACTgCATCATCC	59.967	AE-922_3_353	ACTgTCCACCATAgCTTCCg	60.134	259	78.2529
AE-979	AE-979	salivary mucin	s/muc	AE-979_5_1530	CAgATggAgCgACTgTCAgA	60.138	AE-979_3_1667	ATCTgTCACCAgATCCTgCC	60.08	137	78.1348	AE-979_5_1528	CTCAgATggAgCgACTgTCA	60.138	AE-979_3_1667	ATCTgTCACCAgATCCTgCC	60.08	139	78.1672
AEA-1256	AEA-1256	double serine protease	s/enz-tryp	AEA-1256_5_7	ACCgATACAggCAAggTTTg	59.993	AEA-1256_3_326	AgTATCACCTTgCCACAggC	60.142	319	78.0154	AEA-1256_5_926	CgTCTgTCACggAgTTCTgA	60.022	AEA-1256_3_1245	TTCTATCCTTgggAAgCTCg	59.406	319	78.0154
AEA-219	AEA-219	putative salivary peptide	s/34kDa	AEA-219_5_40	TTCTCgCTTTgCCgATTATT	59.816	AEA-219_3_350	gATTTCCTTgTTCTTggCgA	60.192	310	78.1441	AEA-219_5_84	gACgAAgATCCCTCCAAgAA	59.213	AEA-219_3_386	gATCTTTTCCgCCATTTgTC	59.51	302	78.2197
AEA-233	AEA-233	i23Ma	s/imm	AEA-233_5_13	CAATCTCgCTgATAATCgCC	60.711	AEA-233_3_178	TCATACTTAAATCCCTCCggg	60.15	165	78.0234	AEA-233_5_32	CTTCTCCATTgCggTgTTC	59.23	AEA-233_3_197	ACACTTTTTgCgggAgTTgT	59.639	165	78.0234
AEA-233a	AEA-233a	i23M allele	s/imm	AEA-233a_5_13	CAATCTCgCTgATAATCgCC	60.711	AEA-233a_3_178	TCATACTTAAATCCCTCCggg	60.15	165	78.0234	AEA-233a_5_32	CTTCTCCATTgCggTgTTC	59.23	AEA-233a_3_197	ACACTTTTTgCgggAgTTgT	59.639	165	78.0234
AEA-871BRE	AEA-871BRE	bacteria responsive protein 1; AgBR1	s/imm	AEA-871BRE_5_341	gACAgAggAAAAACCgTTCg	59.711	AEA-871BRE_3_536	TTTCTTgAATCCATgCCACA	60.049	195	78.1784	AEA-871BRE_5_906	TggAAgCTggTggAgAAATC	60.195	AEA-871BRE_3_1100	ACgTgTTgggTCACCAATCT	60.284	194	78.0619
AEA-876	AEA-876	large trypsin	s/enz-tryp	AEA-876_5_422	CACTgCCATTCCggTAAAgT	59.993	AEA-876_3_908	AAgCTCTgTTgCCTgAggAC	59.604	486	78.0343	AEA-876_5_422	CACTgCCATTCCggTAAAgT	59.993	AEA-876_3_912	TCTgAAgCTCTgTTgCCTgA	59.855	490	78.1371
AET-10880	AET-10880	predicted secreted peptide conserved in Diptera	s/imm?	AET-10880_5_52	gTTTCTgggTggCCTTCTTC	60.999	AET-10880_3_192	CCATCATgTTTTTCgCACAg	60.111	140	78.0377	AET-10880_5_54	TTCTgggTggCCTTCTTCT	59.788	AET-10880_3_192	CCATCATgTTTTTCgCACAg	60.111	138	78.0036
AET-11358	AET-11358	putative salivary secreted peptide with HHH domain	s/imm	AET-11358_5_77	CCATCgCCATAATggAACTC	60.296	AET-11358_3_232	CCATTATCTCCATTCgCTgg	60.427	155	78.1337	AET-11358_5_76	ACCATCgCCATAATggAACT	59.273	AET-11358_3_231	CATTATCTCCATTCgCTggg	60.427	155	78.1337
AET-11755	AET-11755	c type lectin	s/imm	AET-11755_5_412	TCTACggATggTTCTggTCC	59.927	AET-11755_3_565	gATTCggTCgTCTggTTgAT	59.934	153	78.1042	AET-11755_5_280	TggAAACgCAggAAgAgAAC	60.375	AET-11755_3_431	ggACCAgAACCATCCgTAgA	59.927	151	78.074
AET-11911	AET-11911	C type lectin	s/imm-lectin	AET-11911_5_104	CTgCACCACATTggACAAgA	60.722	AET-11911_3_350	ATAggTCAgCTCCACgCAgT	59.898	246	78.0567	AET-11911_5_125	ATTggCATCgATCgAAAATC	59.869	AET-11911_3_371	CCAAAACCACTTTCCggTAT	58.809	246	78.0567
AET-12005	AET-12005	similar, but shorter and secreted, to polypeptide N-acetylgalactosaminyltransferase	s/gluc	AET-12005_5_389	CCgggACAATTggTgTAAAg	60.22	AET-12005_3_512	ATCCAAAATCgAATgAACgg	59.762	123	78.8706	AET-12005_5_79	TCggATCCAgTTgggAgATA	60.417	AET-12005_3_203	CTTTgTCgACgACTTggTCA	59.873	124	78.7189
AET-1428	AET-1428	Kazal containig peptide	s/kazal	AET-1428_5_31	TggCACTAgCTCTggTTCTg	59.187	AET-1428_3_225	ATgCTTgATCggCAATTTTC	60.045	194	78.0619	AET-1428_5_32	ggCACTAgCTCTggTTCTgC	60.164	AET-1428_3_226	CATgCTTgATCggCAATTTT	60.971	194	78.0619
AET-15502	AET-15502	secreted protein on frame 1	s/muc	AET-15502_5_392	AAAgATTCAAgCAACCACgC	60.257	AET-15502_3_529	gTTTgTTCCggTTTTgCTgT	60.015	137	78.1348	AET-15502_5_274	TgACAgAAgCAgCAAACgAA	60.72	AET-15502_3_411	gCgTggTTgCTTgAATCTTT	60.257	137	78.1348
AET-166	AET-166	similar to hemolymph protein	s/uk	AET-166_5_54	gCATCAgTAAATgggTTCgC	60.478	AET-166_3_201	ACATCggTgCAAAggAAAAC	59.978	147	78.011	AET-166_5_289	ACTgTCCCCAAATgAACgAg	59.966	AET-166_3_436	CCATgATCCTTgCACATCAA	60.481	147	78.011
AET-18597	AET-18597	unknown conserved in Diptera	s/imm?	AET-18597_5_77	gTTCTggAATCCgTgggAg	60.459	AET-18597_3_207	CTTCCTgTTTggCTTTgTCC	59.711	130	78.1701	AET-18597_5_88	CgTgggAgAAgAAggACAAA	60.224	AET-18597_3_233	TCCgTTACTTCCgCTACTCg	60.399	145	78.8207
AET-2909	AET-2909	putative 41 kDa salivary secreted protein	s/41 kDa family	AET-2909_5_171	ACCTCCATTCgggACCTAAC	60.19	AET-2909_3_288	TgTggATgTTTgTgACTCCg	60.57	117	78.0978	AET-2909_5_408	ACAATCAACggAACTCAggC	60.119	AET-2909_3_525	gTgTTTgCAAgAACTgCCAC	59.344	117	78.0978
AET-3815	AET-3815	Ribonuclease, T2 family	h/met-nuc	AET-3815_5_244	CCATACATggAATCTggCCT	59.773	AET-3815_3_792	CCggATAgAATATCggCTTg	59.525	548	78.0031	AET-3815_5_2	gAAATTggAACATCTggCgA	60.983	AET-3815_3_550	TTgCCAggTAAAACACCTCC	59.971	548	78.0031
AET-4173	AET-4173	glycine rich salivary secreted peptide	s/imm?	AET-4173_5_31	CAAgTgCTATTgCCATggTT	58.651	AET-4173_3_173	gTgAgCAgCTgATCCAgACA	60.146	142	78.0707	AET-4173_5_31	CAAgTgCTATTgCCATggTT	58.651	AET-4173_3_172	TgAgCAgCTgATCCAgACAT	59.531	141	78.1987
AET-429	AET-429	Phosphatidylethanolamine binding protein	s/PBP	AET-429_5_90	gCTTTCACCgACAACgAAAT	60.118	AET-429_3_232	ACggATggCTCATCTTTgAC	60.081	142	78.0707	AET-429_5_482	gAAgCTgAgCAACCgTAACC	59.882	AET-429_3_625	gTgAgCgTAgCgTACACCTg	59.54	143	78.2293
AET-458	AET-458	Phosphatidylethanolamine-binding protein possibly truncated	h/tr	AET-458_5_372	ggTgAAACCCTgTCggAATA	59.79	AET-458_3_555	CgAggTTgTACTTTTCggCA	61.184	183	78.0333	AET-458_5_20	ATCgTgCTCAACACTCgCTA	59.621	AET-458_3_203	CAACTCgTTTCCTTCgTTgA	58.897	183	78.0333
AET-462	AET-462	possible antimicrobial peptide with HHH motif	s/imm	AET-462_5_138	CgAACCTACTACgAATCCgC	59.73	AET-462_3_269	TggCgAgCgACATAgATACTT	59.881	131	78.0317	AET-462_5_138	CgAACCTACTACgAATCCgC	59.73	AET-462_3_269	TggCgAgCgACATAgATACT	58.504	131	78.0317
AET-5733	AET-5733	prophenoloxidase activator	s/enz-tryp	AET-5733_5_469	gCTATgTTCTgACggCTgCT	60.569	AET-5733_3_785	CACATACATTggCTTgTCgg	59.988	316	78.0575	AET-5733_5_715	ACATTgTgCCgATTTgTCTg	59.572	AET-5733_3_1031	AACCACCCCTTTgAggAAgT	59.834	316	78.0575
AET-5851	AET-5851	salivary alkaline phosphatase	s/enz-phos	AET-5851_5_14	gAgATTggTgCTAAgTgggC	59.7	AET-5851_3_167	gTTCggTTCgTACTggAggA	60.111	153	78.1042	AET-5851_5_1308	ACgCATCgTATCAACgACAg	59.746	AET-5851_3_1463	ggCAAATACAgCCACgTCTT	60.14	155	78.1337
AET-590	AET-590	probable antimicrobial peptide of the GGY family	s/imm	AET-590_5_144	CTAgAAgCTgCCTCCgAAgA	59.853	AET-590_3_272	TgggTATCCACCATATCCgT	59.894	128	81.9494	AET-590_5_157	CCgAAgACAAggACCTgAAg	59.837	AET-590_3_288	CTCCgTAgCggTAgTATggg	59.609	131	82.0696
AET-5902	AET-5902	PUTATIVE SALIVARY C TYPE LECTIN	s/imm-lectin	AET-5902_5_93	gTACCCCATTCggACACTTg	60.232	AET-5902_3_435	TTTTgTAggAACAggTCCCg	59.964	342	78.1157	AET-5902_5_92	ggTACCCCATTCggACACTT	60.999	AET-5902_3_435	TTTTgTAggAACAggTCCCg	59.964	343	78.0628
AET-621	AET-621	unknown conserved with Drosophila containing PM repeats	s/imm?	AET-621_5_15	CCgATCgTCATCTTTTTCgT	60.074	AET-621_3_157	TgCACCggATAAggACCTAC	59.955	142	78.0707	AET-621_5_133	ACCACgTAggTCCTTATCCg	58.934	AET-621_3_271	ATAggTTgAggCATggCTTg	60.096	138	78.0036
AET-6559	AET-6559	clip-domain serine protease	s/enz-tryp	AET-6559_5_242	ATgCAATTCAgAAggAACCg	60.074	AET-6559_3_756	gTgCgATgTCgTggTATTTg	59.995	514	78.0039	AET-6559_5_703	TCgTTCATCCCgAgTACgAT	60.483	AET-6559_3_1217	CATTTgAgCATTCgCTTTgA	59.953	514	78.0039
AET-6741	AET-6741	Phosphatidylethanolamine-binding protein	s/PBP	AET-6741_5_48	CTgCTgCTggTTCAgTTgAT	59.037	AET-6741_3_249	gATCCTTCACCTgTgTCggT	59.969	201	78.0415	AET-6741_5_49	TgCTgCTggTTCAgTTgATT	59.445	AET-6741_3_248	ATCCTTCACCTgTgTCggTg	60.987	199	78.0179
AET-7415	AET-7415	putative salivary secreted protein	s/pep	AET-7415_5_373	TTCCCAACAAgTgTCCAgTg	59.565	AET-7415_3_535	ATCTgCAgTCggAAgCAACT	60.02	162	78.1054	AET-7415_5_377	CAACAAgTgTCCAgTggAgg	59.148	AET-7415_3_535	ATCTgCAgTCggAAgCAACT	60.02	158	78.0476
AET-7678	AET-7678	possible mucin	s/muc	AET-7678_5_24	ACCggTgTTTTgCTgTTgTT	60.453	AET-7678_3_148	gAAgTCgTACTCAAACCgCC	59.74	124	78.0629	AET-7678_5_427	TCAAATCAgCCggAAATAATg	59.914	AET-7678_3_551	ggCCgTATCTTCATCTCCAA	60.036	124	78.0629
gi|21654712	AF466587	salivary purine nucleosidase	s/enz-pur	AF466587_5_298	ACAAATgCTgCTCggATCTT	59.843	AF466587_3_503	TCATgCATCTTAACAACCgC	59.694	205	78.0874	AF466587_5_505	TTgATTCggAAgTACCCgAg	60.066	AF466587_3_712	TCATCACAATgTTggCTgCT	60.272	207	78.1096
gi|18568284	AF466589	antigen 5 member	s/ag5	AF466589_5_180	ggAACCgAAATTCgTgAAgA	60.051	AF466589_3_390	gCgggTgTTTCgACATTTAT	59.829	210	78.0451	AF466589_5_300	gACTCTCgTATgggACgACg	60.678	AF466589_3_510	gggACAATCCTTgTgTTCgT	59.827	210	78.0451
gi|18568286	AF466590	putative carboxylesterase	s/enz-esterase	AF466590_5_1313	CgTTgCACTTTTggATTCCT	60.11	AF466590_3_1521	TgTTATCggAACggTgTTCA	59.964	208	78.0225	AF466590_5_1502	TgAACACCgTTCCgATAACA	59.964	AF466590_3_1712	TgTAgCAAATgCCTgTCTCg	60.011	210	78.2394
gi|18568290	AF466592	putative 8.3 kDa secreted protein with HHH domain	s/muc	AF466592_5_59	TCgTTCTCgTATCgTgCTTg	60.011	AF466592_3_301	TTgCAgACgAggATgAgTTg	59.984	242	78.0181	AF466592_5_55	TTggTCgTTCTCgTATCgTg	59.716	AF466592_3_301	TTgCAgACgAggATgAgTTg	59.984	246	78.0567
gi|18568292	AF466593	putative 56.5 kDa secreted protein	s/56kDa	AF466593_5_1024	gCCACggATCTACCTTACgA	60.096	AF466593_3_1384	AgTTTCgAgCCTCgTTCAAA	59.993	360	78.1162	AF466593_5_1024	gCCACggATCTACCTTACgA	60.096	AF466593_3_1385	AAgTTTCgAgCCTCgTTCAA	59.993	361	78.0659
gi|18568296	AF466595	putative 34 kDa secreted protein	s/34kDa	AF466595_5_309	AgCAgAACTTCgAggACCAg	59.598	AF466595_3_616	gATCCggTAgTTCgTCTCCA	60.073	307	78.0555	AF466595_5_309	AgCAgAACTTCgAggACCAg	59.598	AF466595_3_614	TCCggTAgTTCgTCTCCAgT	59.721	305	78.0402
gi|18568298	AF466596	angiopoietin-like protein	s/angio	AF466596_5_159	CgTAgAAgCggTCAgTCAgg	60.984	AF466596_3_621	CACCgTCACCAAAggATACC	60.232	462	78.0001	AF466596_5_179	TACTCgCggATCTggAACTC	60.362	AF466596_3_645	ATATgCCgTTCCgTTgAACT	59.457	466	78.0207
gi|18568306	AF466600	putative serine protease	s/enz-tryp	AF466600_5_262	gAAgAgACAACCATCgAggC	59.81	AF466600_3_838	TTCCgCAAACTgTTCTACCC	60.11	576	78.0485	AF466600_5_312	TAACgTTCAgTTTTgCggTg	59.769	AF466600_3_890	AATCCTCTgATTgCTgggTg	60.073	578	78.0566
gi|18568308	AF466601	antigen 5 family member	s/ag5	AF466601_5_533	TATCCggCCAACTACAgAgg	60.088	AF466601_3_791	gATTgTTgCTCACTCgCTCA	60.144	258	78.0071	AF466601_5_533	TATCCggCCAACTACAgAgg	60.088	AF466601_3_793	AggATTgTTgCTCACTCgCT	60.02	260	78.0255
gi|18568314	AF466604	putative 18.6 kDa secreted protein	s/18.6	AF466604_5_64	CggCTATgCTACTgATCgTg	59.469	AF466604_3_322	TgATTgATgCgTTCCTTCAg	59.799	258	78.0071	AF466604_5_58	CCCTCTCggCTATgCTACTg	59.993	AF466604_3_322	TgATTgATgCgTTCCTTCAg	59.799	264	78.2161
gi|18568318	AF466606	putative C-type lectin	s/imm-lectin	AF466606_5_53	TgTTATCTgTTCgCTggTCg	59.864	AF466606_3_280	CCgATCCACAgTTCCACTTT	59.966	227	78.131	AF466606_5_196	ACTCggAggAgAAACAgCAA	59.989	AF466606_3_417	ACggTTCgTACCACAgATgg	60.833	221	78.0696
gi|18568322	AF466608	putative 30 kDa allergen-like protein	s/30kDa	AF466608_5_168	gAAAAgAATggAgCATCCgA	60.155	AF466608_3_597	AAgCgTTgCTgTCCTTCTTg	60.571	429	78.0541	AF466608_5_120	ggTggTACCAgTgAggAACC	59.279	AF466608_3_548	CTCTTCAATggCCTTTTTCg	59.817	428	78.0008
gi|18568334	AF466614	putative prophenoloxidase activating protein	h/imm-pp	AF466614_5_96	ATTCCACACgAATCggAAAg	59.933	AF466614_3_525	AgCTCggTCCAgCTAAACAA	60.015	429	78.0541	AF466614_5_383	ATTCggTggACCAATAgCTg	59.955	AF466614_3_812	AgCATTggAACTgggAgATg	60.073	429	78.0541
agi|56684623	AY736004	Chitinase-like protein - imaginal disk growth factor protein 4	s/enz-chit imm	AY736004_5_740	CTgCTgCgTgAgATgAAgAA	60.287	AY736004_3_941	TCCTTggTTTACgTTCTggg	59.964	201	78.0415	AY736004_5_235	TTACgATggAgCCAACTTCC	60.074	AY736004_3_436	gCgTTTCAgTCCAgTCACCT	60.307	201	78.0415
gi|18568282	AY949618	putative 7.8 kDa secreted protein	s/7.8	AY949618_5_2	TCATCCgATgTCATATTggC	59.309	AY949618_3_223	TACCgggTgTACTTCTTgCC	59.993	221	78.0696	AY949618_5_109	AATACCTggACTgTAAgggCg	60.379	AY949618_3_330	ATCCCAACgATTCCCTAACC	60.017	221	78.0696
agi|61742023	AY951935	putative 8.9 kDa secreted protein	s/8.9kDa	AY951935_5_165	gCTCAgACATgCTAgACgCA	60.319	AY951935_3_332	TTggAgTCACTggAATCggT	60.51	167	78.0517	AY951935_5_163	TggCTCAgACATgCTAgACg	60.16	AY951935_3_332	TTggAgTCACTggAATCggT	60.51	169	78.0794
gi|84861	M30442	alpha-glucosidase	s/sugar	M30442_5_622	ACgTTCTTCggTATTggCTg	60.132	M30442_3_913	TCgATgATCTTTggAAggCT	59.773	291	78.0673	M30442_5_929	CACTgCTAACggAgCACAgA	60.199	M30442_3_1221	TTTCgTTCCAAggAATCCAC	59.91	292	78.0053
gi|118216	M33157	long D7 protein precursor	s/d7l	M33157_5_622	TCAAggAgCACACTgATTgC	59.992	M33157_3_939	gAgATTgCACTgCTggTTTg	59.445	317	78.0004	M33157_5_622	TCAAggAgCACACTgATTgC	59.992	M33157_3_940	TgAgATTgCACTgCTggTTT	59.445	318	78.0722
gi|48256697	S82860	defensin A1	s/imm	S82860_5_61	ggACCAACCATgAAgTCgAT	59.786	S82860_3_285	ACTATCACCAACgCCgAATC	59.962	224	78.374	S82860_5_59	AAggACCAACCATgAAgTCg	59.966	S82860_3_285	ACTATCACCAACgCCgAATC	59.962	226	78.3919
agi|61742027	AY951937	PUTATIVE 16.2 KDA SECRETED PROTEIN	s/d7s	AY951937_5_92	CgTgCgCTgATgAAAAgATA	59.976	AY951937_3_191	TAAATTgAATCTCCAgggCg	60.031	99		AY951937_5_92	CgTgCgCTgATgAAAAgATA	59.976	AY951937_3_257	TgACTggTTTTgTCCATCCA	59.935	165
gi|18568330	AY951936	putative 16.9 kDa secreted protein - short D7	s/d7s	AY951936_5_227	ATCTggATgggCAAAAgATg	59.894	AY951936_3_367	CTgATCTCCgCTCCAAACTC	59.95	140		AY951936_5_224	ATCATCTggATgggCAAAAg	59.894	AY951936_3_367	CTgATCTCCgCTCCAAACTC	59.95	143
gi|18568332	AF466613	putative 18.2 kDa secreted protein - with intron	s/d7s	AF466613_5_137	ACATCCTgTgCAAggCTTCT	59.874	AF466613_3_257	TgTCTggTTTTgTCCATCCA	59.935	120		AF466613_5_137	ACATCCTgTgCAAggCTTCT	59.874	AF466613_3_425	TCCTTTgTTgAgTTCCgTCC	60.088	288
gi|16225995	AF420273	short form D7Cclu23 salivary protein	s/d7s	AF420273_5_190	CCCAAAggggATgAATTTTT	59.992	AF420273_3_476	CAAAAgggTTTTTCggTgAA	59.947	286		AF420273_5_228	AAgTgAATggATggACCgAg	59.927	AF420273_3_476	CAAAAgggTTTTTCggTgAA	59.947	248
AE-256	AE-256	short salivary D7 protein	s/d7s	AE-256_5_212	gATggACAAgggAACTCgAA	60.05	AE-256_3_345	CgAgCTTgTTCCTgAACTCC	59.989	133		AE-256_5_212	gATggACAAgggAACTCgAA	60.05	AE-256_3_346	CCgAgCTTgTTCCTgAACTC	59.989	134
gi|16225992	AF420272	long form D7Bclu1 salivary protein	s/d7l	AF420272_5_161	CAAAAgCAgCCCTTCAgAAC	59.993	AF420272_3_404	CTggAgCTTTTgAgAggTgg	59.982	243		AF420272_5_161	CAAAAgCAgCCCTTCAgAAC	59.993	AF420272_3_644	ACgATTCCACTTCCCATCTg	59.927	483
gi|3411116	AF050133	FXa-directed anticoagulant precursor	s/serpin	AF050133_5_1169	CACATggTgACggCATCTAC	59.992	AF050133_3_1642	ACCgAAACTTgAATTgTggC	59.978	473		AF050133_5_208	AACCgTTAgCACCAATCCAg	59.993	AF050133_3_430	ggCACAACTgTTgggAAgAT	59.973	222
AET-7393	AET-7393	salivary serpin	s/serpin	AET-7393_5_961	TCAACCAgggTgTgTTCAAA	59.976	AET-7393_3_1185	gCgTCTTCAggTAgAgTCCg	60.012	224		AET-7393_5_269	AATTACACCCAACCAgCAgC	60	AET-7393_3_506	gATgTTCTTCAgggCgTCAT	60.081	237
gi|18568304	AF466599	serpin	s/serpin	AF466599_5_33	gCTCTACgggATTCTgCTTg	59.978	AF466599_3_487	TgTTCCAATTggCTTTAggC	60.074	454		AF466599_5_32	TgCTCTACgggATTCTgCTT	59.978	AF466599_3_487	TgTTCCAATTggCTTTAggC	60.074	455
AE-114	AE-114	similar to Fxa-directed anticlotting	s/serpin	AE-114_5_963	TCggTgTTCCACgTATTTgA	59.964	AE-114_3_1186	ggAgTAgATgCCgTCACCAT	59.957	223		AE-114_5_97	CCgAATTTgCTTgggACTTA	60.067	AE-114_3_346	ATCCCTTTTTCCCgCTCTAA	60.034	249
gi|4336720	AF108102	salivary vasodilatory protein precursor	s/vasod	AF108102_5_77	gCAgTACTATCggAggCAgC	60.007	AF108102_3_205	ATAATCgTCgTCCTCCgTTg	59.955	128		AF108102_5_77	gCAgTACTATCggAggCAgC	60.007	AF108102_3_176	CTACACTTCCCTCgggTTCA	60.103	99
gi|18568278	AF466586	putative secreted protein	s/ag5	AF466586_5_244	TTTTgAAgCgTCACAACgAg	60.027	AF466586_3_757	CACTTTgAgCAggCTTTTCC	59.993	513		AF466586_5_244	TTTTgAAgCgTCACAACgAg	60.027	AF466586_3_752	TgAgCAggCTTTTCCTTTgT	59.993	508
AE-6349	AE-6349	angiopoietin-like protein	s/angio	AE-6349_5_617	CggTgAgTATTggCTTggTT	59.993	AE-6349_3_976	CCATCCTTAgTgCCgTTTgT	59.993	359		AE-6349_5_572	CAACCgTAgTTgggCTgAAT	59.993	AE-6349_3_976	CCATCCTTAgTgCCgTTTgT	59.993	404
AE-389	AE-389	CYSTEINE-RICH VENOM-LIKE PROTEIN	s/pep	AE-389_5_92	TCCCAATgCTgAATATCgTg	59.499	AE-389_3_253	gggCACTCTgATggTTTgAT	59.934	161		AE-389_5_93	CCCAATgCTgAATATCgTgA	59.499	AE-389_3_253	gggCACTCTgATggTTTgAT	59.934	160
AET-3713	AET-3713	putative secreted protein	s/imm?	AET-3713_5_47	TCTTCATgCggCATACTCAg	59.972	AET-3713_3_211	gCgCgAATTTCTTTgAAgTC	59.967	164		AET-3713_5_47	TCTTCATgCggCATACTCAg	59.972	AET-3713_3_266	gAACgAAggAATgTTTCCgA	60.051	219
AE-236A	AE-236A	putative salivary protein of hematophagous Diptera family	s/uk	AE-236A_5_270	CggAAAACgTACgACgAAAT	59.996	AE-236A_3_400	TTgCTggTCAACACgAgAAg	60.025	130		AE-236A_5_41	AATggAACCgTgTATCgCTC	59.962	AE-236A_3_289	ATTTCgTCgTACgTTTTCCg	59.996	248
AE-236	AE-236	putative salivary protein of hematophagous Diptera family	s/uk	AE-236_5_513	CggAAAACgTACgACgAAAT	59.996	AE-236_3_643	TTgCTggTCAACACgAgAAg	60.025	130		AE-236_5_76	AggATCAACgACCATTCgAg	60.073	AE-236_3_532	ATTTCgTCgTACgTTTTCCg	59.996	456
AE-937	AE-937	possible secreted protein	s/pep	AE-937_5_281	CAgCgTTgATgTCTgCAgTT	60.056	AE-937_3_450	CgATggCTACgCTATgTTCA	59.856	169		AE-937_5_206	TgTCTCTgATggTTTgCTgg	59.831	AE-937_3_450	CgATggCTACgCTATgTTCA	59.856	244
AE-196	AE-196	similar to An. gambiae gSG8 protein	s/sg8	AE-196_5_233	ggggTACAgCAAAACTCAgC	59.74	AE-196_3_375	TATgCACCAAAAgAgCAACg	59.872	142		AE-196_5_229	TCgAggggTACAgCAAAACT	59.734	AE-196_3_375	TATgCACCAAAAgAgCAACg	59.872	146
AET-3925	AET-3925	putative secreted peptide	s/pep	AET-3925_5_133	TTCCACACgTCAAACAggAA	60.128	AET-3925_3_261	ggCACTTTCCATTgTggTCT	59.973	128		AET-3925_5_133	TTCCACACgTCAAACAggAA	60.128	AET-3925_3_258	ACTTTCCATTgTggTCTggC	59.973	125
AE-289	AE-289	putative secreted peptide	s/pep	AE-289_5_33	TTCTgCATCATCCAgCTgAC	59.95	AE-289_3_176	TCCCAgTTCCgATAgTTTgC	60.074	143		AE-289_5_74	TgATgCTTTTgATgAggCTg	59.948	AE-289_3_176	TCCCAgTTCCgATAgTTTgC	60.074	102
gi|18568300	AF466597	putative secreted protein	s/62	AF466597_5_409	gTgCgAAACAgAAgATgCAA	59.995	AF466597_3_885	TCgTCgATgTCAAACTCAgC	59.992	476		AF466597_5_463	ACgTTAACACgCTgCACAAg	59.974	AF466597_3_885	TCgTCgATgTCAAACTCAgC	59.992	422
gi|18568302	AF466598	putative secreted protein	s/60Kda	AF466598_5_263	AgTACCAACggATggCAgAC	59.997	AF466598_3_587	TTggCATTgCTCTTgTTCAg	59.988	324		AF466598_5_1191	AACgTgTTTgggCAAAgTTC	60.015	AF466598_3_1493	TCgTCgCTACTggAAggAgT	60.012	302
agi|61742033	AY951940	putative 30 kDa secreted protein	S/30.5	AY951940_5_499	AgCTTTCCgTTggCAgACTA	60.015	AY951940_3_850	CAgTTTgggTCgTCTTggTT	60.005	351		AY951940_5_499	AgCTTTCCgTTggCAgACTA	60.015	AY951940_3_849	AgTTTgggTCgTCTTggTTg	60.005	350
AE-218	AE-218	putative salivary peptide fragment	s/34kDa	AE-218_5_21	ggTATgATggCCCTgAAAgA	59.894	AE-218_3_125	gATTTCCTTgTTCTTggCgA	60.192	104		AE-218_5_35	gAAAgATCgAggCgTAACCA	60.214	AE-218_3_165	CATTgATCTTTTCCgCCATT	59.901	130
AET-16630	AET-16630	putative secreted protein	s/pep	AET-16630_5_78	CAATCAgCTgTCCCTCAACA	59.831	AET-16630_3_238	TggggTTCTTCTACACTCgg	60.103	160		AET-16630_5_102	CATCACTACgTgCgACCTgT	59.776	AET-16630_3_238	TggggTTCTTCTACACTCgg	60.103	136
AE-376	AE-376	putative salivary secreted peptide	s/bt	AE-376_5_26	TTgCTgTATCTTgTTCgCCA	60.401	AE-376_3_126	TCTTTTTgATgAAATCgCCA	59.232	100		AE-376_5_11	CggAACCATCATTgTTTgCT	60.894	AE-376_3_122	TTTgATgAAATCgCCAACCT	60.448	111
AEA-1253	AEA-1253	putative secreted peptide similar to insulin-like growth factor	s/pep	AEA-1253_5_84	TgCATgAAgAAgCTgAACCA	60.539	AEA-1253_3_225	gATTTTTgCACAATTTCgCC	60.444	141		AEA-1253_5_84	TgCATgAAgAAgCTgAACCA	60.539	AEA-1253_3_207	CCAACgTCgTCATTTCACAT	59.42	123
gi|42632615	AY536268	putative 8.7 kDa secreted protein	s/8.7	AY536268_5_49	TTTTTgCTTTCgCTTCgATT	59.964	AY536268_3_186	AATCgCCAAggTTCACATTC	59.939	137		AY536268_5_49	TTTTTgCTTTCgCTTCgATT	59.964	AY536268_3_292	TTCTATTgCggAAACTTggg	60.067	243
gi|2190949	L03637	amylase	s/enz-sugar	L03637_5_1131	TCCAggTgTACCgTTCAACA	60.001	L03637_3_1711	CCTggATgTACTgCggTTTT	59.993	580		L03637_5_960	AAAgTCACgATCgggTAACg	59.993	L03637_3_1150	TgTTgAACggTACACCTggA	60.001	190
AET-6286	AET-6286	possible mucin	s/muc	AET-6286_5_276	ggCAgAggAAAACCAACAAA	60.088	AET-6286_3_509	ggTTTgTATCTCggCTTCCA	60.074	233		AET-6286_5_152	ATACggCggAAAATCATACg	59.816	AET-6286_3_501	TCTCggCTTCCAgTTCTgTT	59.989	349
AEA-1204	AEA-1204	salivary mucin	s/muc	AEA-1204_5_116	TCAgAAAATCgCAAAggACC	60.192	AEA-1204_3_230	TTgCTTggCAATATCATCCA	60.035	114		AEA-1204_5_116	TCAgAAAATCgCAAAggACC	60.192	AEA-1204_3_246	TgTTCgACAgTCCAAgTTgC	59.88	130
AE-163	AE-163	putative salivary mucin	s/muc	AE-163_5_196	gAgggCTgCTCCCTAgTTCT	59.979	AE-163_3_629	TTCTTgTTTggTTTCCCgAC	59.948	433		AE-163_5_610	gTCgggAAACCAAACAAgAA	59.948	AE-163_3_812	TTTCAgCTTgAggATgCCTT	59.955	202
AET-670	AET-670	similar but shorter than UDP-glucuronosyl and UDP-glucosyltransferase	s/gluc	AET-670_5_29	TgTCTCAgTTTCgATCACgC	59.992	AET-670_3_625	gAACTgAgCAAgCACAgCAg	59.929	596		AET-670_5_33	TCAgTTTCgATCACgCTgAC	59.992	AET-670_3_625	gAACTgAgCAAgCACAgCAg	59.929	592
gi|18568310	AF466602	gambicin	s/imm-pep	AF466602_5_221	ggCTCCCTTAACTCCAAAgg	60.068	AF466602_3_382	TATCgTCggACCgTTTCTTC	60.074	161		AF466602_5_221	ggCTCCCTTAACTCCAAAgg	60.068	AF466602_3_341	CgATgTAgCATTCggTgATg	60.096	120
gi|18568288	AF466591	putative lysozyme	s/imm	AF466591_5_194	TACCACAAgCAAAACCCACA	60.004	AF466591_3_411	ACTTCCAACCATACCAAgCg	59.993	217		AF466591_5_194	TACCACAAgCAAAACCCACA	60.004	AF466591_3_410	CTTCCAACCATACCAAgCgT	59.993	216
gi|18568294	AF466594	Gram negative binding protein	s/imm	AF466594_5_523	gTTgCCACAAggAgATTggT	59.973	AF466594_3_683	ATgACACCTTCTggATTCCg	59.927	160		AF466594_5_529	ACAAggAgATTggTTgTggC	59.973	AF466594_3_683	ATgACACCTTCTggATTCCg	59.927	154
AEA-562	AEA-562	serine protease	s/enz-tryp	AEA-562_5_494	CACATCgATTgTTggATTgC	59.931	AEA-562_3_892	gTACTggTTTgCCCTCCgTA	59.993	398		AEA-562_5_494	CACATCgATTgTTggATTgC	59.931	AEA-562_3_1048	ATACgTTgTACCCCTCgCAg	60.015	554
AE-191	AE-191	TRYPSIN-LIKE SALIVARY SECRETED PROTEIN	s/enz-tryp	AE-191_5_445	ggAACTACgTgCCggTTTTA	59.996	AE-191_3_926	CAATCCCAAgAAATCTCCgA	60.006	481		AE-191_5_445	ggAACTACgTgCCggTTTTA	59.996	AE-191_3_917	gAAATCTCCgAACgAATCCA	60.014	472
gi|1703351	L12389	salivary apyrase	s/enz-apy	L12389_5_1055	gCgAgAAggTTgAAgCAATC	59.962	L12389_3_1341	CACgTCCCATATgTCAgCAC	59.992	286		L12389_5_1069	gCAATCggATCAACCgTAgT	59.962	L12389_3_1341	CACgTCCCATATgTCAgCAC	59.992	272
AET-617	AET-617	second apyrase or 5' nucleotidase	s/enz-apy	AET-617_5_144	ggAAATggCgAAACTTgTgT	59.978	AET-617_3_443	AAgCTgCTTTggAAAgACCA	59.993	299		AET-617_5_144	ggAAATggCgAAACTTgTgT	59.978	AET-617_3_442	AgCTgCTTTggAAAgACCAA	59.993	298
gi|18568326	AF466610	putative adenosine deaminase	s/enz-adase	AF466610_5_1336	gAATTggTCACggTTTTgCT	59.978	AF466610_3_1844	TTACCgTggAAAAgTACggC	59.996	508		AF466610_5_829	ACTTgTTCgggAgCTTAgCA	60.015	AF466610_3_933	CCAAATACTgCACATggTCg	59.988	104

## Sheet: Supplemental table 2
Protein name or type	Link to nucleotide sequence	Link to NCBI	Comments	First residue	Seq size	SigP Result	Cleavage Position	MW	pI	Mature MW	pI	TMHMM result	Predicted helices	% membrane	% outside	% inside	No. glyc sites	Percent Ser+Thr	Percent Gly	Percent Pro	% Ser + Thr	% Pro	% Gly	% Gly+Pro	Best match to Ae. aegypty genome	E value	Start	End	Extent of match	% identity	% Match length	First residue of sequence	Number of segments	Best match to salivary EST database (Ribeiro/Wikel)	E value	Extent of match	Length of best match	% identity	First residue of match	Number of sequences on best contig match	Length	Percent AT	PA at	Best match to Aedes aegypti gene release 1.1	E value	Match	Extent of match	Length of best match	% identity
Secreted carrier-like proteins including D7 family
gi|61742027	AY951937	61742027	D7s1	M	158	SIG	18-19	18.142	8.69	16.196	8.5	ExpAA=0.58 First60=0.58 PredHel=0 Topology=o	0				0	0	3.79747	5.6962	9.49367	5.6962	3.79747	9.49367	supercont1.204	9e-81	271716	272183	156	93	1	4	1	AE-contig_90	1e-92	158	652	100	47	57	655	63.1	636	conserved hypothetical protein 330 2e-091	2e-91	AAEL006408-RA	158	158	100
AE-298	AE-298	94468466	D7s1 allele	M	158	SIG	18-19	18.268	8.16	16.286	7.73	ExpAA=0.11 First60=0.11 PredHel=0 Topology=o	0				0	0	3.16456	5.6962	10.7595	5.6962	3.16456	8.86076	supercont1.204	9e-78	271716	272183	156	90	1	4	1	AE-contig_90	1e-89	158	652	96	47	57	655	63.1	636	conserved hypothetical protein 320 2e-088	2e-88	AAEL006408-RA	158	158	96
gi|18568332	AF466613	18568332	D7s1 allele	M	158	SIG	18-19	18.221	6.13	16.173	6.17	ExpAA=0.10 First60=0.09 PredHel=0 Topology=o	0				0	0	4.43038	4.43038	8.86076	4.43038	4.43038	8.86076	supercont1.204	1e-69	271722	272183	154	84	1	6	1	AE-contig_89	3e-87	183	717	85	56	66	656	63.9	637	conserved hypothetical protein 289 3e-079	3e-79	AAEL006408-RA	158	158	88
gi|16225995	AF420273	16225995	D7s2	M	149	SIG	19-20	17.724	9.08	15.544	9.25	ExpAA=22.37 First60=22.37 PredHel=1 Topology=o5-27i	1	14.8	3.4	81.9	0	0	4.69799	2.01342	10.7383	2.01342	4.69799	6.71141	supercont1.204	2e-75	279004	279185	133	92		1	3	AE-contig_86	2e-88	149	604	100	61	82	606	60.2	587	conserved hypothetical protein 296 2e-081	2e-81	AAEL006423-RA	149	149	93
AE-84	AE-84	94468624	D7s2 allele	M	149	SIG	19-20	17.725	8.99	15.591	9.18	ExpAA=17.89 First60=17.88 PredHel=1 Topology=o5-27i	1	14.8	3.4	81.9	0	0	3.3557	2.68456	12.7517	2.68456	3.3557	6.04027	supercont1.204	3e-76	279004	279185	133	95		1	3	AE-contig_86	3e-81	149	604	91	61	82	606	60.2	587	conserved hypothetical protein 299 2e-082	2e-82	AAEL006423-RA	149	149	95
gi|18568330	AY951936	18568330	D7s3	M	147	SIG	21-22	16.834	5.48	14.37	5.22	ExpAA=18.50 First60=18.50 PredHel=1 Topology=i5-24o	1	12.9	83.7	3.4	0	0	4.08163	2.04082	10.2041	2.04082	4.08163	6.12245	supercont1.204	2e-68	285744	286130	129	95		14	2	AE-contig_204	2e-85	147	801	100	55	21	838	62.4	781	conserved hypothetical protein 281 8e-077	8e-77	AAEL006406-RD	147	148	91
AE-182	AE-182	94468364	D7s3 allele	M	148	CYT		17.028	5.72			ExpAA=0.00 First60=0.00 PredHel=0 Topology=o	0					0	4.72973	2.02703	8.78378	2.02703	4.72973	6.75676	supercont1.204	6e-66	285729	286130	134	88		15	2	AE-contig_203	4e-81	136	781	95	87	4	780	61.3		conserved hypothetical protein 255 5e-069	5e-69	AAEL006406-RD	148	148	85
gi|16225992	AF420272	16225992	D7l1	M	332	SIG	21-22	38.66	9.36	36.3	9.29	ExpAA=8.54 First60=8.54 PredHel=0 Topology=o	0				0	0	4.81928	4.21687	9.93976	4.21687	4.81928	9.03614	supercont1.204	1e-120	323778	324086	103	94		1	4	AE-contig_5	0	304	1419	98	81	161	1273	60.7		D7 protein, putative 664 0.0	0	AAEL006417-RA	332	332	96
gi|118216	M33157	118216	D7l2	M	321	SIG	18-19	37.062	8.36	35.116	8.18	ExpAA=10.38 First60=10.38 PredHel=0 Topology=o	0				0	0	3.42679	4.36137	9.34579	4.36137	3.42679	7.78816	supercont1.204	1e-110	346647	346828	165	85	1	16	3	AE-contig_70	0	321	1173	98	111	90	1176	56.6	1157	D7 protein, putative 632 0.0	0	AAEL006424-RA	321	321	95
AE-256	AE-256	94468424	D7s4	M	157	SIG	19-20	18.646	8.12	16.385	7.79	ExpAA=0.54 First60=0.29 PredHel=0 Topology=o	0				0	0	5.09554	2.54777	10.828	2.54777	5.09554	7.64331	supercont1.253	1e-84	1259926	1260345	140	97		1	2	AE-contig_308	6e-95	157	742	100	47	41	836	64.2	817	conserved hypothetical protein 328 4e-091	4e-91	AAEL007394-RB	157	157	98
			Phosphatidylethanolamine binding proteins
AET-429	AET-429	94469032	Phosphatidylethanolamine binding protein	M	212	SIG	23-24	23.398	6.32	20.914	5.45	ExpAA=1.64 First60=1.62 PredHel=0 Topology=o	0				8	3.77359	5.66038	7.54717	14.1509	7.54717	5.66038	13.2075	AAGE02020431	9e-89	17143	17324	166	97	1	1	1	AE-contig_490	1e-120	211	1037	98	89	8	935	45.5		phosphatidylethanolamine-binding protein 423 e-119	1e-119	AAEL011263-RA	212	212	98
AET-458	AET-458	94469080	Phosphatidylethanolamine-binding protein possibly truncated	M	211	CYT		23.225	6.9			ExpAA=0.10 First60=0.10 PredHel=0 Topology=o	0					0	8.53081	6.63507	13.2701	6.63507	8.53081	15.1659	supercont1.262	1e-121	1556992	1557353	211	100	1	1	1	AE-contig_528	1e-123	210	785	100	38	45	783	47.1		phosphatidylethanolamine-binding protein 435 e-123	1e-123	AAEL007549-RA	211	211	100
AET-6741	AET-6741	94469304	Phosphatidylethanolamine-binding protein	M	224	SIG	28-29	25.05	5.87	22.03	5.67	ExpAA=2.14 First60=2.14 PredHel=0 Topology=o	0				1	0.446429	6.69643	6.25	12.5	6.25	6.69643	12.9464	AAGE02020433	1e-93	15377	15865	163	98	1	1	2	AE-contig_1064	1e-104	204	1031	90	173	24	962	51.2		phosphatidylethanolamine-binding protein 459 e-130	1e-130	AAEL011264-RA	224	224	99
			Odorant and Juvenile hormone binding proteins
AE-352	AE-352	94468522	Odorant binding protein	M	138	SIG	16-17	15.884	5.63	14.265	5.39	ExpAA=9.85 First60=9.85 PredHel=0 Topology=o	0				0	0	2.17391	2.17391	10.1449	2.17391	2.17391	4.34783	supercont1.174	2e-70	1533168	1533542	125	100		14	1	AE-contig_409	7e-80	138	656	100	106	51	742	52.4		Odorant-binding protein 99c, putative 287 1e-078	1e-78	AAEL005772-RA	138	138	100
AE-10497	AE-10497	94468334	secreted protein with weak similarity to juvenil hormone binding protein	M	247	SIG	20-21	27.67	8.42	25.634	8.54	ExpAA=0.60 First60=0.60 PredHel=0 Topology=o	0				0	0	4.45344	4.04858	15.7895	4.04858	4.45344	8.50202	supercont1.29	1e-121	3120458	3120829	124	84		1	3	AE-contig_1250	1e-120	249	883	88	80	12	979	49.8		conserved hypothetical protein 485 e-138	1e-138	AAEL001316-RA	247	247	99
Secreted protease inhibitors
			Serpins
gi|3411116	AF050133	3411116	FXa-directed anticoagulant precursor	M	415	SIG	17-18	47.903	9.29	45.836	9.29	ExpAA=0.69 First60=0.05 PredHel=0 Topology=o	0				0	0	4.09638	4.81928	13.7349	4.81928	4.09639	8.91566	supercont1.255	0	1148690	1150057	456	81	2	1	1	AE-contig_283	0	368	1268	89	64	31	1584	60.7	1565	antithrombin, putative 744 0.0	0	AAEL007420-RA	414	414	89
AE-114	AE-114	94468342	similar to Fxa-directed anticlotting	M	414	SIG	19-20	47.406	9.31	45.239	9.32	ExpAA=0.35 First60=0.11 PredHel=0 Topology=o	0				1	0.241546	4.58937	4.58937	12.8019	4.58937	4.58937	9.17874	supercont1.255	0	1148690	1150057	456	90	2	1	1	AE-contig_134	0	417	1385	82	42	39	2301	59.5		antithrombin, putative 838 0.0	0	AAEL007420-RA	414	414	100
AET-7393	AET-7393	94469320	salivary serpin	M	417	SIG	19-20	47.803	6.26	45.65	6.05	ExpAA=0.23 First60=0.22 PredHel=0 Topology=o	0				1	0.239808	5.27578	4.79616	12.47	4.79616	5.27578	10.0719	supercont1.65	0	1198272	1198993	314	97	1	1	3	AE-contig_207	0	417	1752	96	81	24	1888	56.1	1869	serine protease inhibitor (serpin-4), putative 842 0.0	0	AAEL002704-RA	417	417	98
AE-157	AE-157	94468358	salivary serpin allele	M	417	SIG	19-20	47.914	6.13	45.759	5.96	ExpAA=0.15 First60=0.15 PredHel=0 Topology=o	0				1	0.239808	5.03597	4.79616	11.9904	4.79616	5.03597	9.83213	supercont1.65	0	1198272	1198993	314	96	1	1	3	AE-contig_207	0	417	1752	100	81	24	1888	56.1	1869	serine protease inhibitor (serpin-4), putative 839 0.0	0	AAEL002704-RA	417	417	97
gi|18568304	AF466599	18568304	serpin	M	418	SIG	18-19	47.179	5.18	45.141	5.18	ExpAA=0.57 First60=0.33 PredHel=0 Topology=o	0				0	0	4.06699	2.39234	13.6364	2.39234	4.06699	6.45933	supercont1.81	0	289675	290396	307	98	1	1	3	AE-contig_116	0	418	1679	99	178	76	1665	58		SERPIN1 protein precursor, putative 807 0.0	0	AAEL003182-RA	418	418	99
			Others protease inhibitors
AET-1428	AET-1428	94468720	Kazal containig peptide	M	91	SIG	26-27	10.097	5.17	7.365	4.77	ExpAA=17.17 First60=17.17 PredHel=1 Topology=o4-21i	1	18.7	4.4	76.9	0	0	5.49451	3.2967	5.49451	3.2967	5.49451	8.79121	supercont1.185	1e-47	1703269	1703270	91	100		1	2	AE-contig_536	2e-45	61	662	98	195	1	724	64.9		conserved hypothetical protein 189 1e-049	1e-49	AAEL006007-RA	91	91	100
AE-746	AE-746	94468612	cystatin	K	277	CYT		30.757	8.87			ExpAA=0.01 First60=0.00 PredHel=0 Topology=o	0					0	7.22022	2.52708	14.8014	2.52708	7.22022	9.74729	AAGE02025186	1e-152	30094	30455	233	100	1	1	6	AE-contig_819	1e-137	244	903	95	10	1	903	47.5		conserved hypothetical protein 47 6e-006	6e-06	AAEL013287-RA	50	96	40
Sialokinin vasodilator
gi|4336720	AF108102	4336720	salivary vasodilatory protein precursor	M	85	SIG	23-24	9.502	4.33	6.977	4.26	ExpAA=20.09 First60=20.09 PredHel=1 Topology=o4-26i	1	25.9	4.7	69.4	5	5.88235	5.88235	4.70588	14.1176	4.70588	5.88235	10.5882	supercont1.4	1e-26	2317253	2317420	56	100		30	1	AE-contig_83	2e-43	85	416	96	63	76	416	57.9	397	conserved hypothetical protein 164 4e-042	4e-42	AAEL000229-RA	85	85	96
Enzymes
			Nucleotidases
AET-617	AET-617	94469274	second apyrase or 5' nucleotidase	M	553	SIG	22-23	61.287	8.94	58.903	9	ExpAA=1.94 First60=1.81 PredHel=0 Topology=o	0				0	0	7.41411	3.07414	12.2966	3.07414	7.4141	10.4882	supercont1.201	0	221148	222332	395	99	1	1	3	AE-contig_265	0	225	1642	98	67	27	1836	56.6	1817	salivary apyrase, putative 1095 0.0	0	AAEL006333-RA	553	572	99
gi|21654712	AF466587	21654712	salivary purine nucleosidase	M	338	SIG	15-16	37.933	4.98	36.334	4.92	ExpAA=0.41 First60=0.29 PredHel=0 Topology=o	0				0	0	6.80473	4.73373	6.50888	4.73373	6.80473	11.5385	supercont1.208	0	817016	817377	194	98	1	1	2	AE-contig_92	1e-179	316	1241	97	109	73	1169	52.8		inosine-uridine preferring nucleoside hydrolase 683 0.0	0	AAEL006485-RB	338	338	99
gi|1703351	L12389	1703351	salivary apyrase	M	562	SIG	24-25	62.756	8.47	60.299	8.17	ExpAA=16.14 First60=16.14 PredHel=1 Topology=i7-24o	1	3	95.7	1.2	0	0	6.22776	4.98221	10.1423	4.98221	6.22776	11.21	supercont1.201	0	1129426	1129607	162	83	1	1	5	AE-contig_98	0	545	1807	99	65	100	1785	57		apyrase, putative 1106 0.0	0	AAEL006347-RA	562	562	97
gi|18568326	AF466610	18568326	putative adenosine deaminase	M	530	BL	26-27	60.584	6.51	57.758	6.27	ExpAA=2.78 First60=2.74 PredHel=0 Topology=o	0				0	0	5.09434	4.5283	10.566	4.5283	5.09434	9.62264	supercont1.169	0	650119	651020	384	95	1	2	1	AE-contig_294	1e-104	184	1345	100	384	22	1173	56.9		adenosine deaminase 1032 0.0	0	AAEL005672-RA	524	524	97
AET-3815	AET-3815	94468968	Ribonuclease, T2 family	M	319	SIG	21-22	37.214	5.34	34.747	5.18	ExpAA=0.00 First60=0.00 PredHel=0 Topology=o	0				0	0	3.76175	4.38872	10.3448	4.38871	3.76176	8.15047	supercont1.24	1e-178	551046	551936	297	100	1	23	1	AE-contig_962	1e-104	167	939	97	85	58	2937	54.1		ribonuclease t2 668 0.0	0	AAEL001159-RA	319	319	100
			Serine proteases
AEA-562	AEA-562	94468658	serine protease	M	392	SIG	19-20	43.353	6.78	41.305	6.36	ExpAA=1.15 First60=0.42 PredHel=0 Topology=o	0				0	0	8.16327	3.57143	18.3673	3.57143	8.16327	11.7347	supercont1.217	0	936701	937602	410	95	1	1	2	AE-contig_562	8e-85	141	482	97	10	2	482	54.4		lumbrokinase-3(1) precursor, putative 812 0.0	0	AAEL006703-RA	392	393	99
AE-226	AE-226	94468410	salivary chymotrypsin-like enzyme	M	281	SIG	21-22	31.002	9.92	28.697	9.92	ExpAA=2.20 First60=2.15 PredHel=0 Topology=o	0				0	0	12.0996	3.55872	11.032	3.55872	12.0996	15.6584	supercont1.1737	1e-145	20260	20649	130	96		1	3	AE-contig_234	1e-166	281	1199	100	111	46	1081	50	1062	serine-type enodpeptidase, 552 e-158	1e-158	AAEL015294-RA	281	281	95
gi|18568306	AF466600	18568306	putative serine protease	M	296	SIG	32-33	32.266	8.61	28.779	8.24	ExpAA=13.93 First60=12.97 PredHel=0 Topology=o	0				0	0	8.44595	4.72973	15.2027	4.72973	8.44595	13.1757	supercont1.164	1e-134	377182	377543	193	77	1	1	7	AE-contig_181	1e-168	285	1328	99	50	55	1262	58.4	1243	trypsin-epsilon, putative 603 e-173	1e-173	AAEL005596-RA	296	296	100
AE-191	AE-191	94468372	TRYPSIN-LIKE SALIVARY SECRETED PROTEIN	M	330	SIG	20-21	36.81	9.19	34.543	9.12	ExpAA=4.17 First60=4.16 PredHel=0 Topology=o	0				0	0	7.27273	5.45455	13.3333	5.45455	7.27273	12.7273	supercont1.336	0	1070471	1071192	349	92	1	1	1	AE-contig_173	0	330	1212	96	65	27	1224	57.1		conserved hypothetical protein 658 0.0	0	AAEL008619-RA	330	330	97
AEA-876	AEA-876	94468664	large trypsin	M	401	SIG	23-24	43.69	8.24	40.903	7.86	ExpAA=1.57 First60=1.33 PredHel=0 Topology=o	0				0	0	9.22693	3.99003	18.4539	3.99002	9.22693	13.217	supercont1.217	0	1000247	1000788	266	92	1	1	5	AE-contig_876	1e-162	305	1124	90	63	8	1311	52.2		lumbrokinase-3T2, putative 829 0.0	0	AAEL006696-RA	401	401	99
gi|18568334	AF466614	18568334	putative prophenoloxidase activating protein	M	413	SIG	24-25	45.168	5.58	42.555	5.68	ExpAA=5.86 First60=5.79 PredHel=0 Topology=o	0				3	0.726392	9.68523	7.02179	13.5593	7.02179	9.68523	16.707	supercont1.93	1e-118	1756247	1756747	167	95	1	1	6	AE-contig_412	1e-138	287	1035	85	50	8	2053	56.6		clip-domain serine protease, putative 810 0.0	0	AAEL003631-RA	397	403	97
AET-5733	AET-5733	94469224	prophenoloxidase activator	M	374	SIG	23-24	42.098	5.29	39.645	5.29	ExpAA=0.70 First60=0.69 PredHel=0 Topology=o	0				0	0	7.75401	4.27808	9.89305	4.27807	7.75401	12.0321	supercont1.216	0	1671869	1673113	415	89	1	1	1	AE-contig_1008	3e-58	109	504	96	21	43	1354	55.4		clip-domain serine protease, putative 768 0.0	0	AAEL006674-RA	374	374	98
AET-6559	AET-6559	94469290	clip-domain serine protease	M	406	SIG	19-20	45.206	6.52	43.202	6.35	ExpAA=0.20 First60=0.15 PredHel=0 Topology=o	0				1	0.246305	8.12808	6.65025	11.33	6.65025	8.12808	14.7783	supercont1.93	7e-97	1857436	1858157	302	64	1	1	5	AE-contig_1263	1e-136	237	960	95	7	29	1535	48.3		clip-domain serine protease, putative 581 e-166	1e-166	AAEL003625-RA	283	316	97
AE-782	AE-782	94468616	serine protease	M	362	SIG	19-20	39.675	7.83	37.728	6.94	ExpAA=0.10 First60=0.09 PredHel=0 Topology=o	0				0	0	9.39227	6.35359	12.1547	6.35359	9.39227	15.7459	supercont1.1	1e-113	2095065	2095426	197	100	1	75	2	AE-contig_1272	1e-114	162	986	98	132	52	1333	49.1		serine protease 756 0.0	0	AAEL000028-RA	362	362	100
			Sugar digestion related
gi|2190949	L03637	2190949	amylase	M	737	SIG	17-18	80.866	6.89	79.077	6.72	ExpAA=9.42 First60=9.42 PredHel=0 Topology=o	0				1	0.135685	7.19132	6.37721	13.5685	6.3772	7.19132	13.5685	supercont1.219	0	416243	417504	495	98	2	1	2	AE-contig_224	0	387	1230	81	25	12	1231	55.6		alpha-amylase 1474 0.0	0	AAEL006719-RA	737	737	97
gi|84861	M30442	126713	alpha-glucosidase	M	579	SIG	18-19	66.718	5.55	64.846	5.48	ExpAA=5.50 First60=0.80 PredHel=0 Topology=o	0				0	0	6.39033	4.83592	11.5717	4.83592	6.39033	11.2263	supercont1.7	0	4371623	4372884	502	100	2	1	3	AE-contig_35	0	579	1922	99	84	143	1920	54.3	1901	alpha-amylase 1202 0.0	0	AAEL000392-RB	579	579	100
			Other Enzymes
AET-5851	AET-5851	94469242	salivary alkaline phosphatase	M	562	SIG	25-26	61.572	6.15	58.95	6.15	ExpAA=23.33 First60=22.09 PredHel=1 Topology=i7-29o	1	3.9	94.8	1.2	0	0	8.8968	3.20285	13.5231	3.20285	8.8968	12.0996	supercont1.19	0	1321914	1323569	552	96	2	1	2	AE-contig_901	1e-113	283	1366	76	288	33	1301	50.4		alkaline phosphatase 1140 0.0	0	AAEL000931-RA	562	562	100
gi|18568286	AF466590	18568286	putative carboxylesterase	M	636	SIG	25-26	68.882	8.68	66.117	8.33	ExpAA=5.20 First60=5.19 PredHel=0 Topology=o	0				0	0	9.5912	5.66038	13.2075	5.66038	9.59119	15.2516	supercont1.105	0	1129725	1131166	580	99	2	1	2	AE-contig_425	1e-140	275	1322	87	140	15	925	62.6		carboxylesterase 1263 0.0	0	AAEL004022-RA	636	636	99
Immunity related proteins
			Lectins
AE-189	AE-189	94468370	PUTATIVE SALIVARY C TYPE LECTIN	M	150	SIG	15-16	17.131	9.23	15.562	9.14	ExpAA=0.01 First60=0.01 PredHel=0 Topology=o	0				0	0	7.33333	2.66667	6	2.66667	7.33333	10	supercont1.10	3e-79	2723722	2723723	119	97		1	3	AE-contig_217	4e-89	150	872	98	38	11	872	58.1		galactose-specific C-type lectin, putative 312 3e-086	3e-86	AAEL000556-RA	150	151	96
gi|18568318	AF466606	18568318	putative C-type lectin	M	154	SIG	20-21	17.693	5.3	15.639	5.31	ExpAA=4.78 First60=4.78 PredHel=0 Topology=o	0				0	0	5.1948	2.5974	9.74026	2.5974	5.19481	7.79221	supercont1.10	1e-85	2735183	2735701	173	87	1	1	1	AE-contig_123	2e-93	154	570	100	50	58	775	50.8	756	antifreeze protein, putative 327 9e-091	9e-91	AAEL000533-RA	154	154	98
AET-11911	AET-11911	94468698	C type lectin	M	145	SIG	16-17	17.194	4.95	15.391	4.84	ExpAA=0.06 First60=0.06 PredHel=0 Topology=o	0				0	0	2.75862	1.37931	9.65517	1.37931	2.75862	4.13793	AAGE02020828	1e-78	42288	42665	128	96		1	2	AE-contig_1136	3e-83	141	588	97	69	11	586	55.3		galactose-specific C-type lectin, putative 308 5e-085	5e-85	AAEL011455-RA	145	154	100
AET-11755	AET-11755	94468694	c type lectin	M	236	SIG	17-18	27.083	5.99	25.327	5.79	ExpAA=0.04 First60=0.04 PredHel=0 Topology=o	0				0	0	5.08475	7.62712	7.20339	7.62712	5.08475	12.7119	AAGE02020011	1e-114	49733	50332	203	93	1	1	2	AE-contig_934	1e-144	236	1133	98	145	9	1242	53.5		conserved hypothetical protein 508 e-145	1e-145	AAEL011070-RA	236	236	100
AET-5902	AET-5902	94469252	PUTATIVE SALIVARY C TYPE LECTIN	M	163	SIG	23-24	18.583	8.13	16.025	6.2	ExpAA=0.09 First60=0.08 PredHel=0 Topology=o	0				1	0.613497	4.90798	4.90798	15.3374	4.90798	4.90798	9.81595	supercont1.159	5e-88	730034	730215	128	99		1	2	AE-contig_218	3e-15	118	745	32	134	30	1016	59.5		conserved hypothetical protein 342 4e-095	4e-95	AAEL005482-RA	163	163	98
AET-12005	AET-12005	94468704	similar, but shorter and secreted, to polypeptide N-acetylgalactosaminyltransferase	M	251	BL		28.271	5.96			ExpAA=22.35 First60=22.28 PredHel=1 Topology=i9-31o	1	8.8	87.6	3.6	6	2.39044	5.17928	5.57769	15.9363	5.57769	5.17928	10.757	supercont1.23	1e-131	2323732	2324093	187	98	1	4	2	AE-contig_886	7e-73	134	1200	97	34	7	1208	52.4		n-acetylgalactosaminyltransferase 489 e-139	1e-139	AAEL001151-RA	246	592	99
AET-670	AET-670	94469300	similar but shorter than UDP-glucuronosyl and UDP-glucosyltransferase	M	219	SIG	22-23	24.885	6.03	22.443	6.23	ExpAA=11.34 First60=11.23 PredHel=0 Topology=o	0				0	0	4.56621	5.47945	13.242	5.47945	4.56621	10.0457	supercont1.76	1e-110	629481	629774	98	100		1	3	AE-contig_940	1e-122	210	983	98	57	6	899	59.2		conserved hypothetical protein 453 e-128	1e-128	AAEL003086-RA	219	219	99
gi|56684623	AY736004	56684623	Chitinase-like protein - imaginal disk growth factor protein 4	M	272	SIG	24-25	30.019	9.38	27.661	9.39	ExpAA=6.46 First60=6.34 PredHel=0 Topology=o	0				2	0.735294	9.55882	7.72059	12.1324	7.72059	9.55882	17.2794	supercont1.47	6e-86	1698334	1698515	170	94	1	38	2	AE-contig_486	1e-107	210	1056	91	141	32	1567	47.7	1548	imaginal disc growth factor 399 e-112	1e-112	AAEL002023-RA	210	441	96
AEA-871BRE	AEA-871BRE	94468662	bacteria responsive protein 1; AgBR1	M	439	SIG	18-19	48.511	5.97	46.553	5.82	ExpAA=1.18 First60=1.13 PredHel=0 Topology=o	0				1	0.22779	9.79499	6.60592	10.2506	6.60592	9.79499	16.4009	supercont1.47	1e-152	1697440	1698512	422	60	1	1	3	AE-contig_871	1e-136	270	1288	89	141	25	1289	49.5		imaginal disc growth factor 900 0.0	0	AAEL001965-RA	441	441	99
			Angiopoietin
gi|18568298	AF466596	18568298	angiopoietin-like protein	M	292	SIG	19-20	33.754	5.11	31.493	5.03	ExpAA=0.03 First60=0.03 PredHel=0 Topology=o	0				0	0	8.56164	2.05479	12.3288	2.05479	8.56164	10.6164	supercont1.15	1e-155	2838371	2839015	215	94	1	2	4	AE-contig_112	1e-172	281	1126	99	49	41	1055	54	1036	fibrinogen and fibronectin 585 e-168	1e-168	AAEL000726-RA	291	291	94
AE-154	AE-154	94468352	angiopoietin-like protein splice variant	M	289	SIG	18-19	33.342	5.74	31.212	5.59	ExpAA=0.03 First60=0.02 PredHel=0 Topology=o	0				6	2.07613	7.95848	2.42214	15.2249	2.42215	7.95848	10.3806	supercont1.15	1e-158	2852946	2853935	330	84	1	1	1	AE-contig_179	1e-173	289	990	100	42	32	963	53.5		conserved hypothetical protein 584 e-167	1e-167	AAEL000749-RA	289	290	96
AE-6349	AE-6349	94468606	angiopoietin-like protein	M	353	SIG	22-23	40.253	5.75	37.682	5.34	ExpAA=0.04 First60=0.03 PredHel=0 Topology=o	0				0	0	6.79887	2.83286	13.881	2.83286	6.79887	9.63173	supercont1.217	0	211807	212454	216	94	1	1	4	AE-contig_1186	1e-123	207	970	98	24	26	1182	58.4	1163	fibrinogen and fibronectin 712 0.0	0	AAEL006704-RA	353	354	97
			Anti-microbial polypeptides
gi|48256697	S82860	48256697	defensin A1	M	97	SIG	20-21	10.515	6.53	8.412	5.74	ExpAA=3.63 First60=3.55 PredHel=0 Topology=o	0				0	0	6.18557	4.12371	11.3402	4.12371	6.18557	10.3093	supercont1.98	7e-46	1444717	1444890	58	100		1	2	AE-contig_1166	2e-51	92	490	98	110	19	726	54.8	707	conserved hypothetical protein 202 1e-053	1e-53	AAEL003841-RA	97	98	100
gi|18568310	AF466602	18568310	gambicin	M	85	SIG	22-23	9.176	8.77	6.825	8.86	ExpAA=22.29 First60=22.29 PredHel=1 Topology=o5-27i	1	25.9	5.9	68.2	0	0	9.41177	0	16.4706	0	9.41176	9.41176	supercont1.122	2e-26	2188234	2188341	36	94		25	2	AE-contig_156	7e-48	85	536	100	105	142	578	55.4	559	conserved hypothetical protein 133 1e-032	1e-32	AAEL004522-RA	61	66	98
gi|18568288	AF466591	18568288	putative lysozyme	M	144	SIG	22-23	15.925	8.96	13.655	9.02	ExpAA=10.08 First60=10.07 PredHel=0 Topology=o	0				0	0	6.94444	0	15.9722	0	6.94444	6.94444	supercont1.95	1e-27	82641	83129	164	40	1	6	3	AE-contig_69	2e-85	144	586	100	79	119	731	63.6	712	lysozyme P, putative 303 2e-083	2e-83	AAEL009670-RA	144	144	98
AET-590	AET-590	94469250	probable antimicrobial peptide of the GGY family	M	104	SIG	21-22	11.234	6.02	9.023	4.93	ExpAA=40.20 First60=19.56 PredHel=2 Topology=i7-24o66-88i	2	37.5	40.4	22.1	0	0	17.3077	10.5769	5.76923	10.5769	17.3077	27.8846	supercont1.391	8e-53	913636	913817	125	80		1	1	AE-contig_665	1e-60	105	590	99	106	57	899	48.7		conserved hypothetical protein 65 4e-012	4e-12	AAEL015154-RA	100	104	41
AET-462	AET-462	94469086	possible antimicrobial peptide with HHH motif	M	111	SIG	32-33	12.88	7.64	9.288	6.92	ExpAA=20.47 First60=20.47 PredHel=1 Topology=i13-35o	1	19.8	68.5	11.7	1	0.900901	2.7027	7.20721	12.6126	7.20721	2.7027	9.90991	supercont1.61	7e-52	1302729	1302730	98	100		1	1	AE-contig_534	2e-18	36	368	94	25	10	882	57.3		hypothetical protein 236 9e-064	9e-64	AAEL002592-RA	111	111	100
AET-11358	AET-11358	94468690	putative salivary secreted peptide with HHH domain	M	80	SIG	18-19	8.955	11.54	7.105	11.53	ExpAA=18.58 First60=18.58 PredHel=1 Topology=i3-20o	1	21.3	75	3.8	1	1.25	7.5	11.25	6.25	11.25	7.5	18.75	supercont1.124	6e-35	1499414	1499710	99	74		1	1	AE-contig_58	4e-45	80	461	100	69	81	461	57.9	442	hypothetical protein 147 7e-037	7e-37	AAEL004585-RA	99	99	74
			Other
AEA-233a	AEA-233a	94468654	i23M allele	M	73	SIG	24-25	7.917	5.08	5.301	4.99	ExpAA=14.51 First60=14.51 PredHel=1 Topology=i5-22o	1	23.3	69.9	6.8	0	0	5.47945	5.47945	13.6986	5.47945	5.47945	10.9589	supercont1.1	5e-37	3333508	3333726	73	100		1	1	AE-contig_233	9e-40	73	383	98	85	1	510	54.3		conserved hypothetical protein 154 6e-039	6e-39	AAEL000019-RA	73	73	100
AEA-233	AEA-233	94468652	i23Ma	M	73	SIG	24-25	8.009	4.81	5.371	4.72	ExpAA=14.52 First60=14.52 PredHel=1 Topology=i5-22o	1	23.3	69.9	6.8	0	0	5.47945	5.47945	12.3288	5.47945	5.47945	10.9589	supercont1.1	2e-35	3333508	3333726	73	95		1	1	AE-contig_233	4e-39	73	383	97	85	1	510	54.3		conserved hypothetical protein 149 2e-037	2e-37	AAEL000019-RA	73	73	95
gi|18568294	AF466594	18568294	Gram negative binding protein	M	371	SIG	24-25	42	9.47	39.47	9.4	ExpAA=13.31 First60=13.30 PredHel=1 Topology=i7-24o	1	4.6	93.5	1.9	0	0	10.5121	5.66038	11.3208	5.66038	10.5121	16.1725	supercont1.233	0	415324	415865	249	100	1	1	2	AE-contig_199	0	281	1025	98	85	43	1462	56.4		gram-negative bacteria binding protein 797 0.0	0	AAEL007064-RA	371	371	100
AE-7210	AE-7210	94468610	peptidoglycan recognition protein	M	202	SIG	25-26	22.419	6.15	19.821	6.06	ExpAA=0.22 First60=0.22 PredHel=0 Topology=o	0				2	0.990099	9.90099	6.93069	10.396	6.93069	9.90099	16.8317	AAGE02018078	1e-100	169753	170114	207	85	1	18	1	AE-contig_1213	7e-71	128	930	92	387	35	1317	53.8		peptidoglycan recognition protein sb2 428 e-121	1e-121	AAEL010171-RA	202	202	100
Mucins and peritrophins
AE-979	AE-979	94468640	salivary mucin	M	566	SIG	23-24	62.306	4.97	59.833	5.02	ExpAA=0.05 First60=0.05 PredHel=0 Topology=o	0				26	4.59364	5.47703	6.5371	15.371	6.5371	5.47703	12.0141	supercont1.77	0	433814	435211	466	99	2	1	3	AE-contig_1042	1e-119	213	815	100	31	45	840	53.5	821	conserved hypothetical protein 1125 0.0	0	AAEL003100-RA	566	566	100
AET-15502	AET-15502	94468738	secreted protein on frame 1	M	184	SIG	23-24	19.517	4.63	17.011	4.71	ExpAA=0.05 First60=0.05 PredHel=0 Topology=o	0				27	14.6739	4.8913	7.6087	21.1957	7.6087	4.8913	12.5	supercont1.77	2e-75	433814	434263	150	96	1	1	3	AE-contig_990	3e-99	184	1044	97	286	5	1043	51.4		conserved hypothetical protein 356 3e-099	3e-99	AAEL003100-RA	184	566	98
AE-2618	AE-2618	94468434	salivary mucin	M	182	SIG	19-20	18.814	9.25	16.663	8.91	ExpAA=36.23 First60=14.44 PredHel=2 Topology=i7-29o149-171i	2	24.2	65.9	9.9	69	37.9121	3.2967	13.7363	42.3077	13.7363	3.2967	17.033	supercont1.53	4e-64	189592	189593	119	96		64	1	AE-contig_895	4e-07	118	1221	31	418	66	3117	60	3098	hemomucin 89 7e-019	7e-19	AAEL006196-RA	116	610	48
AE-10854	AE-10854	94468338	hypothetical MTT rich mucin	M	159	SIG	25-26	16.53	10.51	13.747	10.45	ExpAA=21.33 First60=20.45 PredHel=1 Topology=o4-26i	1	13.8	2.5	83.6	29	18.239	0	0.628931	42.1384	0.628931	0	0.628931	supercont1.31	5e-62	652156	652325	131	96		1	2	AE-contig_1238	4e-67	126	738	94	259	32	751	49.5	732	conserved hypothetical protein 48 1e-006	1e-06	AAEL011104-RA	129	1357	28
AET-7678	AET-7678	94469334	possible mucin	M	232	SIG	22-23	23.998	4.8	21.686	4.63	ExpAA=8.47 First60=8.47 PredHel=0 Topology=o	0				41	17.6724	8.18966	7.75862	23.7069	7.75862	8.18966	15.9483	supercont1.30	1e-128	3481592	3482287	232	99	1	1	1	AE-contig_976	1e-124	225	952	96	2	20	1133	51.2		hypothetical protein 459 e-130	1e-130	AAEL001351-RA	232	232	99
AE-200	AE-200	94468382	possible mucin	M	267	SIG	20-21	29.698	4.35	27.654	4.31	ExpAA=8.23 First60=8.09 PredHel=0 Topology=o	0				12	4.49438	5.24345	7.49064	18.7266	7.49064	5.24345	12.7341	supercont1.14	7e-93	4246489	4246850	191	90	1	19	2	AE-contig_697	5e-80	136	1197	100	74	54	1674	53.8		virus-induced RNA, putative 554 e-158	1e-158	AAEL000718-RA	267	268	100
AE-262	AE-262	94468436	salivary secreted proline rich mucin	M	100	SIG	24-25	10.469	9.79	7.894	9.79	ExpAA=5.38 First60=4.92 PredHel=0 Topology=o	0				13	13	5	13	28	13	5	18	supercont1.124	5e-50	1460091	1460092	100	97		1	1	AE-contig_297	6e-55	100	1257	100	43	1	1257	56.6	1238	zinc finger protein 28 0.50	0.5	AAEL012168-RA	56	1266	32
gi|18568290	AF466592	18568290	putative 8.3 kDa secreted protein with HHH domain	M	96	SIG	18-19	10.194	6.63	8.283	6.38	ExpAA=15.89 First60=15.89 PredHel=0 Topology=o	0				19	19.7917	5.20833	5.20833	26.0417	5.20833	5.20833	10.4167	supercont1.124	4e-47	1475741	1475742	99	94		1	1	AE-contig_3	8e-53	96	520	100	94	246	486	54.5	467	regulator of g protein signaling 37 0.001	0.001	AAEL007362-RA	68	1020	33
AE-922	AE-922	94468632	possible mucin	M	248	SIG	20-21	28.038	4.75	25.885	4.75	ExpAA=22.68 First60=22.67 PredHel=1 Topology=o5-27i	1	8.9	2	89.1	13	5.24193	4.43548	2.01613	15.7258	2.01613	4.43548	6.45161	supercont1.116	1e-138	452481	453224	248	100	1	1	1	AE-contig_293	1e-124	246	1095	90	49	33	1040	50.3		hypothetical protein 488 e-139	1e-139	AAEL004353-RA	246	308	99
AEA-1204	AEA-1204	94468644	salivary mucin	M	158	SIG	23-24	16.367	9.58	13.84	9.6	ExpAA=5.97 First60=5.97 PredHel=0 Topology=o	0				44	27.8481	5.6962	2.53165	34.1772	2.53165	5.6962	8.22785	AAGE02023016	2e-78	26355	26888	178	88	1	1	1	AE-contig_1204	5e-77	119	698	100	18	9	772	64.6		conserved hypothetical protein 304 8e-084	8e-84	AAEL012423-RA	158	158	100
AE-329	AE-329	94468494	putative mucin	M	179	SIG	23-24	18.883	9.18	16.493	8.55	ExpAA=23.07 First60=22.98 PredHel=1 Topology=i7-29o	1	12.3	83.8	3.9	16	8.93855	8.93855	6.14525	25.1397	6.14525	8.93855	15.0838	AAGE02020214	1e-90	17246	17427	162	100	1	1	2	AE-contig_377	2e-92	168	887	97	137	19	862	55.3		conserved hypothetical protein 350 1e-097	1e-97	AAEL011183-RA	179	180	100
AET-6286	AET-6286	94469284	possible mucin	M	272	SIG	20-21	30.479	5.93	28.336	5.77	ExpAA=0.12 First60=0.12 PredHel=0 Topology=o	0				11	4.04412	5.51471	1.47059	16.5441	1.47059	5.51471	6.98529	AAGE02018022	1e-139	110976	111791	272	91	1	1	1	AE-contig_1092	1e-118	274	953	82	98	46	991	59.8		hypothetical protein 40 0.001	0.001	AAEL009520-RA	128	793	25
AE-466	AE-466	94468596	mucin-like peritrophin	M	126	SIG	22-23	13.804	6.85	11.23	6.01	ExpAA=0.09 First60=0.09 PredHel=0 Topology=o	0				3	2.38095	4.7619	8.73016	17.4603	8.73016	4.7619	13.4921	supercont1.381	2e-73	652042	652419	126	100		1	2	AE-contig_542	6e-67	118	639	94	85	4	639	53.2	620	conserved hypothetical protein 275 4e-075	4e-75	AAEL009226-RA	126	126	100
Unknown function, secreted and ubiquitous																		14.7041
			Antigen 5 protein family
gi|18568284	AF466589	18568284	antigen 5 member	M	255	SIG	21-22	28.905	9.14	26.707	9.12	ExpAA=4.41 First60=4.29 PredHel=0 Topology=o	0				0	0	6.66667	4.31372	10.1961	4.31373	6.66667	10.9804	supercont1.16	3e-97	3232690	3232871	170	98	1	3	2	AE-contig_79	1e-156	255	916	99	58	78	910	50.7		venom allergen 542 e-155	1e-155	AAEL000793-RA	255	255	99
gi|18568278	AF466586	18568278	putative secreted protein	M	255	SIG	20-21	29.542	9.02	27.341	9.02	ExpAA=1.23 First60=1.23 PredHel=0 Topology=o	0				0	0	5.09804	2.35294	16.0784	2.35294	5.09804	7.45098	supercont1.76	1e-65	1231464	1231667	68	100		1	5	AE-contig_111	1e-156	255	927	99	55	91	968	62.5	949	allergen, putative 535 e-153	1e-153	AAEL003053-RC	254	255	98
gi|18568308	AF466601	18568308	antigen 5 family member	M	259	SIG	20-21	28.413	9.1	26.34	9.15	ExpAA=0.25 First60=0.09 PredHel=0 Topology=o	0				0	0	7.72201	3.4749	14.2857	3.4749	7.72201	11.1969	supercont1.64	1e-136	663568	663569	93	97		6	3	AE-contig_158	1e-141	243	999	97	59	15	972	53.2	953	venom allergen 531 e-152	1e-152	AAEL002693-RA	259	259	98
			Other secreted proteins found in non blood sucking insects
AE-796	AE-796	94468620	PAN/APPLE-like domains found in leech anti-platelet	S	482	CYT		54.393	7.67			ExpAA=0.00 First60=0.00 PredHel=0 Topology=o	0					0.414938	8.09129	5.80913	13.9004	5.80913	8.09129	13.9004	supercont1.48	3e-83	686598	686779	142	98		1	4	AE-contig_869	1e-160	247	1079	97	22	1	1079	47.6		conserved hypothetical protein 735 0.0	0	AAEL002066-RA	554	894	70
AE-389	AE-389	94468538	CYSTEINE-RICH VENOM-LIKE PROTEIN	M	86	SIG	21-22	9.539	8.02	7.298	6.26	ExpAA=1.20 First60=1.19 PredHel=0 Topology=o	0				0	0	3.48837	4.65116	13.9535	4.65116	3.48837	8.13953	supercont1.236	8e-41	304169	304354	62	96		1	2	AE-contig_451	8e-50	86	651	100	65	17	798	64.2	779	cysteine-rich venom protein, putative 75 4e-015	4e-15	AAEL000374-RA	55	78	54
AET-18597	AET-18597	94468772	unknown conserved in Diptera	M	111	SIG	22-23	12.655	10.14	10.001	10.25	ExpAA=7.81 First60=7.81 PredHel=0 Topology=o	0				0	0	7.20721	7.20721	9.90991	7.20721	7.20721	14.4144	supercont1.1644	4e-54	9091	9333	81	98		1	2	AE-contig_1066	2e-45	81	599	98	138	4	601	53.4	582	conserved hypothetical protein 172 2e-044	2e-44	AAEL015238-RA	81	97	98
AE-18225	AE-18225	94468366	hypothetical conserved protein in diptera with signal peptide indicative of secretion	M	200	SIG	26-27	22.771	8.75	19.902	7.41	ExpAA=84.94 First60=15.81 PredHel=4 Topology=i57-79o94-113i120-137o159-181i	4	40	18.5	41.5	0	0	3.5	4	10	4	3.5	7.5	supercont1.126	1e-104	207243	207244	119	97		1	2	AE-contig_1255	1e-108	188	844	99	87	3	834	51.7		conserved hypothetical protein 394 e-111	1e-111	AAEL004662-RA	210	237	94
AET-10880	AET-10880	94468678	predicted secreted peptide conserved in Diptera	M	70	SIG	27-28	7.979	5.36	4.894	5.38	ExpAA=40.53 First60=40.52 PredHel=2 Topology=i2-24o28-50i	2	62.9	5.7	31.4	0	0	5.71429	2.85714	5.71429	2.85714	5.71429	8.57143	AAGE02019177	2e-31	15137	15268	44	100		1	2	AE-contig_768	5e-39	70	596	100	119	14	596	57.7	577	conserved hypothetical protein 150 9e-038	9e-38	AAEL010724-RA	70	70	100
AET-166	AET-166	94468748	similar to hemolymph protein	M	248	SIG	23-24	27.621	4.39	25.399	4.34	ExpAA=11.96 First60=11.77 PredHel=0 Topology=o	0				0	0	6.04839	3.22581	10.8871	3.22581	6.04839	9.27419	supercont1.87	1e-127	2238071	2238252	135	99		1	5	AE-contig_1134	1e-140	242	859	98	62	59	1112	55.3		conserved hypothetical protein 504 e-143	1e-143	AAEL003483-RA	248	248	99
AET-3713	AET-3713	94468956	putative secreted protein	M	120	SIG	19-20	13.626	5.84	11.51	5.2	ExpAA=41.60 First60=38.38 PredHel=2 Topology=i7-29o44-63i	2	34.2	12.5	53.3	1	0.833333	3.33333	4.16667	10.8333	4.16667	3.33333	7.5	supercont1.329	4e-46	348741	349232	164	65	1	1	1	AE-contig_766	6e-48	107	853	81	130	15	869	61.6		conserved hypothetical protein 238 3e-064	3e-64	AAEL008492-RA	120	120	100
AET-621	AET-621	94469278	unknown conserved with Drosophila containing PM repeats	M	167	SIG	20-21	18.169	7.81	15.745	8.69	ExpAA=19.19 First60=19.19 PredHel=1 Topology=o4-21i	1	10.2	2.4	87.4	9	5.38922	7.78443	18.5629	10.7784	18.5629	7.78443	26.3473	supercont1.36	2e-40	1716310	1716311	74	98		34	2	AE-contig_699	8e-76	116	977	90	259	25	1627	55.5		conserved hypothetical protein 358 e-100	1e-100	AAEL001561-RA	167	167	98
Unknown function, found in Hematophagous Diptera salivary transcriptomes
	56.5 Kda		Psiblast only retrieves mosquito and bacterial proteins
gi|18568292	AF466593	18568292	putative 56.5 kDa secreted protein	M	530	SIG	17-18	58.3	6.25	56.522	5.93	ExpAA=0.02 First60=0.00 PredHel=0 Topology=o	0				0	0	5.09434	2.64151	15.0943	2.64151	5.09434	7.73585	supercont1.368	0	573596	574857	530	100	2	1	1	AE-contig_23	0	307	1747	100	65	120	1741	52.7	1722	conserved hypothetical protein 1021 0.0	0	AAEL009081-RA	530	530	100
	41 kD mosquito family		Psiblast only retrieves mosquito and Culicoides proteins
AET-2909	AET-2909	94468848	putative 41 kDa salivary secreted protein	M	396	SIG	24-25	43.064	5.13	40.516	5.03	ExpAA=21.44 First60=19.53 PredHel=1 Topology=i7-29o	1	5.6	92.7	1.8	1	0.252525	6.56566	4.54545	15.1515	4.54545	6.56566	11.1111	supercont1.116	0	466806	467750	315	98	1	1	3	AE-contig_167	0	251	1389	97	79	48	1667	49.4		conserved hypothetical protein 775 0.0	0	AAEL004382-RA	396	396	98
AE-148	AE-148	94468350	putative 41 kDa salivary secreted protein	M	395	SIG	24-25	42.899	5.13	40.324	5.03	ExpAA=21.42 First60=19.53 PredHel=1 Topology=i7-29o	1	5.6	92.7	1.8	0	0	6.58228	4.81013	15.443	4.81013	6.58228	11.3924	supercont1.116	0	466806	467753	316	99	1	1	3	AE-contig_167	0	251	1389	96	79	48	1667	49.4		conserved hypothetical protein 779 0.0	0	AAEL004382-RA	396	396	99
	30 kDa/GE-rich family		2 genes found in Aedes
Ae-41	Ae-41	94468552	30 kDa salivary gland allergen variant 1	M	258	SIG	19-20	27.664	4.22	25.559	4.17	ExpAA=0.16 First60=0.16 PredHel=0 Topology=o	0				3	1.16279	11.6279	2.71318	11.6279	2.71318	11.6279	14.3411	AAGE02018243	1e-136	40671	41300	210	91	1	1	4	AE-contig_60	1e-149	258	904	100	42	29	904	54.3	885	conserved hypothetical protein 501 e-142	1e-142	AAEL010235-RA	273	273	93
AE-40	AE-40	94468546	30 kDa salivary gland allergen variant 2	M	273	SIG	19-20	29.164	4.15	27.068	4.1	ExpAA=0.16 First60=0.16 PredHel=0 Topology=o	0				2	0.732601	12.0879	2.5641	11.7216	2.5641	12.0879	14.652	AAGE02018243	1e-150	40671	41300	210	99	1	1	4	AE-contig_59	1e-158	273	1014	100	107	67	987	54.5	968	conserved hypothetical protein 550 e-157	1e-157	AAEL010235-RA	273	273	100
gi|14423642	AF001927	2114497	30 kDa salivary gland allergen variant 3	M	253	SIG	19-20	27.211	4.25	25.057	4.2	ExpAA=0.16 First60=0.16 PredHel=0 Topology=o	0				3	1.18577	11.4625	2.7668	11.8577	2.7668	11.4625	14.2292	AAGE02018243	1e-132	40671	41300	210	89	1	1	4	AE-contig_60	1e-144	258	904	98	42	29	904	54.3	885	conserved hypothetical protein 489 e-139	1e-139	AAEL010235-RA	273	273	91
gi|18568322	AF466608	18568322	putative 30 kDa allergen-like protein	M	215	SIG	19-20	23.599	4.57	21.409	4.53	ExpAA=0.02 First60=0.02 PredHel=0 Topology=o	0				7	3.25581	6.51163	3.72093	14.4186	3.72093	6.51163	10.2326	AAGE02018243	1e-114	39948	40129	152	99	1	1	3	AE-contig_78	1e-122	215	842	100	107	119	840	55.2	821	conserved hypothetical protein 430 e-121	1e-121	AAEL010228-RA	215	215	100
	29 kDa family		Related to 30kDa/GE rich - found in Anophelines and Phlebotomines
AE-236A	AE-236A	94468416	putative salivary protein of hematophagous Diptera family	M	201	SIG	20-21	23.389	9.46	21.067	9.41	ExpAA=0.06 First60=0.06 PredHel=0 Topology=o	0				1	0.497512	1.99005	2.48756	17.4129	2.48756	1.99005	4.47761	AAGE02025777	2e-73	4976	5398	141	97	1	1	2	AE-contig_287	1e-99	176	1258	98	390	4	1232	64.4		hypothetical protein 404 e-113	1e-113	AAEL013532-RB	201	220	99
AE-236	AE-236	94468414	putative salivary protein of hematophagous Diptera family	M	282	SIG	22-23	32.405	9.36	29.837	9.4	ExpAA=8.86 First60=8.86 PredHel=0 Topology=o	0				1	0.35461	3.19149	4.60993	16.6667	4.60993	3.19149	7.80142	AAGE02025777	2e-58	5051	5398	116	98	1	1	5	AE-contig_287	1e-165	282	1258	99	72	15	1258	55.9		hypothetical protein 568 e-162	1e-162	AAEL013532-RA	282	283	98
	Other salivary proteins found in hematophagous Diptera
AE-212	AE-212	94468392	PUTATIVE SALIVARYSECRETED PROTEIN	M	155	SIG	20-21	16.445	8.93	14.403	8.14	ExpAA=26.28 First60=20.17 PredHel=1 Topology=i7-26o	1	12.3	83.2	4.5	1	0.645161	10.9677	3.22581	17.4194	3.22581	10.9677	14.1935	AAGE02027091	2e-74	8483	8484	86	97	1	1	2	AE-contig_251	4e-84	155	657	100	104	37	658	50.3	639	conserved hypothetical protein 301 7e-083	7e-83	AAEL004809-RA	155	155	100
AE-165	AE-165	94468362	putative salivary mucin	M	281	SIG	19-20	31.608	9.66	29.551	9.84	ExpAA=0.12 First60=0.01 PredHel=0 Topology=o	0				4	1.42349	6.40569	9.25267	17.0819	9.25267	6.40569	15.6584	supercont1.201	1e-144	300219	300760	263	89	1	1	2	AE-contig_213	1e-153	281	1003	92	92	26	950	54.6	931	conserved hypothetical protein 527 e-150	1e-150	AAEL006351-RA	281	281	90
AE-163	AE-163	94468360	putative salivary mucin allele	M	281	SIG	19-20	31.709	9.66	29.636	9.84	ExpAA=0.06 First60=0.00 PredHel=0 Topology=o	0				2	0.711744	6.40569	8.8968	16.3701	8.8968	6.40569	15.3025	supercont1.201	1e-141	300219	300760	263	88	1	1	2	AE-contig_213	1e-166	281	1003	100	92	17	1003	54.9	984	conserved hypothetical protein 517 e-147	1e-147	AAEL006351-RA	281	281	89
AE-196	AE-196	94468374	similar to An. gambiae gSG8 protein	M	184	SIG	23-24	21.164	9.49	18.592	9.42	ExpAA=17.80 First60=17.68 PredHel=1 Topology=i7-29o	1	12	84.2	3.8	0	0	1.63044	2.17391	10.8696	2.17391	1.63043	3.80435	supercont1.203	1e-101	1471211	1471572	184	99	1	1	1	AE-contig_216	1e-105	184	980	100	35	33	964	64.2	945
gi|61742023	AY951935	61742023	putative 8.9 kDa secreted protein	M	101	SIG	25-26	11.55	6.55	8.844	6.77	ExpAA=15.33 First60=15.33 PredHel=0 Topology=o	0				0	0	3.9604	7.92079	18.8119	7.92079	3.9604	11.8812	supercont1.124	9e-55	1531638	1531940	101	100		1	1	AE-contig_150	3e-55	101	448	96	54	40	448	54	429	conserved hypothetical protein 213 1e-056	1e-56	AAEL004597-RA	101	101	100
AE-209	AE-209	94468386	putative 23.4 kDa salivary protein similar to Culex salivary protein	M	206	SIG	18-19	23.228	8.82	21.266	8.82	ExpAA=0.10 First60=0.07 PredHel=0 Topology=o	0				5	2.42719	5.82524	7.28155	19.9029	7.28155	5.82524	13.1068	supercont1.63	1e-123	1961762	1962123	206	100	1	1	1	AE-contig_249	1e-126	206	695	100	33	42	690	56.1	671	conserved hypothetical protein 441 e-125	1e-125	AAEL002656-RA	206	206	100
AE-3223	AE-3223	94468492	putative secreted peptide with Histitine repeats	M	192	SIG	20-21	21.517	5.36	19.341	5.25	ExpAA=1.57 First60=1.57 PredHel=0 Topology=o	0				5	2.60417	6.77083	3.64583	18.2292	3.64583	6.77083	10.4167	AAGE02027898	5e-74	38843	39259	139	94		1	2							11	1483	56.6		zinc transporter 383 e-107	1e-107	AAEL014156-RA	190	672	97
AET-7415	AET-7415	94469322	putative salivary secreted protein	M	183	SIG	31-32	20.279	9.37	16.871	9.06	ExpAA=20.20 First60=20.20 PredHel=1 Topology=o17-36i	1	10.4	9.3	80.3	0	0	8.74317	3.27869	9.83607	3.27869	8.74317	12.0219	supercont1.101	1e-70	329442	329443	101	100		33	2	AE-contig_830	1e-102	183	982	97	240	21	1061	51.2		conserved hypothetical protein 367 e-102	1e-102	AAEL003934-RA	183	183	98
AET-4173	AET-4173	94469016	glycine rich salivary secreted peptide	M	116	SIG	19-20	10.816	6.95	8.841	7.2	ExpAA=13.60 First60=13.48 PredHel=0 Topology=o	0				0	0	25	4.31034	14.6552	4.31034	25	29.3103	supercont1.301	7e-62	746730	746731	116	100		1	2	AE-contig_784	8e-65	116	600	100	118	60	596	51.3	577	conserved hypothetical protein 52 6e-008	6e-08	AAEL001271-RA	66	188	45
AET-3925	AET-3925	94468986	putative secreted peptide	M	94	SIG	19-20	10.316	4.74	8.304	4.61	ExpAA=0.48 First60=0.48 PredHel=0 Topology=o	0				1	1.06383	6.38298	9.57447	4.25532	9.57447	6.38298	15.9574	supercont1.325	2e-46	936761	936762	71	94		1	2	AE-contig_700	7e-54	94	511	100	37	54	1184	59.6		conserved hypothetical protein 199 1e-052	1e-52	AAEL008444-RA	94	94	100
AE-289	AE-289	94468460	putative secreted peptide	M	84	SIG	20-21	9.306	6.26	7.097	5.42	ExpAA=18.12 First60=18.12 PredHel=1 Topology=o4-21i	1	20.2	4.8	75	0	0	5.95238	0	11.9048	0	5.95238	5.95238	supercont1.349	8e-27	829962	829963	98	70		9	1	AE-contig_336	3e-42	84	564	100	165	5	652	58.1		conserved hypothetical protein 161 5e-041	5e-41	AAEL008802-RA	84	84	100
AE-752	AE-752	94468614	unknown secreted conserved with Anopheles	M	421	SIG	20-21	47.861	8.02	45.553	8.07	ExpAA=25.45 First60=18.78 PredHel=1 Topology=o4-26i	1	5.2	1	93.8	0	0	6.17577	4.03801	12.5891	4.038	6.17577	10.2138	supercont1.378	0	1020440	1021243	268	100	1	1	2	AE-contig_826	1e-114	242	909	85	21	1	909	50.7		conserved hypothetical protein 676 0.0	0	AAEL009194-RA	337	367	99
AE-937	AE-937	94468634	possible secreted protein	M	176	SIG	24-25	19.928	5.84	17.375	6.04	ExpAA=20.54 First60=19.47 PredHel=1 Topology=i7-29o	1	12.5	83.5	4	0	0	3.97727	1.70454	11.9318	1.70455	3.97727	5.68182	supercont1.201	8e-80	1153069	1153383	105	97		22	2	AE-contig_1009	4e-92	122	640	97	36	1	640	59.2		conserved hypothetical protein 45 2e-005	2e-05	AAEL002117-RA	152	151	21
AE-225	AE-225	94468408	putative secreted salivary peptide	M	128	SIG	20-21	13.739	4.97	11.572	4.6	ExpAA=0.19 First60=0.19 PredHel=0 Topology=o	0				0	0	5.46875	3.90625	24.2188	3.90625	5.46875	9.375	AAGE02017463	3e-67	366078	366437	120	93	1	1	3	AE-contig_248	5e-75	128	737	100	129	44	696	54.9	677	conserved hypothetical protein 271 6e-074	6e-74	AAEL009852-RA	128	128	100
Aedes genus specific
			62 kDa family - Single exon
gi|18568300	AF466597	18568300	putative secreted protein	M	579	SIG	24-25	66.13	5.81	63.564	5.73	ExpAA=16.85 First60=16.84 PredHel=1 Topology=i7-24o	1	2.9	95.9	1.2	1	0.172712	3.79965	2.59067	11.9171	2.59067	3.79965	6.39033	supercont1.15	0	1338057	1339793	579	99	2	1	1	AE-contig_529	1e-150	254	1016	98	74	28	1000	62.6		conserved hypothetical protein 1150 0.0	0	AAEL000748-RA	579	580	99
gi|18568302	AF466598	18568302	putative secreted protein	M	566	SIG	19-20	64.471	5.99	62.292	5.91	ExpAA=0.01 First60=0.00 PredHel=0 Topology=o	0				0	0	4.0636	2.4735	12.3675	2.4735	4.0636	6.5371	supercont1.15	0	1357708	1359405	566	99	2	1	1	AE-contig_269	1e-124	303	1277	79	39	32	1337	60.7	1318	conserved hypothetical protein 1122 0.0	0	AAEL000732-RA	566	568	99
			34 kDa gene family
AEA-286	AEA-286	94468656	probable truncated member of the 34 kDa family	M	145	SIG	22-23	16.727	7.78	14.301	7.98	ExpAA=19.40 First60=19.39 PredHel=1 Topology=o4-22i	1	12.4	2.8	84.8	0	0	5.51724	2.75862	11.0345	2.75862	5.51724	8.27586	supercont1.92	3e-74	2359422	2359793	124	100		1	3	AE-contig_334	6e-77	136	531	100	77	3	534	56.2	515	hypothetical protein 252 3e-068	3e-68	AAEL003584-RA	124	152	100
AE-229	AE-229	94468412	salivary secreted peptide similar to 34 kDa protein	M	158	SIG	20-21	17.994	9.15	15.892	9.17	ExpAA=0.58 First60=0.53 PredHel=0 Topology=o	0				9	5.6962	4.43038	2.53165	14.557	2.53165	4.43038	6.96203	supercont1.92	1e-59	2359422	2359877	158	74	1	1	2	AE-contig_225	2e-89	158	671	100	107	31	671	54.8	652	hypothetical protein 229 3e-061	3e-61	AAEL003584-RA	158	152	74
AEA-219	AEA-219	94468650	putative salivary peptide	M	152	SIG	24-25	17.08	6.74	14.481	7.93	ExpAA=14.44 First60=14.37 PredHel=0 Topology=o	0				0	0	1.97368	5.26316	11.8421	5.26316	1.97368	7.23684	supercont1.92	1e-79	2368621	2369076	152	100	1	1	3	AE-contig_228	3e-68	147	499	87	49	24	721	58.5	702	conserved hypothetical protein 156 3e-039	3e-39	AAEL003600-RA	156	312	55
AE-218	AE-218	94468400	putative salivary peptide fragment	M	77	CYT		8.961	5.82			ExpAA=0.00 First60=0.00 PredHel=0 Topology=o	0					0	3.8961	0	7.79221	0	3.8961	3.8961	supercont1.92	8e-32	2368846	2369073	76	92		1	2	AE-contig_227	2e-38	77	705	100	195	24	721	58.5	702	conserved hypothetical protein 91 6e-020	6e-20	AAEL003600-RA	79	312	59
AEA-105	AEA-105	94468642	putative 34 kDa secreted protein family allele	M	312	SIG	20-21	35.833	6.1	33.594	5.7	ExpAA=7.76 First60=7.76 PredHel=0 Topology=o	0				0	0	2.5641	3.20513	11.2179	3.20513	2.5641	5.76923	supercont1.92	1e-176	2370127	2371062	312	100	1	1	3	AE-contig_124	1e-176	312	1148	98	118	68	1146	51.1	1127	conserved hypothetical protein 619 e-178	1e-178	AAEL003600-RA	312	312	100
AE-106	AE-106	94468336	putative 34 kDa secreted protein family	M	312	SIG	20-21	35.743	6.1	33.59	5.88	ExpAA=6.00 First60=6.00 PredHel=0 Topology=o	0				0	0	2.88462	3.20513	10.5769	3.20513	2.88462	6.08974	supercont1.92	1e-173	2370127	2371062	312	98	1	1	3	AE-contig_124	1e-179	312	1148	100	118	68	1146	51.1	1127	conserved hypothetical protein 610 e-175	1e-175	AAEL003600-RA	312	312	98
gi|18568296	AF466595	18568296	putative 34 kDa secreted protein	M	316	SIG	21-22	36.217	5.2	34.001	5.28	ExpAA=0.10 First60=0.10 PredHel=0 Topology=o	0				2	0.632911	3.48101	2.21519	12.6582	2.21519	3.48101	5.6962	supercont1.92	1e-176	2373093	2374040	316	99	1	1	4	AE-contig_152	1e-175	300	1474	99	459	47	1466	51.6		conserved hypothetical protein 619 e-178	1e-178	AAEL003601-RA	316	316	99
			30.5 kDa
AE-260	AE-260	94468432	putative 30.5 kDa secreted protein	M	275	SIG	20-21	30.069	5.21	27.954	4.96	ExpAA=21.46 First60=20.80 PredHel=1 Topology=i5-27o	1	8	90.2	1.8	0	0	2.90909	2.90909	16.7273	2.90909	2.90909	5.81818	supercont1.280	1e-147	371593	372480	296	92	1	1	1	AE-contig_275	1e-151	271	1239	99	46	35	1239	55.1	1220	conserved hypothetical protein 534 e-152	1e-152	AAEL007780-RA	275	275	99
gi|61742033	AY951940	61742033	putative 30 kDa secreted protein	M	285	SIG	20-21	31.977	5.35	29.899	5.02	ExpAA=20.63 First60=20.21 PredHel=1 Topology=i5-27o	1	7.7	90.5	1.8	0	0	3.50877	3.85965	15.7895	3.85965	3.50877	7.36842	supercont1.280	1e-140	431242	431783	284	91	1	1	3	AE-contig_226	1e-117	297	1072	77	79	44	1026	55.8	1007	conserved hypothetical protein 512 e-146	1e-146	AAEL007776-RA	266	275	98
			9 kDa family
AE-257	AE-257	94468426	salivary secreted peptide with WWW domain	M	119	SIG	36-37	13.396	7.92	9.53	6.28	ExpAA=21.35 First60=21.35 PredHel=1 Topology=i13-35o	1	18.5	70.6	10.9	2	1.68067	7.56302	7.56302	17.6471	7.56303	7.56303	15.1261	supercont1.18	7e-62	1049537	1049842	102	99		5	2	AE-contig_259	1e-65	102	467	100	39	35	793	53.7	774	prokaryotic dna topoisomerase 30 0.16	0.16	AAEL007683-RA	37	1021	40
AE-216	AE-216	94468396	putative secreted peptide	M	102	SIG	20-21	10.569	8.74	8.513	6.12	ExpAA=0.14 First60=0.14 PredHel=0 Topology=o	0				6	5.88235	6.86275	12.7451	20.5882	12.7451	6.86275	19.6078	supercont1.18	2e-53	1055901	1055902	102	98		1	1	AE-contig_239	5e-57	102	458	99	42	30	823	53.3	804	hypothetical protein 208 3e-055	3e-55	AAEL000886-RA	102	102	98
			other Aedes specific polypeptides
AE-376	AE-376	94468530	putative salivary secreted peptide	M	60	SIG	21-22	6.461	5.01	4.334	5.02	ExpAA=22.43 First60=22.43 PredHel=1 Topology=i7-29o	1	36.7	51.7	11.7	0	0	10	1.66667	6.66667	1.66667	10	11.6667	supercont1.13	3e-22	1149396	1149545	50	100		11	1	AE-contig_432	1e-32	60	820	100	367	24	839	60.1	820	hypothetical protein 129 3e-031	3e-31	AAEL000657-RA	60	60	100
AE-156	AE-156	94468356	putative salivary secreted peptide with basic tail	M	120	SIG	26-27	13.158	5.57	10.436	5.34	ExpAA=7.13 First60=7.01 PredHel=0 Topology=o	0				0	0	9.16667	4.16667	10.8333	4.16667	9.16667	13.3333	supercont1.134	1e-57	1914700	1915146	149	77		1	1	AE-contig_171	2e-65	120	517	97	88	34	517	51.5	498	hypothetical protein 238 5e-064	5e-64	AAEL004899-RA	120	120	96
gi|18568314	AF466604	18568314	putative 18.6 kDa secreted protein	M	168	SIG	19-20	18.644	5.04	16.708	4.93	ExpAA=0.40 First60=0.40 PredHel=0 Topology=o	0				0	0	6.54762	2.38095	9.52381	2.38095	6.54762	8.92857	supercont1.293	8e-89	1185288	1185791	168	100	1	1	1	AE-contig_1	9e-92	168	699	100	58	324	699	55.8	680	conserved hypothetical protein 327 1e-090	1e-90	AAEL007986-RA	168	168	100
AE-2	AE-2	94468380	putative 18.6 kDa secreted protein - variant	M	168	SIG	19-20	18.586	4.95	16.67	5.03	ExpAA=4.98 First60=4.98 PredHel=0 Topology=o	0				0	0	7.14286	1.78571	10.7143	1.78571	7.14286	8.92857	supercont1.293	4e-86	1185288	1185791	168	97	1	1	1	AE-contig_2	1e-91	168	756	100	57	16	727	56.7	708	conserved hypothetical protein 318 6e-088	6e-88	AAEL007986-RA	168	168	97
gi|18568282	AY949618	18568282	putative 7.8 kDa secreted protein	M	95	SIG	25-26	10.75	8.74	7.84	8.56	ExpAA=18.00 First60=17.98 PredHel=1 Topology=i7-24o	1	17.9	74.7	7.4	0	0	9.47368	1.05263	10.5263	1.05263	9.47368	10.5263	supercont1.313	8e-48	328167	328168	93	95		3	1	AE-contig_133	2e-55	95	715	100	53	83	716	56.8	697	conserved hypothetical protein 201 3e-053	3e-53	AAEL008305-RA	95	95	97
AE-211	AE-211	94468390	PUTATIVE SALIVARY BASIC PEPTIDE 4.2K-1	M	62	SIG	23-24	6.473	10.22	3.979	10.71	ExpAA=17.39 First60=17.39 PredHel=1 Topology=o4-21i	1	27.4	6.5	66.1	2	3.22581	9.67742	1.6129	11.2903	1.6129	9.67742	11.2903	supercont1.313	1e-23	509610	509611	62	90		1	1	AE-contig_257	7e-30	62	429	100	97	39	399	55.6	380	hypothetical protein 117 1e-027	1e-27	AAEL008310-RA	62	62	96
AE-214	AE-214	94468394	proline rich peptide	M	165	SIG	25-26	18.132	9.25	15.663	9.32	ExpAA=7.10 First60=7.10 PredHel=0 Topology=o	0				9	5.45455	3.63636	10.9091	18.1818	10.9091	3.63636	14.5455	supercont1.348	7e-47	386924	387250	115	83		1	3	AE-contig_255	6e-96	165	750	100	195	33	762	54.9	743	hypothetical protein 341 9e-095	9e-95	AAEL008766-RB	165	165	100
AE-428	AE-428	94468568	putative salivary secreted peptide	M	107	SIG	28-29	11.557	6.53	8.552	4.72	ExpAA=0.41 First60=0.39 PredHel=0 Topology=o	0				1	0.934579	10.2804	5.60748	12.1495	5.60748	10.2804	15.8879	AAGE02017978	2e-54	30942	31262	107	97		1	1	AE-contig_487	2e-59	107	998	100	252	5	996	58.7	977
gi|42632615	AY536268	42632615	putative 8.7 kDa secreted protein	M	83	SIG	22-23	8.789	7.87	6.412	6.23	ExpAA=21.77 First60=21.77 PredHel=1 Topology=i5-27o	1	26.5	67.5	6	0	0	8.43374	7.22892	12.0482	7.22892	8.43373	15.6627	AAGE02018243	4e-35	26343	26654	104	76		1	1	AE-contig_157	9e-43	83	483	97	104	1	554	55.8		conserved hypothetical protein 160 1e-040	1e-40	AAEL010242-RA	83	83	96
AET-16630	AET-16630	94468752	putative secreted protein	M	122	SIG	28-29	13.623	5.89	10.628	5.63	ExpAA=11.11 First60=11.11 PredHel=0 Topology=o	0				7	5.73771	4.09836	13.1148	13.1148	13.1148	4.09836	17.2131	AAGE02020473	3e-68	17290	17655	122	100	1	1	1	AE-contig_881	4e-71	122	585	100	100	4	780	60.4	761	conserved hypothetical protein 41 9e-005	9e-05	AAEL011296-RA	67	94	32
AEA-1253	AEA-1253	94468646	putative secreted peptide similar to insulin-like growth factor	M	78	SIG	25-26	9.001	8.57	6.303	8.29	ExpAA=20.11 First60=20.11 PredHel=1 Topology=o4-23i	1	24.4	5.1	70.5	0	0	1.28205	0	11.5385	0	1.28205	1.28205	supercont1.19	5e-16	3686802	3686963	54	72		1	2	AE-contig_1253	6e-39	74	410	98	28	1	410	61.2	391	conserved hypothetical protein 32 0.035	0.035	AAEL004547-RA	86	148	26
Housekeeping products
Transporters
	v-ATPase subunits
AE-415	AE-415	94468560	Vacuolar ATPase subunit M9	M	98	SIG	19-20	10.753	6.37	8.899	6.43	ExpAA=43.70 First60=43.66 PredHel=2 Topology=i5-27o32-54i	2	44.9	5.1	50	1	1.02041	7.14286	10.2041	6.12245	10.2041	7.14286	17.3469	AAGE02019383	7e-25	32055	32201	49	97		1	3	AE-contig_476	3e-57	98	1050	100	65	44	1065	57.5		Vacuolar ATP synthase subunit H 209 1e-055	1e-55	AAEL010819-RB	98	98	98
AET-5847	AET-5847	94469240	Vacuolar H+-ATPase V1 sector, subunit F	M	127	CYT		14.14	5.75			ExpAA=0.02 First60=0.02 PredHel=0 Topology=o	0					0.787402	6.29921	4.72441	8.66142	4.72441	6.29921	11.0236	supercont1.58	1e-48	2703141	2703502	184	61	1	1	1	AE-contig_727	5e-70	127	592	99	73	37	817	53.7	798	vacuolar atp synthase subunit f 258 5e-070	5e-70	AAEL002464-RA	127	127	100
AET-4470	AET-4470	94469066	Vacuolar H+-ATPase V1 sector, subunit D	M	246	CYT		27.919	9.57			ExpAA=0.00 First60=0.00 PredHel=0 Topology=o	0					0	5.28455	1.62602	9.34959	1.62602	5.28455	6.91057	AAGE02017416	4e-60	59002	59367	122	99		53	3	AE-contig_863	1e-114	227	1168	93	122	51	1180	55.1		atp synthase subunit d 471 e-133	1e-133	AAEL009808-RA	246	246	100
AE-4139	AE-4139	94468556	Vacuolar H+-ATPase V0 sector, accessory subunit S1 (Ac45)	M	388	SIG	19-20	43.41	4.87	41.465	4.82	ExpAA=28.89 First60=6.60 PredHel=1 Topology=o342-364i	1	5.7	88.1	6.2	0	0	5.41237	4.12371	17.0103	4.12371	5.41237	9.53608	supercont1.280	0	145445	146407	321	100	1	1	3	AE-contig_1188	3e-91	164	1014	96	157	53	1493	51.8	1474	vacuolar atp synthase subunit S1 773 0.0	0	AAEL007777-RA	388	388	100
AET-575	AET-575	94469226	Vacuolar H+-ATPase V1 sector, subunit C	M	364	CYT		41.834	8.41			ExpAA=0.05 First60=0.00 PredHel=0 Topology=o	0					0	4.67033	2.47253	10.1648	2.47253	4.67033	7.14286	supercont1.145	1e-111	1436480	1436826	229	68	1	1	5	AE-contig_650	3e-51	94	577	100	289	48	2481	54.9		vacuolar atp synthase subunit c 582 e-167	1e-167	AAEL005173-RA	290	695	99
AET-6503	AET-6503	94469288	Vacuolar H+-ATPase V1 sector, subunit G	M	116	CYT		13.589	9.52			ExpAA=0.00 First60=0.00 PredHel=0 Topology=i	0					0	3.44828	0	7.75862	0	3.44828	3.44828	AAGE02025214	3e-40	1065	1066	115	70		1	1	AE-contig_1057	1e-61	116	852	100	149	29	892	51.6		vacuolar atp synthase subunit g 226 2e-060	2e-60	AAEL012819-RA	116	116	100
AET-492	AET-492	94469114	Vacuolar H+--ATPase V0 sector, subunit d	M	348	CYT		39.721	4.83			ExpAA=0.19 First60=0.00 PredHel=0 Topology=o	0					0	5.45977	4.02299	7.18391	4.02299	5.45977	9.48276	AAGE02019819	2e-93	7060	7569	170	100	1	41	2	AE-contig_573	2e-64	115	501	100	156	50	1744	50.1		vacuolar atp synthase subunit ac39 712 0.0	0	AAEL011025-RA	348	348	100
AET-460	AET-460	94469084	Vacuolar H+-ATPase V1 sector, subunit E	M	226	CYT		25.708	5.91			ExpAA=0.02 First60=0.00 PredHel=0 Topology=o	0					0	4.42478	1.76991	9.29204	1.76991	4.42478	6.19469	AAGE02022140	4e-66	44638	44819	176	67	1	8	3	AE-contig_530	1e-114	200	965	100	137	78	2349	58.7		vacuolar atp synthase subunit e 430 e-121	1e-121	AAEL012035-RA	226	226	100
gi|2454490	AF008924	2454490	Vacuolar H+-ATPase V0 sector, subunit c/c'	M	157	BL		16.052	9.22			ExpAA=91.77 First60=27.99 PredHel=4 Topology=o13-35i56-78o93-115i128-150o	4	56.1	22.3	21.7	0	0	14.6497	4.4586	8.28025	4.4586	14.6497	19.1083	supercont1.5	1e-30	120450	120451	75	90		27	2	AE-contig_568	9e-16	38	523	97	81	89	1875	54.6		Vacuolar ATP synthase 16 kDa proteolipid subunit 297 1e-081	1e-81	AAEL000291-RA	157	157	98
	Other transporters and storage proteins
gi|7576880	AF218314	7576880	aquaporin	M	249	CYT		26.125	6.4			ExpAA=131.05 First60=26.46 PredHel=6 Topology=i27-49o59-81i102-124o139-161i173-195o215-237i	6	53	18.1	28.9		0.401606	13.253	3.21285	12.4498	3.21285	13.253	16.4659	supercont1.89	3e-45	2028945	2029126	127	76		118	1	AE-contig_833	3e-38	206	1215	41	165	1	462	43.3		aquaporin-1 479 e-136	1e-136	AAEL003512-RA	243	244	98
AET-3896	AET-3896	94468982	aquaporin	M	264	CYT		27.958	6.2			ExpAA=123.36 First60=31.26 PredHel=6 Topology=i25-47o51-73i94-116o136-155i167-189o209-231i	6	48.9	16.7	34.5		0	12.1212	3.0303	10.6061	3.0303	12.1212	15.1515	supercont1.89	5e-98	2503786	2504496	237	79	1	60	1	AE-contig_1116	5e-98	212	1133	87	302	56	1560	57.2		aquaporin 531 e-152	1e-152	AAEL003550-RA	264	264	100
AET-4831	AET-4831	94469108	aquaporin 3	M	249	BL	35-36	26.495	6.5	22.984	6.55	ExpAA=132.03 First60=37.60 PredHel=6 Topology=i13-35o45-67i88-110o130-152i165-187o207-229i	6	53	20.1	26.9	1	0.401606	10.4418	4.81928	11.6466	4.81928	10.4418	15.261	supercont1.138	1e-135	1772449	1773051	201	90	1	1	2	AE-contig_833	1e-130	239	1215	94	135	43	1381	51.5		aquaporin 513 e-146	1e-146	AAEL005008-RC	249	249	100
AET-363	AET-363	94468938	carbonic anhydrase VII	M	379	SIG	24-25	44.577	9.22	41.751	8.99	ExpAA=0.08 First60=0.07 PredHel=0 Topology=o	0				0	0	5.5409	6.59631	12.9288	6.59631	5.5409	12.1372	AAGE02019522	0	55751	56472	353	100	1	27	1	AE-contig_416	1e-111	223	1075	88	342	18	1878	51.2		carbonic anhydrase 790 0.0	0	AAEL010893-RB	379	379	100
AE-9505	AE-9505	94468636	chloride channel	F	391	SIG	29-30	43.963	9.12	40.86	8.69	ExpAA=99.07 First60=22.40 PredHel=4 Topology=i13-35o86-108i121-143o163-185i	4	22.5	18.2	59.3	0	0	5.88235	5.6266	11.2532	5.6266	5.88235	11.509	supercont1.262	1e-173	58517	59122	202	88	1	1	2	AE-contig_1206	9e-42	82	583	97	13	16	1506	51.1		chloride channel protein 639 0.0	0	AAEL007547-RA	321	699	98
AET-565	AET-565	94469210	chloride intracellular channel	M	256	CYT		29.696	6.06			ExpAA=0.00 First60=0.00 PredHel=0 Topology=o	0					0	3.90625	4.6875	9.375	4.6875	3.90625	8.59375	supercont1.278	2e-60	1276613	1276614	84	97		23	4	AE-contig_642	2e-75	129	634	100	22	75	2431	57.9		chloride intracellular channel 485 e-138	1e-138	AAEL007761-RA	235	239	100
gi|19335676	L37082	19335676	ferritin heavy chain-like protein	M	209	SIG	26-27	23.774	5.64	20.982	5.63	ExpAA=8.16 First60=8.16 PredHel=0 Topology=o	0				1	0.478469	5.26316	1.91388	9.09091	1.91388	5.26316	7.17703	supercont1.252	2e-60	580875	581573	233	58	1	31	1	AE-contig_435	1e-118	209	1251	99	231	207	1322	53.3		ferritin subunit 1, 411 e-115	1e-115	AAEL007385-RB	209	208	98
gi|37727747	AY171561	37727747	ferritin light-chain-like precursor	M	221	SIG	19-20	25.056	5.37	23.068	5.16	ExpAA=0.03 First60=0.03 PredHel=0 Topology=o	0				0	0	6.78733	0.904977	12.6697	0.904977	6.78733	7.69231	supercont1.252	1e-110	571451	571992	295	73	1	1	1	AE-contig_345	1e-126	221	1009	100	188	149	1088	52.1		secreted ferritin G subunit precursor, putative 439 e-124	1e-124	AAEL007383-RD	221	221	99
AE-4323	AE-4323	94468572	Mitochondrial carrier protein PET	M	285	CYT		30.965	9.91			ExpAA=117.42 First60=25.63 PredHel=4 Topology=o15-37i58-80o188-210i249-271o	4	30.9	48.1	21.1		0.701754	9.47368	3.50877	16.1404	3.50877	9.47368	12.9825	supercont1.179	1e-131	1417000	1417361	228	100	1	1	3	AE-contig_1194	2e-63	204	991	68	197	46	1962	53.3		mitochondrial carrier protein 559 e-160	1e-160	AAEL005911-RA	285	285	99
AET-526	AET-526	94469154	Mitochondrial solute carrier protein	M	315	CYT		33.961	9.62			ExpAA=67.83 First60=18.53 PredHel=3 Topology=o10-32i217-239o286-308i	3	21	18.1	61		0.634921	10.1587	4.12698	10.4762	4.12698	10.1587	14.2857	AAGE02020437	8e-44	123010	123357	116	81		1	6	AE-contig_609	1e-55	106	631	96	239	41	1582	58.9		mitochondrial glutamate carrier protein 622 e-179	1e-179	AAEL011276-RA	315	315	99
AET-2852	AET-2852	94468842	Porin/voltage-dependent anion-selective channel protein	M	281	CYT		30.634	8.63			ExpAA=0.00 First60=0.00 PredHel=0 Topology=o	0					0	11.032	1.42349	14.5907	1.42349	11.032	12.4555	supercont1.44	5e-98	694756	695117	212	86	1	1	2	AE-contig_822	1e-121	195	941	97	81	108	1418	52.2	1399	voltage-dependent anion-selective channel 571 e-163	1e-163	AAEL001872-RA	281	282	100
AET-604	AET-604	94469264	sideroflexin	M	322	CYT		36.446	9.2			ExpAA=89.16 First60=0.00 PredHel=3 Topology=o143-165i226-245o265-287i	3	19.6	50.6	29.8		0	4.96894	5.59006	12.4224	5.59006	4.96894	10.559	AAGE02017411	4e-92	53425	53606	124	95		50	4	AE-contig_686	1e-136	236	1091	99	205	29	1579	60.1	1560	sideroflexin 1,2,3 649 0.0	0	AAEL009810-RA	322	322	100
AET-8132	AET-8132	94469348	transporter- Ferric reductase-like protein	M	140	SIG	36-37	15.33	9.62	11.531	10.03	ExpAA=79.50 First60=39.74 PredHel=4 Topology=i12-29o33-52i65-87o92-109i	4	53.6	6.4	40	2	1.42857	12.8571	2.85714	7.14286	2.85714	12.8571	15.7143	AAGE02019525	1e-44	28230	28231	89	98		1	2	AE-contig_1038	5e-76	140	1190	99	377	8	877	57.2		conserved hypothetical protein 276 1e-075	1e-75	AAEL010895-RB	140	140	100
Signal transduction
AET-6261	AET-6261	94469282	Membrane glycoprotein LIG-1	M	389	CYT		43.655	8.78			ExpAA=0.00 First60=0.00 PredHel=0 Topology=o	0					0	3.3419	2.82776	16.9666	2.82776	3.3419	6.16967	AAGE02018024	0	14463	15629	389	96	2	1	3	AE-contig_843	1e-134	227	1336	100	116	19	1793	59.1		mitotic protein phosphatase 1 regulator, putative 737 0.0	0	AAEL010125-RA	389	389	96
AET-14154	AET-14154	94468716	Zinc-binding protein of the histidine triad (HIT) family	M	127	CYT		13.95	6.14			ExpAA=0.00 First60=0.00 PredHel=0 Topology=o	0					0.787402	7.87402	5.51181	5.51181	5.51181	7.87402	13.3858	AAGE02022461	5e-65	3411	3860	150	84	1	1	1	AE-contig_807	2e-71	127	533	99	82	11	537	52.9	518	protein kinase C inhibitor, putative 260 1e-070	1e-70	AAEL012200-RA	127	127	100
AET-605	AET-605	94469266	rho GDP dissociation inhibitor	M	200	CYT		23.126	5.08			ExpAA=0.00 First60=0.00 PredHel=0 Topology=o	0					1	4.5	5	10	5	4.5	9.5	AAGE02024396	1e-61	9540	9721	121	80		1	2							44	2592	60.5		rho guanine dissociation factor 404 e-113	1e-113	AAEL012996-RA	200	200	100
AE-2850	AE-2850	94468452	G protein beta subunit-like protein	M	311	CYT		34.908	8.03			ExpAA=0.00 First60=0.00 PredHel=0 Topology=o	0					0	6.43087	3.53698	16.7203	3.53698	6.43087	9.96785	AAGE02024661	1e-122	32884	33504	207	99	1	1	4	AE-contig_1244	2e-38	102	420	71	1	118	1199	47		receptor for activated protein kinase c (rack1) 655 0.0	0	AAEL013069-RA	311	311	100
AET-452	AET-452	94469070	RAB protein	M	203	CYT		23.172	8.91			ExpAA=0.08 First60=0.07 PredHel=0 Topology=o	0					0	5.91133	0.492611	12.3153	0.492611	5.91133	6.40394	AAGE02026101	2e-89	55786	55967	131	79		17	3	AE-contig_403	1e-103	204	1089	91	273	41	1153	59.3	1134	ras-related protein Rab, putative 406 e-114	1e-114	AAEL013620-RA	203	203	100
AET-8547	AET-8547	94469360	Neurexin domain containing protein	M	128	SIG	24-25	14.373	8.64	11.622	8.41	ExpAA=18.56 First60=18.56 PredHel=1 Topology=o5-22i	1	13.3	3.9	82.8	0	0	9.375	3.90625	10.9375	3.90625	9.375	13.2812	supercont1.1294	3e-49	49392	49727	112	81		17	1	AE-contig_1128	6e-62	117	1006	91	462	18	1330	54.9		hypothetical protein 283 9e-078	9e-78	AAEL014852-RA	128	128	100
AET-4828	AET-4828	94469106	syndecan binding protein	M	333	CYT		36.225	7.76			ExpAA=14.27 First60=0.00 PredHel=0 Topology=o	0					0.3003	7.20721	4.8048	11.1111	4.8048	7.20721	12.012	supercont1.154	6e-98	49183	49737	185	99	1	1	2	AE-contig_883	2e-94	247	1115	77	388	31	1612	56.1		syntenin 644 0.0	0	AAEL005391-RB	333	331	99
AET-410	AET-410	55244362	calmodulin	M	149	CYT		16.832	4.09			ExpAA=0.00 First60=0.00 PredHel=0 Topology=o	0					0	7.38255	1.34228	12.0805	1.34228	7.38255	8.72483	supercont1.178	4e-45	1603966	1604403	146	55		2	2	AE-contig_385	8e-46	124	1271	77	559	107	2469	58.4		calmodulin 296 2e-081	2e-81	AAEL012326-RA	149	149	100
AET-4555	AET-4555	94469076	Ca2+-binding protein Regucalcin/SMP30	M	338	SIG	31-32	37.036	5.18	33.756	5.09	ExpAA=20.47 First60=20.45 PredHel=1 Topology=i9-31o	1	6.5	90.8	2.7	1	0.295858	10.6509	5.02959	11.2426	5.02959	10.6509	15.6805	supercont1.21	1e-169	2651605	2652146	275	92	1	17	3	AE-contig_713	2e-89	153	904	98	277	37	1808	55		anterior fat body protein 678 0.0	0	AAEL001020-RA	338	338	99
AET-5411	AET-5411	94469184	WD40 repeat protein	M	331	CYT		37.053	5.19			ExpAA=0.04 First60=0.02 PredHel=0 Topology=o	0					0	8.1571	3.32326	15.1057	3.32326	8.1571	11.4804	supercont1.210	0	1183884	1184425	295	100	1	1	2	AE-contig_1154	2e-30	61	435	96	134	34	1172	48.5		THO complex, putative 693 0.0	0	AAEL006547-RA	331	331	100
AET-4267	AET-4267	94469028	cAMP-dependent protein kinase catalytic subunit (PKA)	M	353	CYT		40.713	8.78			ExpAA=0.97 First60=0.00 PredHel=0 Topology=o	0					0	5.94901	3.96601	9.91501	3.96601	5.94901	9.91501	supercont1.247	0	1526305	1527363	353	100	1	1	1	AE-contig_471	2e-79	209	1118	74	424	36	2185	61.6		camp-dependent protein kinase catalytic subunit 721 0.0	0	AAEL007293-RA	353	353	100
AET-5874	AET-5874	94469244	Serine/threonine kinase receptor-associated protein	M	328	CYT		35.971	6			ExpAA=0.00 First60=0.00 PredHel=0 Topology=o	0					1.52439	8.84146	3.04878	17.0732	3.04878	8.84146	11.8902	supercont1.251	1e-164	1449463	1450128	222	100	1	39	2	AE-contig_750	2e-82	128	1316	100	445	19	1575	58.5		serine-threonine kinase receptor-associated protei	0	AAEL007382-RB	328	329	100
AET-3712	AET-3712	94468954	Membrane glycoprotein LIG-1	M	508	SIG	16-17	58.498	4.82	56.832	4.84	ExpAA=0.02 First60=0.02 PredHel=0 Topology=o	0				0	0	3.93701	2.16535	12.5984	2.16535	3.93701	6.10236	supercont1.32	0	427343	428604	504	98	2	5	3	AE-contig_1078	1e-121	185	932	99	73	64	2696	55.5		conserved hypothetical protein 988 0.0	0	AAEL001420-RA	508	508	99
AET-505a	AET-505a	94469126	CALCYPHOSINE-LIKE - calmodulin domain	M	215	CYT		24.045	4.95			ExpAA=0.01 First60=0.00 PredHel=0 Topology=o	0					0.465116	7.44186	1.39535	14.4186	1.39535	7.44186	8.83721	supercont1.328	1e-81	709134	709898	255	69	1	1	1	AE-contig_588	2e-65	123	603	99	232	22	1201	54		calcyphosine/tpp 422 e-119	1e-119	AAEL008489-RA	215	215	100
AET-523	AET-523	94469146	tyrosine 3-monooxygenase/tryptophan 5-monooxygenase activation protein, epsilon polypeptide	M	226	CYT		25.921	9.6			ExpAA=0.00 First60=0.00 PredHel=0 Topology=o	0					0	14.1593	4.42478	6.63717	4.42478	14.1593	18.5841	supercont1.38	1e-98	385566	386126	191	89	1	10	1	AE-contig_602	3e-41	75	616	97	392	2	670	54.9		nuclear transcription factor, x-box binding 1 (nfx1) 360 e-100	1e-100	AAEL001636-RA	191	983	89
AET-3672	AET-3672	94468946	Serine/threonine specific proteinphosphatase PP1, catalytic subunit	M	327	CYT		37.345	5.93			ExpAA=0.00 First60=0.00 PredHel=0 Topology=o	0					0.30581	7.95107	4.89297	7.95107	4.89297	7.95107	12.844	supercont1.386	4e-95	267941	268234	98	97		63	4	AE-contig_388	1e-155	240	1037	96	1	57	1510	61.7	1491	protein phosphatase-1 683 0.0	0	AAEL009275-RA	327	327	100
AET-8714	AET-8714	94469366	Nuclear distribution protein NUDC	M	325	CYT		37.463	5.39			ExpAA=0.02 First60=0.02 PredHel=0 Topology=o	0					0.615385	4.92308	4.30769	9.53846	4.30769	4.92308	9.23077	supercont1.39	1e-110	44832	45392	187	99	1	1	4	AE-contig_944	1e-163	310	1297	92	159	1	1297	50		nuclear movement protein nudc 650 0.0	0	AAEL001682-RA	325	325	99
AET-3581	AET-3581	94468928	Protein containing BTB/POZ and Kelch domains, involved in regulatory/signal transduction processes	M	126	CYT		14.497	7.73			ExpAA=0.00 First60=0.00 PredHel=0 Topology=o	0					0	3.1746	3.96825	14.2857	3.96825	3.1746	7.14286	supercont1.41	1e-34	800367	800368	117	55		1	1	AE-contig_967	4e-71	126	1095	100	355	63	1880	60.3		abrupt protein 258 5e-070	5e-70	AAEL010244-RB	126	126	100
gi|55982005	AY741678	55982005	Ras-related protein R-Ras2	M	228	CYT		25.82	7.67			ExpAA=2.50 First60=2.45 PredHel=0 Topology=o	0					0.438597	8.77193	5.70176	10.9649	5.70175	8.77193	14.4737	supercont1.49	5e-65	2730466	2730873	144	78		37	2	AE-contig_1274	1e-134	228	1015	100	187	1	1015	54.2		ras 337 2e-093	2e-93	AAEL002119-RA	210	203	85
gi|60459960	AY870331	60459960	AMPK-beta subunit	M	295	CYT		32.87	5.72			ExpAA=0.06 First60=0.00 PredHel=0 Topology=o	0					0.677966	9.15254	8.47458	12.2034	8.47458	9.15254	17.6271	supercont1.51	2e-97	2912250	2912765	172	98	1	1	3	AE-contig_546	1e-115	240	981	83	154	33	1422	51.2		5-amp-activated protein kinase, beta subunit 611 e-175	1e-175	AAEL002216-RB	297	297	98
AET-560	AET-560	94469202	Growth and transformation-dependent protein - many apparent splice variants	M	160	BL		18.214	9.72			ExpAA=18.83 First60=0.00 PredHel=1 Topology=i107-126o	1	11.9	21.3	66.9	10	6.25	3.125	4.375	15.625	4.375	3.125	7.5	supercont1.54	2e-45	2939810	2939811	91	100		1	3	AE-contig_645	1e-89	160	629	100	53	42	1032	53.5	1013	conserved hypothetical protein 320 2e-088	2e-88	AAEL002350-RA	160	161	100
AET-18385	AET-18385	94468766	Ras suppressor protein	M	190	CYT		21.236	5.73			ExpAA=0.00 First60=0.00 PredHel=0 Topology=o	0					0	5.26316	6.31579	10	6.31579	5.26316	11.5789	supercont1.63	3e-38	1250172	1250444	91	85		60	2	AE-contig_1029	1e-104	190	1020	97	286	1	1020	52.1		ras suppressor protein 1, rsu1 329 3e-091	3e-91	AAEL002678-RA	169	272	98
AET-12321	AET-12321	94468710	Zinc-binding protein of the histidine triad (HIT) family	M	157	CYT		17.299	9.18			ExpAA=0.00 First60=0.00 PredHel=0 Topology=o	0					2.54777	10.1911	8.9172	9.55414	8.9172	10.1911	19.1083	supercont1.65	1e-87	562793	562974	157	99	1	1	1	AE-contig_964	1e-88	157	634	98	68	9	634	49.8	615	protein kinase C inhibitor, putative 323 2e-089	2e-89	AAEL002722-RA	157	157	99
AET-7746-	AET-7746-	94469336	Ca2+ binding protein, contains EF-hand motifs	H	201	SIG	20-21	23.461	9.58	21.389	9.64	ExpAA=0.26 First60=0.12 PredHel=0 Topology=o	0				0	0	4.47761	3.9801	10.9453	3.9801	4.47761	8.45771	supercont1.71	2e-43	582824	583366	182	50	1	4	1	AE-contig_855	3e-99	184	986	97	86	7	704	49.1		conserved hypothetical protein 239 4e-064	4e-64	AAEL011306-RA	121	379	99
AET-596	AET-596	94469258	Opsin	M	381	ANC		42.588	7.06			ExpAA=153.02 First60=3.40 PredHel=7 Topology=o57-79i91-113o128-150i170-192o217-239i284-306o316-338i	7	40.4	28.1	31.5		1.83727	4.72441	5.77428	15.4856	5.77428	4.72441	10.4987	supercont1.75	2e-91	1357704	1358588	299	54	1	83	1	AE-contig_673	1e-36	77	392	90	148	18	1493	54.3		ultraviolet-sensitive opsin 780 0.0	0	AAEL009615-RA	381	381	100
AET-5374	AET-5374	94469172	ADP-ribosylation factor-like 6 interacting protein 2 isoform 2	M	200	CYT		22.3	8.44			ExpAA=42.96 First60=0.00 PredHel=2 Topology=i79-101o106-128i	2	22	2.5	75.5		0	8	2	13	2	8	10	supercont1.77	1e-57	281785	282072	96	98		1	4	AE-contig_943	4e-08	26	644	96	14	27	1493	49.1		atlastin 399 e-112	1e-112	AAEL003109-RA	200	548	99
AET-6433	AET-6433	94469286	Ras family small GTPase	M	217	CYT		24.212	9.1			ExpAA=0.03 First60=0.03 PredHel=0 Topology=o	0					0.46083	5.52995	4.14747	17.9724	4.14747	5.52995	9.67742	supercont1.98	1e-50	1779725	1780027	101	99		1	3	AE-contig_898	1e-122	217	1158	100	136	27	1444	57.3		kappa b-ras 429 e-121	1e-121	AAEL003817-RA	217	217	100
AE-285	AE-285	94468450	Defender against cell death	M	112	CYT		12.6	8.65			ExpAA=52.69 First60=28.99 PredHel=2 Topology=i28-50o55-74i	2	36.6	4.5	58.9		0	6.25	3.57143	11.6071	3.57143	6.25	9.82143	supercont1.51	2e-34	2899015	2899221	69	100		1	2	AE-contig_333	4e-63	112	732	100	143	54	825	52.7		oligosaccharyl transferase, subunit, putative 231 5e-062	5e-62	AAEL002183-RA	112	112	100
AET-2991	AET-2991	94468866	Death-associated protein 1	M	99	CYT		10.573	9.45			ExpAA=0.00 First60=0.00 PredHel=0 Topology=o	0					3.0303	6.06061	12.1212	10.101	12.1212	6.06061	18.1818	supercont1.104	7e-25	200410	200571	54	100		15	2	AE-contig_992	3e-54	99	815	98	120	13	900	61.3		conserved hypothetical protein 203 9e-054	9e-54	AAEL003986-RE	99	99	100
gi|45479593	AY559037	45479593	inhibitor of apoptosis-1 like protein	M	401	CYT		44.542	5.27			ExpAA=0.00 First60=0.00 PredHel=0 Topology=o	0					5.48628	4.98753	6.48379	18.7032	6.48379	4.98753	11.4713	supercont1.368	0	1154642	1155844	401	99	1	1	1	AE-contig_1215	2e-40	72	612	100	5	15	1100	55.8		inhibitor of apoptosis 1, diap1 827 0.0	0	AAEL009074-RA	401	401	99
AET-323	AET-323	94468894	Bax-mediated apoptosis inhibitor TEGT/BI-1	M	239	CYT		26.356	9.25			ExpAA=125.73 First60=23.47 PredHel=6 Topology=i27-49o53-75i82-104o114-136i143-165o169-188i	6	54	7.5	38.5		0	8.3682	1.25523	13.8075	1.25523	8.3682	9.62343	supercont1.42	8e-79	2204026	2204499	158	96	1	18	2	AE-contig_497	1e-118	200	1284	98	241	48	1391	59	1372	bax inhibitor 466 e-132	1e-132	AAEL001779-RA	239	240	100
AET-4549	AET-4549	94469074	juvenile hormone esterase binding protein	M	284	CYT		32.395	8.58			ExpAA=0.03 First60=0.00 PredHel=0 Topology=o	0					0.704225	6.33803	5.6338	13.0282	5.6338	6.33803	11.9718	supercont1.242	1e-105	1039297	1039722	142	100		1	4	AE-contig_1098	7e-90	167	695	96	11	42	1121	53.1		conserved hypothetical protein 573 e-164	1e-164	AAEL007196-RA	284	284	100
AET-15104	AET-15104	94468732	3 beta hydroxysteroid dehydrogenase	G	375	CYT		42.544	9.09			ExpAA=20.99 First60=0.00 PredHel=1 Topology=o281-300i	1	5.1	74.9	20		0	5.86667	6.4	9.33333	6.4	5.86667	12.2667	supercont1.15	1e-113	922034	922395	202	100	1	174	1	AE-contig_853	1e-129	301	1037	80	53	7	1381	49	1362	hydroxysteroid dehydrogenase 762 0.0	0	AAEL000733-RB	375	413	99
gi|56684619	AY736002	56684619	GABA (A) receptor associated protein	M	118	CYT		14.061	7.9			ExpAA=1.62 First60=0.00 PredHel=0 Topology=o	0					0	4.23729	6.77966	6.77966	6.77966	4.23729	11.0169	supercont1.240	2e-40	654863	654864	66	98		1	3	AE-contig_401	2e-67	118	1023	100	114	1	1023	60.8		gaba(a) receptor-associated protein 244 7e-066	7e-66	AAEL007162-RA	118	118	99
AET-407	AET-407	94469006	farnesoic acid O-methyltransferase	M	144	CYT		15.391	4.89			ExpAA=0.00 First60=0.00 PredHel=0 Topology=o	0					1.38889	13.1944	6.94444	8.33333	6.94444	13.1944	20.1389	supercont1.148	9e-83	1749620	1750048	143	100		2	2	AE-contig_467	3e-86	144	926	100	143	23	925	52.3		conserved hypothetical protein 308 5e-085	5e-85	AAEL005270-RA	144	144	100
AET-6793	AET-6793	94469308	Isopentenyl pyrophosphate:dimethylallyl pyrophosphate isomerase	M	244	CYT		28.527	7.18			ExpAA=0.00 First60=0.00 PredHel=0 Topology=o	0					0	4.5082	3.27869	9.01639	3.27869	4.5082	7.78689	supercont1.191	1e-57	1345412	1345750	113	93		1	3	AE-contig_1039	6e-96	164	821	99	230	25	1193	51.6		isopentenyl-diphosphate delta isomerase 502 e-143	1e-143	AAEL006144-RA	244	244	100
AET-4313	AET-4313	94469034	farnesoic acid o-methyltransferase-like protein	M	297	CYT		31.727	4.43			ExpAA=0.03 First60=0.00 PredHel=0 Topology=o	0					0.3367	11.1111	7.07071	9.42761	7.07071	11.1111	18.1818	supercont1.244	1e-169	1482747	1483468	312	93	1	6	1	AE-contig_1028	1e-120	223	839	91	169	47	1314	50.2	1295	conserved hypothetical protein 619 e-178	1e-178	AAEL007236-RA	297	297	100
AET-1950	AET-1950	94468778	NICE-3 family member involved in epithelium differentiation - another isoform exists	M	290	SIG	19-20	32.88	9.18	30.988	9.35	ExpAA=23.10 First60=22.74 PredHel=1 Topology=o5-27i	1	7.6	1.7	90.7	1	0.344828	8.27586	5.17241	11.0345	5.17241	8.27586	13.4483	supercont1.349	1e-143	295140	295526	129	83		1	4	AE-contig_701	1e-114	236	1287	87	157	15	1085	54.5		nice-3 583 e-167	1e-167	AAEL008803-RA	290	315	99
Transcription factor
AET-510	AET-510	94469132	Activating transcription factor 4	M	405	CYT		44.929	4.64			ExpAA=0.02 First60=0.00 PredHel=0 Topology=o	0					0.246914	7.16049	7.40741	13.0864	7.40741	7.16049	14.5679	AAGE02023568	0	1453	2174	323	98	4	83	1	AE-contig_419	1e-125	274	987	82	21	64	2592	52.5		conserved hypothetical protein 411 e-115	1e-115	AAEL012671-RA	256	217	83
AE-8429	AE-8429	94468626	C2H2-type Zn-finger protein	M	442	CYT		50.529	8.26			ExpAA=0.00 First60=0.00 PredHel=0 Topology=o	0					0.226244	5.42986	3.61991	15.6109	3.61991	5.42986	9.04977	supercont1.289	4e-36	45351	45566	72	98		1	16	AE-contig_1196	1e-139	313	1012	82	7	9	1462	54.1		zinc finger protein 192 2e-049	2e-49	AAEL007921-RA	473	946	28
AE-10429	AE-10429	94468332	CCAAT-binding factor, subunit A (HAP3)	M	184	CYT		20.774	5.13			ExpAA=0.00 First60=0.00 PredHel=0 Topology=o	0					0.543478	7.06522	4.34783	14.6739	4.34783	7.06522	11.413	supercont1.129	4e-88	500378	501238	287	63	1	1	1	AE-contig_1210	2e-26	66	946	84	113	10	704	58		ccaat-binding transcription factor subunit a 379 e-106	1e-106	AAEL004744-RA	184	184	100
AET-5846	AET-5846	94469236	possible transcription factor	M	144	CYT		16.107	6.62			ExpAA=0.00 First60=0.00 PredHel=0 Topology=i	0					6.25	8.33333	5.55556	15.9722	5.55556	8.33333	13.8889	AAGE02021157	7e-83	4392	4823	144	100		1	1	AE-contig_789	6e-82	139	921	99	221	30	1162	55.3		hypothetical protein 295 3e-081	3e-81	AAEL011665-RA	139	146	100
AET-5846a	AET-5846a	94469238	possible transcription factor	M	146	CYT		16.247	6.44			ExpAA=0.00 First60=0.00 PredHel=0 Topology=i	0					6.16438	8.21918	6.16438	15.7534	6.16438	8.21918	14.3836	AAGE02021157	2e-79	4407	4823	139	100		8	1	AE-contig_789	7e-86	146	921	99	200	30	1162	55.3		hypothetical protein 308 4e-085	4e-85	AAEL011665-RA	146	146	100
AE-408	AE-408	94468550	transcription factor BTF3a	M	156	CYT		17.123	6.32			ExpAA=0.00 First60=0.00 PredHel=0 Topology=o	0					1.28205	5.76923	4.48718	12.8205	4.48718	5.76923	10.2564	supercont1.1345	5e-82	102775	102956	156	100	1	1	1	AE-contig_380	5e-85	156	1103	100	81	191	1140	54.8	1121	transcription factor btf3 304 8e-084	8e-84	AAEL012271-RA	156	156	100
AET-3488	AET-3488	94468910	Transcription factor MBF1	M	147	CYT		16.216	10			ExpAA=0.00 First60=0.00 PredHel=0 Topology=o	0					1.36054	7.48299	4.7619	12.9252	4.7619	7.48299	12.2449	supercont1.348	1e-23	847374	847553	60	88		1	3	AE-contig_1149	7e-82	147	1038	100	288	1	1038	50		multiprotein bridging factor, putative 294 1e-080	1e-80	AAEL008768-RA	147	147	100
AET-4592	AET-4592	94469082	Upstream transcription factor 2/L-myc-2	M	195	CYT		22.077	5.76			ExpAA=0.00 First60=0.00 PredHel=0 Topology=o	0					0	7.17949	0.512821	14.359	0.512821	7.17949	7.69231	AAGE02022560	2e-32	16137	16138	64	92		57	3	AE-contig_983	1e-109	195	1205	98	230	37	2270	58.7		bhlhzip transcription factor max/bigmax 389 e-109	1e-109	AAEL012237-RA	195	195	100
AE-12110	AE-12110	94468344	Zinc finger protein 70 - transcription factor	M	198	CYT		22.322	9.26			ExpAA=0.00 First60=0.00 PredHel=0 Topology=o	0					8.58586	3.53535	12.6263	17.6768	12.6263	3.53535	16.1616	supercont1.136	2e-63	288725	288997	91	98		1	4	AE-contig_1192	8e-58	176	925	63	390	8	800	56.1		zinc finger protein 216 6e-057	6e-57	AAEL004940-RA	95	350	100
Nuclear regulation
gi|56684621	AY736003	56684621	histone H1 gamma-like protein	M	279	CYT		29.529	10.61			ExpAA=0.04 First60=0.00 PredHel=0 Topology=o	0					0.358423	10.3943	6.09319	12.5448	6.09319	10.3943	16.4875	AAGE02021811	1e-109	21615	22394	267	82	1	1	2	AE-contig_1270	1e-159	279	1039	100	86	1	1039	50.2		histone H1, putative 382 e-107	1e-107	AAEL011906-RA	197	201	98
AE-461	AE-461	94468590	DNA-bridging protein BAF	M	90	CYT		10.032	4.96			ExpAA=0.00 First60=0.00 PredHel=0 Topology=i	0					2.22222	7.77778	2.22222	8.88889	2.22222	7.77778	10	supercont1.342	2e-43	1019105	1019248	48	100		1	2	AE-contig_532	1e-51	90	704	100	237	51	708	56.6	689	barrier-to-autointegration factor, putative 192 3e-050	3e-50	AAEL008692-RA	90	90	100
AET-11529	AET-11529	94468692	SIP1, Survival motor neuron (SMN) interacting protein 1	M	257	CYT		30.11	5.59			ExpAA=10.95 First60=0.00 PredHel=0 Topology=o	0					0	3.11284	6.22568	7.00389	6.22568	3.11284	9.33852	supercont1.219	1e-103	1295098	1295459	182	100	1	1	2	AE-contig_781	1e-131	216	1079	99	156	5	1079	49.1		conserved hypothetical protein 529 e-151	1e-151	AAEL006735-RA	257	257	100
AET-482	AET-482	94469104	Component of the U4/U6.U5 snRNP/mitosis protein DIM1	M	142	CYT		16.834	5.53			ExpAA=0.01 First60=0.00 PredHel=0 Topology=o	0					0	4.92958	3.52113	7.74648	3.52113	4.92958	8.4507	supercont1.204	7e-76	1093082	1093429	116	100		1	2	AE-contig_560	2e-71	124	486	99	114	14	783	57.2		mitosis protein dim1 299 2e-082	2e-82	AAEL006401-RA	142	142	100
gi|45934573	AY552060	45934573	nuclear transport factor 2	M	130	CYT		14.561	5.14			ExpAA=0.02 First60=0.00 PredHel=0 Topology=o	0					0	6.92308	5.38462	8.46154	5.38462	6.92308	12.3077	supercont1.2326	3e-20	1072	1253	125	38	1	34	2	AE-contig_1198	7e-74	130	790	100	286	7	886	50.8		conserved hypothetical protein 267 1e-072	1e-72	AAEL009772-RC	130	130	100
AE-12430	AE-12430	94468346	zinc finger protein	M	409	CYT		45.751	9.22			ExpAA=0.05 First60=0.00 PredHel=0 Topology=o	0					0	5.62347	4.15648	13.6919	4.15648	5.62347	9.77995	supercont1.171	1e-121	168099	168460	216	99	1	194	1	AE-contig_1271	1e-89	156	870	97	161	8	1465	55.4		conserved hypothetical protein 824 0.0	0	AAEL005717-RA	409	408	99
AET-538	AET-538	94469174	Replication factor C, subunit RFC4	M	357	CYT		39.864	7.5			ExpAA=0.01 First60=0.00 PredHel=0 Topology=o	0					0.840336	6.44258	3.64146	13.4454	3.64146	6.44258	10.084	supercont1.221	1e-176	1717402	1718123	340	93	1	1	2	AE-contig_619	4e-98	181	642	97	23	18	1304	52.9		replication factor C, 37-kDa subunit, putative 712 0.0	0	AAEL006788-RA	357	358	100
AE-10233	AE-10233	94468330	PA26-T3 nuclear protein-like protein	M	349	CYT		40.804	5.97			ExpAA=0.84 First60=0.24 PredHel=0 Topology=o	0					0	3.72493	3.4384	10.0287	3.4384	3.72493	7.16332	supercont1.58	1e-121	630834	631640	269	82	1	1	2	AE-contig_1189	9e-70	123	966	100	1	12	1768	50.7		P53 regulated pa26 nuclear protein sestrin 721 0.0	0	AAEL002487-RA	349	349	100
gi|45934575	AY552061	45934575	MND1 domain containing protein	M	179	CYT		20.914	9.52			ExpAA=0.00 First60=0.00 PredHel=0 Topology=o	0					0	4.46927	1.11732	12.2905	1.11732	4.46927	5.58659	AAGE02024123	4e-82	4857	5192	112	99	1	1	2	AE-contig_1201	6e-99	179	865	100	153	17	966	60.2		meiotic coiled-coil protein, putative 335 6e-093	6e-93	AAEL012895-RA	178	208	96
AET-3489	AET-3489	94468912	Nucleosome assembly protein NAP-1	M	395	CYT		45.631	4.61			ExpAA=0.00 First60=0.00 PredHel=0 Topology=o	0					0.506329	5.06329	5.06329	9.36709	5.06329	5.06329	10.1266	supercont1.163	1e-132	31941	32663	241	96	1	1	2	AE-contig_1011	1e-79	140	753	99	199	71	2080	57.7		nucleosome assembly protein 810 0.0	0	AAEL005567-RA	395	395	100
AET-4896	AET-4896	94469112	Histone chaperone involved in gene silencing	M	221	CYT		24.757	4.37			ExpAA=0.00 First60=0.00 PredHel=0 Topology=o	0					1.80995	5.42986	5.88235	13.5747	5.88235	5.42986	11.3122	AAGE02024001	1e-125	12196	12858	221	100	2	1	1	AE-contig_716	1e-81	144	871	99	283	11	1324	52.1		anti-silencing protein 449 e-127	1e-127	AAEL012830-RA	221	221	100
AET-1848	AET-1848	94468770	Nucleosome-binding factor SPN, POB3 subunit	M	112	CYT		12.679	9.38			ExpAA=0.00 First60=0.00 PredHel=0 Topology=o	0					0	8.92857	2.67857	8.03571	2.67857	8.92857	11.6071	supercont1.55	1e-58	2760908	2761243	112	99		1	1	AE-contig_835	8e-62	112	1059	99	188	2	664	52.3		high mobility group non-histone protein, putative 229 1e-061	1e-61	AAEL011414-RB	112	112	100
Transcription machinery
AET-1532	AET-1532	94468736	DNA-directed RNA polymerase, subunit RPB10	M	67	CYT		7.667	7.65			ExpAA=0.00 First60=0.00 PredHel=0 Topology=o	0					0	8.95522	2.98508	2.98507	2.98507	8.95522	11.9403	AAGE02030513	5e-29	80600	80716	39	89		1	2	AE-contig_801	8e-37	67	437	100	132	2	437	59	418	RNA polymerase II subunit Rpb10, putative 143 1e-035	1e-35	AAEL014831-RA	67	67	100
AET-11120	AET-11120	94468684	RNA polymerase II subunit 9	M	128	CYT		15.002	5.17			ExpAA=0.00 First60=0.00 PredHel=0 Topology=o	0					2.34375	3.125	5.46875	8.59375	5.46875	3.125	8.59375	supercont1.43	2e-65	1266671	1266672	68	92		1	3	AE-contig_805	1e-47	81	428	100	28	15	645	52.7	626	DNA-directed RNA polymerase II 284 7e-078	7e-78	AAEL001831-RA	128	128	100
AET-5605	AET-5605	94469204	Putative translation initiation inhibitor UK114/IBM1	M	137	CYT		14.461	6.72			ExpAA=0.04 First60=0.02 PredHel=0 Topology=o	0					0.729927	6.56934	2.91971	14.5985	2.91971	6.56934	9.48905	supercont1.2327	1e-62	5745	6272	176	77	1	1	1	AE-contig_802	5e-73	137	702	100	67	46	693	54		ribonuclease UK114, putative 264 7e-072	7e-72	AAEL003716-RA	137	137	100
AET-2855	AET-2855	94468844	Elongation factor 1-gamma	M	433	CYT		49.014	6.04			ExpAA=0.29 First60=0.15 PredHel=0 Topology=o	0					0	5.31178	4.15704	9.93072	4.15704	5.31178	9.46882	AAGE02020450	0	144097	145248	385	98	1	4	2	AE-contig_469	1e-123	313	1108	75	137	100	1765	47		elongation factor 1 gamma 864 0.0	0	AAEL011288-RA	433	432	99
AET-517	AET-517	94469140	SIMILAR TO POLYADENYLATE BINDING PROTEIN	M	433	CYT		48.515	9.78			ExpAA=0.00 First60=0.00 PredHel=0 Topology=o	0					0	5.77367	3.00231	13.8568	3.00231	5.77367	8.77598	AAGE02023438	2e-96	7992	8173	164	99	1	1	4	AE-contig_595	1e-34	71	607	98	258	19	1637	53		conserved hypothetical protein 80 2e-015	2e-15	AAEL012618-RA	178	557	25
AET-2983	AET-2983	94468862	Translation initiation factor 3, subunit f (eIF-3f)	M	286	CYT		31.558	5.07			ExpAA=0.01 First60=0.00 PredHel=0 Topology=o	0					0.34965	5.24475	4.1958	14.6853	4.1958	5.24476	9.44056	supercont1.369	1e-107	466257	466844	196	100	1	1	3	AE-contig_715	1e-135	242	967	97	16	106	1246	51.9	1189	eukaryotic translation initiation factor 3f, eif3f 567 e-162	1e-162	AAEL009101-RA	286	287	100
AET-374	AET-374	94468960	elongation factor 1 delta	M	265	CYT		29.105	4.69			ExpAA=0.06 First60=0.00 PredHel=0 Topology=o	0					0.754717	3.01887	3.77359	9.81132	3.77358	3.01887	6.79245	supercont1.388	1e-121	790385	791161	259	90	1	31	1	AE-contig_426	1e-113	148	1073	98	459	78	1248	50.5	1229	elongation factor -1 beta,delta 513 e-146	1e-146	AAEL009313-RA	265	265	100
AET-530	AET-530	94469160	Splicing factor RNPS1	M	220	CYT		24.456	5.55			ExpAA=0.00 First60=0.00 PredHel=0 Topology=o	0					0.909091	9.09091	4.09091	11.3636	4.09091	9.09091	13.1818	supercont1.1517	1e-110	4475	4836	208	95	1	17	1	AE-contig_613	9e-77	151	637	94	183	21	917	51.5		glycine rich RNA binding protein, putative 447 e-126	1e-126	AAEL015143-RA	220	220	100
AET-4739	AET-4739	94469098	U3 small nucleolar ribonucleoprotein (snoRNP) component	M	313	CYT		36.386	9			ExpAA=0.01 First60=0.00 PredHel=0 Topology=o	0					0	4.79233	4.79233	9.58466	4.79233	4.79233	9.58466	supercont1.188	0	1857576	1858514	313	99	1	1	1	AE-contig_973	1e-138	256	1091	87	181	44	1088	52.8		U3 small nucleolar ribonucleoprotein protein imp4 642 0.0	0	AAEL006063-RA	313	313	99
gi|19335680	AY064108	19335680	putative mRNA binding protein	M	419	CYT		47.639	9.13			ExpAA=0.00 First60=0.00 PredHel=0 Topology=o	0					0	7.87589	3.81862	11.9332	3.81862	7.87589	11.6945	supercont1.299	0	419175	420076	419	99	1	1	1	AE-contig_718	1e-112	302	1138	69	209	101	1807	60.9		conserved hypothetical protein 855 0.0	0	AAEL008073-RA	419	419	99
AET-3769	AET-3769	94468964	U2-associated snRNP A' protein	M	274	CYT		31.848	5.64			ExpAA=0.00 First60=0.00 PredHel=0 Topology=o	0					0	3.28467	3.64963	16.4234	3.64964	3.28467	6.93431	supercont1.151	2e-92	1337236	1337417	166	99	1	27	3	AE-contig_919	1e-141	246	1131	98	220	53	1067	52.3		conserved hypothetical protein 565 e-162	1e-162	AAEL005312-RE	274	274	100
AET-9714	AET-9714	94469378	U1 snRNP component	M	205	CYT		21.556	11.25			ExpAA=0.03 First60=0.00 PredHel=0 Topology=o	0					1.46341	17.0732	17.0732	5.36585	17.0732	17.0732	34.1463	supercont1.55	1e-119	1609447	1610058	204	100	1	2	1	AE-contig_966	1e-117	198	928	99	177	14	1530	54.1		small nuclear ribonucleoprotein-associated protein 431 e-121	1e-121	AAEL002377-RA	205	205	100
AET-8459	AET-8459	94469354	Exosomal 3'-5' exoribonuclease complex,subunit ski4 (Csl4)	M	210	CYT		23.175	9.12			ExpAA=2.68 First60=0.17 PredHel=0 Topology=o	0					2.38095	7.14286	6.19048	12.8571	6.19048	7.14286	13.3333	supercont1.37	1e-111	3280560	3281309	250	83	1	1	1	AE-contig_779	1e-115	194	820	98	147	18	860	52.1	806	conserved hypothetical protein 426 e-120	1e-120	AAEL001619-RA	210	211	99
AET-521	AET-521	94469142	Splicing factor SPF30	M	239	CYT		27.257	9.08			ExpAA=0.00 First60=0.00 PredHel=0 Topology=o	0					0	6.27615	3.34728	12.5523	3.34728	6.27615	9.62343	AAGE02022624	3e-70	5011	5012	87	100		1	3	AE-contig_606	2e-74	90	551	97	281	41	985	53.9		survival motor neuron protein 479 e-136	1e-136	AAEL012276-RA	239	239	100
AET-265	AET-265	94468824	Polyadenylate-binding protein	M	628	CYT		69.763	9.48			ExpAA=0.02 First60=0.00 PredHel=0 Topology=o	0					0	7.32484	4.4586	8.9172	4.4586	7.32484	11.7834	AAGE02018391	0	85542	86803	491	99	2	1	3	AE-contig_903	1e-170	275	1259	99	21	148	3086	58.7		polyadenylate-binding protein 1242 0.0	0	AAEL010318-RA	628	628	100
AET-4681	AET-4681	94469088	Translation initiation factor 2B, alpha subunit (eIF-2Balpha/GCN3)	M	304	CYT		34.115	5.4			ExpAA=0.24 First60=0.00 PredHel=0 Topology=o	0					0	4.93421	3.28947	15.7895	3.28947	4.93421	8.22368	AAGE02028229	2e-75	10762	11241	160	86	1	9	3	AE-contig_806	2e-62	116	419	99	15	22	1207	52.5		translation initiation factor eif-2b alpha subunit 590 e-169	1e-169	AAEL010251-RA	304	304	100
AET-4179	AET-4179	94469018	Predicted splicing factor, SR protein superfamily	M	177	CYT		20.421	11.55			ExpAA=0.00 First60=0.00 PredHel=0 Topology=o	0					1.69491	13.5593	5.08475	15.2542	5.08475	13.5593	18.6441	AAGE02018429	4e-85	56933	57286	118	99		14	2	AE-contig_852	1e-102	177	1093	99	174	46	2003	49.7		serine/arginine rich splicing factor 363 e-101	1e-101	AAEL010340-RB	177	177	100
AET-2442	AET-2442	94468806	ATP-dependent RNA helicase	M	423	CYT		48.793	5.5			ExpAA=0.00 First60=0.00 PredHel=0 Topology=o	0					0.472813	4.72813	4.01891	8.74704	4.01891	4.72813	8.74704	supercont1.25	6e-72	3572345	3572526	135	100		1	5	AE-contig_961	1e-135	282	1024	87	115	90	1890	53		dead box atp-dependent rna helicase 847 0.0	0	AAEL001216-RA	423	423	100
AET-3046	AET-3046	94468876	RNA-binding protein musashi/mRNA cleavage and polyadenylation factor I complex, subunit HRP1	M	398	CYT		42.242	6.54			ExpAA=0.01 First60=0.00 PredHel=0 Topology=o	0					1.50754	16.5829	8.29146	12.3116	8.29146	16.5829	24.8744	supercont1.309	0	672352	673545	398	100	1	1	1	AE-contig_1104	7e-42	233	1264	47	437	89	4811	59.3		heterogeneous nuclear ribonucleoprotein 27c 849 0.0	0	AAEL008257-RA	398	398	100
AET-7982	AET-7982	94469342	Exosomal 3'-5' exoribonuclease complex, subunit Rrp41 and related exoribonucleases	M	307	CYT		33.841	4.88			ExpAA=0.28 First60=0.00 PredHel=0 Topology=o	0					0.977199	5.53746	3.9088	11.4007	3.90879	5.53746	9.44625	supercont1.217	1e-165	926912	927667	252	99	1	1	2	AE-contig_1097	1e-135	243	1067	97	68	19	1027	50.3		conserved hypothetical protein 603 e-173	1e-173	AAEL006697-RA	307	307	99
AET-5389	AET-5389	94469176	Regulator of ribosome synthesis	M	347	CYT		39.602	10.05			ExpAA=0.00 First60=0.00 PredHel=0 Topology=o	0					0	6.34006	5.18732	7.20461	5.18732	6.34006	11.5274	AAGE02022407	1e-113	26920	27101	165	98	1	1	3	AE-contig_1115	1e-142	347	1270	78	159	28	1144	51.4		ribosome biogenesis regulatory protein 686 0.0	0	AAEL012185-RA	347	347	100
Ribosomal proteins
AE-155	AE-155	94468354	ribosomal protein S2	M	275	CYT		29.905	10.32			ExpAA=0.20 First60=0.00 PredHel=0 Topology=o	0					0	14.1818	5.09091	11.2727	5.09091	14.1818	19.2727	AAGE02018090	9e-96	1550	1731	173	100	1	1	2	AE-contig_200	1e-157	269	991	100	69	175	998	42.8	979	40S ribosomal protein S2 555 e-159	1e-159	AAEL010168-RB	275	275	100
AE-198A	AE-198A	94468378	RIBOSOMAL PROTEIN S5	M	219	CYT		24.669	9.49			ExpAA=0.00 First60=0.00 PredHel=0 Topology=o	0					0	4.56621	4.10959	9.58904	4.10959	4.56621	8.6758	AAGE02026104	3e-88	20959	21140	164	100	1	1	2	AE-contig_250	1e-123	219	918	100	77	112	929	46.7		40S ribosomal protein S5 432 e-122	1e-122	AAEL013625-RA	219	219	100
AE-430	AE-430	94468570	60S ribosomal protein L10a	M	217	CYT		24.619	9.84			ExpAA=0.00 First60=0.00 PredHel=0 Topology=o	0					0	4.6083	3.68664	8.29493	3.68664	4.60829	8.29493	AAGE02025019	4e-88	66743	66924	164	99	1	3	2	AE-contig_491	1e-123	217	870	100	74	109	926	49.2		60S ribosomal protein L10a 431 e-122	1e-122	AAEL013221-RC	217	217	100
AE-411	AE-411	94468554	60S ribosomal protein L11	M	196	CYT		22.611	10.1			ExpAA=0.38 First60=0.00 PredHel=0 Topology=o	0					0.510204	8.16327	2.04082	11.2245	2.04082	8.16327	10.2041	AAGE02024256	2e-74	5841	6260	140	99		15	2	AE-contig_470	1e-112	196	744	100	52	97	778	51.7		60S ribosomal protein L11 367 e-102	1e-102	AAEL012944-RB	183	183	99
AE-288	AE-288	94468456	60s ribosomal protein L34	M	131	CYT		15.132	11.61			ExpAA=0.00 First60=0.00 PredHel=0 Topology=i	0					2.29008	5.34351	6.87023	12.2137	6.87023	5.34351	12.2137	supercont1.390	4e-58	359893	360074	122	92		10	1	AE-contig_314	1e-72	131	598	100	84	110	686	48.8		ribosomal protein L34, putative 263 1e-071	1e-71	AAEL009341-RA	131	131	100
AE-200A	AE-200A	94468384	RIBOSOMAL PROTEIN L10	M	219	CYT		25.467	10.03			ExpAA=0.00 First60=0.00 PredHel=0 Topology=o	0					0	8.21918	5.02283	5.47945	5.02283	8.21918	13.242	supercont1.59	9e-57	2285571	2285900	110	94		1	3	AE-contig_243	1e-132	219	1025	100	130	95	957	46.7	938	60S ribosomal protein L10 463 e-131	1e-131	AAEL002534-RA	219	219	100
AET-3179	AET-3179	94468888	60S ribosomal protein L32	M	134	CYT		15.84	10.94			ExpAA=0.00 First60=0.00 PredHel=0 Topology=o	0					0	4.47761	5.97015	5.97015	5.97015	4.47761	10.4478	supercont1.85	3e-55	546398	546712	105	99		1	2	AE-contig_258	1e-76	134	691	100	135	95	695	47.2	676	60S ribosomal protein L32 276 2e-075	2e-75	AAEL003396-RA	134	134	100
AET-2065	AET-2065	94468786	ribosomal protein L24	M	153	CYT		17.385	11.22			ExpAA=0.00 First60=0.00 PredHel=0 Topology=o	0					0.653595	5.22876	3.26797	9.80392	3.26797	5.22876	8.49673	supercont1.314	6e-41	1256390	1256638	83	100		28	2	AE-contig_1126	8e-78	147	573	97	1	172	697	48.2	678	60S ribosomal protein L24 300 1e-082	1e-82	AAEL008329-RA	153	153	100
gi|78214568	AY927787	78214568	40S ribosomal protein S17	M	129	CYT		15.152	9.88			ExpAA=0.00 First60=0.00 PredHel=0 Topology=i	0					0.775194	3.10078	3.87597	11.6279	3.87597	3.10078	6.97674	supercont1.109	8e-37	314771	314772	77	100		2	2	AE-contig_237	8e-70	129	644	100	75	228	688	51.7		40S ribosomal protein S17 253 1e-068	1e-68	AAEL004175-RA	129	130	100
gi|11762110	AY009157	11762110	ribosomal protein L31	M	124	CYT		14.608	10.34			ExpAA=0.00 First60=0.00 PredHel=0 Topology=i	0					4.03226	2.41935	4.03226	12.9032	4.03226	2.41935	6.45161	supercont1.217	2e-36	412637	412861	75	100		1	2	AE-contig_1160	1e-68	124	642	100	104	95	995	55.5		60S ribosomal protein L31 249 2e-067	2e-67	AAEL006698-RA	124	124	100
AET-3168	AET-3168	94468886	60S ribosomal protein L30	M	116	CYT		12.871	9.71			ExpAA=0.00 First60=0.00 PredHel=0 Topology=i	0					0.862069	6.89655	1.72414	12.069	1.72414	6.89655	8.62069	supercont1.146	5e-29	46899	47081	61	100		7	2	AE-contig_1086	2e-63	116	624	100	112	94	645	54.9		60S ribosomal protein L30 232 2e-062	2e-62	AAEL005220-RA	116	116	100
AET-3303	AET-3303	94468900	40S ribosomal protein S28	M	65	CYT		7.416	10.38			ExpAA=0.00 First60=0.00 PredHel=0 Topology=i	0					0	7.69231	1.53846	10.7692	1.53846	7.69231	9.23077	supercont1.224	1e-28	1609331	1609525	65	100		1	1	AE-contig_410	2e-30	66	505	98	93	100	682	56.7	663	ribosomal protein S28, putative 126 2e-030	2e-30	AAEL006860-RA	65	65	100
AET-617a	AET-617a	94469276	Ribosomal protein RPL1/RPL2/RL4L4	M	431	CYT		48.996	11.3			ExpAA=0.44 First60=0.00 PredHel=0 Topology=o	0					0	6.03248	4.17633	9.74478	4.17633	6.03248	10.2088	AAGE02017803	1e-160	7373	8236	288	100	1	2	2	AE-contig_696	1e-147	313	1196	85	136	130	1674	45.9	1610	60S ribosomal protein L4 851 0.0	0	AAEL009994-RA	431	431	100
AET-453	AET-453	94469072	60S ribosomal protein L5	M	297	CYT		34.071	9.77			ExpAA=1.13 First60=0.00 PredHel=0 Topology=o	0					0	6.73401	2.6936	7.40741	2.6936	6.73401	9.42761	supercont1.114	1e-129	1987693	1988136	148	98		2	3	AE-contig_522	1e-148	272	1219	94	106	165	1319	50.3	1266	ribosomal protein L5 601 e-172	1e-172	AAEL004325-RA	297	297	100
AET-322	AET-322	94468892	60s ribosomal protein L2/L8	M	261	CYT		28.666	10.8			ExpAA=0.07 First60=0.00 PredHel=0 Topology=o	0					0	13.41	5.74713	6.89655	5.74713	13.41	19.1571	supercont1.20	1e-124	818210	818571	221	97	1	1	2	AE-contig_372	1e-140	239	1168	99	140	141	1158	49.1	1139	60S ribosomal protein L8 535 e-153	1e-153	AAEL000987-RA	261	261	100
AET-2714	AET-2714	94468832	60s ribosomal protein L18	M	188	CYT		21.95	11.04			ExpAA=0.20 First60=0.20 PredHel=0 Topology=o	0					0.531915	6.38298	4.25532	11.1702	4.25532	6.38298	10.6383	supercont1.328	4e-98	928148	928509	235	79	1	2	1	AE-contig_1123	1e-64	129	430	93	44	145	804	50.1		60S ribosomal protein L18 383 e-107	1e-107	AAEL008481-RB	188	189	100
AET-270	AET-270	94468830	60S ribosomal protein L13a	M	235	CYT		27.057	10.92			ExpAA=0.00 First60=0.00 PredHel=0 Topology=o	0					0.425532	6.38298	5.53191	6.80851	5.53191	6.38298	11.9149	AAGE02017407	7e-96	12480	12661	170	100	1	8	1	AE-contig_309	1e-138	235	831	100	47	189	900	48.2		60S ribosomal protein L13a 365 e-102	1e-102	AAEL009825-RA	177	192	100
gi|70906313	DQ111983	70906313	ribosomal protein S3	M	243	CYT		26.949	9.64			ExpAA=0.02 First60=0.00 PredHel=0 Topology=o	0					0.823045	9.0535	5.34979	9.87654	5.34979	9.0535	14.4033	supercont1.305	3e-92	1304815	1304996	168	100	1	9	2	AE-contig_454	1e-119	236	903	91	75	162	1031	47.2		40S ribosomal protein S3 482 e-137	1e-137	AAEL008192-RA	243	243	100
AET-2449	AET-2449	94468808	60s ribosomal protein L19	M	204	CYT		24.219	11.37			ExpAA=0.00 First60=0.00 PredHel=0 Topology=o	0					0.490196	4.41176	1.47059	6.86275	1.47059	4.41176	5.88235	AAGE02023707	6e-89	35761	35942	170	98	1	35	1	AE-contig_519	1e-114	204	886	99	55	197	1382	56.2	1363	60S ribosomal protein L19 328 1e-090	1e-90	AAEL012733-RA	166	170	100
AET-2196	AET-2196	94468794	60S ribosomal protein L7	M	263	CYT		30.383	10.79			ExpAA=0.02 First60=0.00 PredHel=0 Topology=o	0					0.760456	4.56274	5.70342	6.08365	5.70342	4.56274	10.2662	AAGE02023364	2e-85	5364	5825	154	99	2	110	1	AE-contig_1161	6e-14	148	561	38	160	274	1012	47		60S ribosomal protein L7 526 e-150	1e-150	AAEL012585-RA	263	263	100
AET-3036	AET-3036	94468874	40s ribosomal protein s10	M	159	CYT		17.996	9.75			ExpAA=0.00 First60=0.00 PredHel=0 Topology=o	0					0.628931	10.0629	7.54717	6.91824	7.54717	10.0629	17.6101	supercont1.48	5e-85	1339743	1340186	148	100		1	2	AE-contig_788	1e-92	159	644	99	66	107	638	44.8		40S ribosomal protein S10 332 4e-092	4e-92	AAEL002047-RA	159	159	100
gi|55982015	AY741683	55982015	40S ribosomal protein S15	M	149	CYT		17.061	10.4			ExpAA=0.17 First60=0.00 PredHel=0 Topology=o	0					0	7.38255	6.04027	8.72483	6.04027	7.38255	13.4228	AAGE02021156	3e-80	66126	66572	149	99		1	1	AE-contig_1195	1e-83	149	654	100	98	148	996	54.5	977	40S ribosomal protein S15 298 5e-082	5e-82	AAEL011656-RA	149	149	99
AE-2403	AE-2403	94468420	40S ribosomal protein S19	M	156	CYT		17.336	9.97			ExpAA=0.00 First60=0.00 PredHel=0 Topology=o	0					0	7.69231	3.84615	8.97436	3.84615	7.69231	11.5385	AAGE02019321	4e-80	1775	1956	177	88	1	1	1	AE-contig_1245	1e-85	156	603	98	35	194	655	47.2	636	40S ribosomal protein S19 310 1e-085	1e-85	AAEL010756-RA	156	156	100
AE-338	AE-338	56417542	40S ribosomal protein S23	M	143	CYT		16.139	10.59			ExpAA=0.03 First60=0.00 PredHel=0 Topology=o	0					0	9.09091	4.1958	5.59441	4.1958	9.09091	13.2867	AAGE02023611	1e-78	8048	8229	143	100		1	1	AE-contig_391	1e-81	143	683	100	65	152	904	48.8		ribosomal protein S12, putative 293 2e-080	2e-80	AAEL012686-RA	143	143	100
gi|17887416	AY064700	17887416	ribosomal protein S24	M	130	CYT		15.143	11.13			ExpAA=3.66 First60=1.24 PredHel=0 Topology=i	0					0	7.69231	3.07692	10.7692	3.07692	7.69231	10.7692	supercont1.1332	4e-70	105383	105564	130	100	1	1	1	AE-contig_316	6e-73	130	611	100	82	184	669	50.5		40S ribosomal protein S24 264 8e-072	8e-72	AAEL014903-RA	130	130	100
AE-266	AE-266	94468438	40S ribosomal protein S8	M	206	CYT		23.424	10.7			ExpAA=0.01 First60=0.01 PredHel=0 Topology=o	0					0	7.76699	2.42719	9.2233	2.42718	7.76699	10.1942	supercont1.301	1e-69	940633	941034	134	99		2	3	AE-contig_306	1e-115	206	877	100	49	291	990	52.5		40S ribosomal protein S8 406 e-114	1e-114	AAEL008103-RB	206	206	100
gi|45934559	AY552053	56417546	40S ribosomal protein S16	M	148	CYT		16.765	10.24			ExpAA=0.01 First60=0.00 PredHel=0 Topology=i	0					0	8.10811	4.72973	6.08108	4.72973	8.10811	12.8378	supercont1.86	8e-69	2306242	2306423	131	99		18	1	AE-contig_274	7e-82	148	703	100	58	237	1664	51.9		ribosomal protein S9, putative 294 1e-080	1e-80	AAEL003427-RA	148	148	100
AE-450	AE-450	94468584	40S ribosomal protein S2	M	165	CYT		17.59	9.16			ExpAA=0.05 First60=0.03 PredHel=0 Topology=o	0					0.606061	8.48485	7.27273	12.7273	7.27273	8.48485	15.7576	AAGE02029464	2e-67	182772	183155	128	100	1	38	1	AE-contig_518	2e-93	165	706	100	117	221	1930	56.1	1911	60S ribosomal protein L12 332 3e-092	3e-92	AAEL014562-RA	165	165	100
AE-343	AE-343	94468510	40S ribosomal protein S12	M	140	CYT		15.367	6.2			ExpAA=0.00 First60=0.00 PredHel=0 Topology=o	0					0.714286	5.71429	4.28571	9.28571	4.28571	5.71429	10	AAGE02018396	8e-59	39868	39869	111	100	1	7	1	AE-contig_355	6e-71	133	624	95	96	159	645	53	626	40S ribosomal protein S12 283 2e-077	2e-77	AAEL010299-RA	140	140	100
AET-355	AET-355	94468922	60S ribosomal protein L36	M	113	CYT		13.286	11.35			ExpAA=0.00 First60=0.00 PredHel=0 Topology=o	0					0	7.07965	2.65487	7.9646	2.65487	7.07965	9.73451	supercont1.62	1e-58	2698299	2698300	113	99		1	1	AE-contig_408	4e-60	111	562	98	70	138	614	50.7		ribosomal protein L36, putative 228 3e-061	3e-61	AAEL000010-RB	113	113	100
AE-306	AE-306	56417552	60s ribosomal protein L15/L27	M	149	CYT		17.1	10.88			ExpAA=0.03 First60=0.00 PredHel=0 Topology=i	0					0	12.0805	4.02684	5.36913	4.02685	12.0805	16.1074	AAGE02018704	7e-47	6198	6199	83	100	1	25	2	AE-contig_351	1e-89	149	677	100	106	198	1187	54.5	1130	hypothetical protein 46 5e-006	5e-06	AAEL005298-RA	49	53	53
gi|45934571	AY552059	45934571	60S ribosomal protein L37	M	91	CYT		10.591	11.74			ExpAA=0.00 First60=0.00 PredHel=0 Topology=o	0					2.1978	8.79121	2.1978	17.5824	2.1978	8.79121	10.989	AAGE02027272	1e-46	27284	27556	91	96		1	1	AE-contig_352	5e-52	91	474	100	93	150	508	50.6	489	conserved hypothetical protein 29 0.39	0.39	AAEL014147-RA	38	286	36
AE-304	AE-304	94468472	60S ribosomal protein L22	M	151	CYT		17.632	9.69			ExpAA=0.00 First60=0.00 PredHel=0 Topology=o	0					0	5.29801	1.3245	9.27152	1.3245	5.29801	6.62252	supercont1.279	7e-45	1344831	1345094	88	100		5	2	AE-contig_332	4e-85	151	594	100	73	221	637	55.6		60S ribosomal protein L22 305 6e-084	6e-84	AAEL007771-RB	151	151	100
AET-2431	AET-2431	94468804	60S ribosomal protein L37	M	89	CYT		9.994	10.71			ExpAA=2.18 First60=0.00 PredHel=0 Topology=i	0					0	8.98876	0	14.6067	0	8.98876	8.98876	AAGE02025133	1e-40	50226	50363	46	97		2	2	AE-contig_891	2e-49	89	618	100	112	206	674	56.4		60S ribosomal protein L37a 184 4e-048	4e-48	AAEL013272-RA	89	89	100
gi|55982013	AY741682	55982013	40S ribosomal protein S13	M	151	CYT		17.198	10.51			ExpAA=0.00 First60=0.00 PredHel=0 Topology=o	0					0.662252	5.96026	5.29801	9.27152	5.29801	5.96026	11.2583	supercont1.92	7e-39	1846483	1846484	82	98		1	2	AE-contig_339	1e-83	151	756	100	90	94	894	52.5	875	ribosomal protein S15p/S13e 300 2e-082	2e-82	AAEL003582-RA	151	151	100
AE-305	AE-305	94468474	60S ribosomal protein L14	M	178	CYT		20.554	11.07			ExpAA=0.00 First60=0.00 PredHel=0 Topology=o	0					0.561798	5.05618	5.61798	8.98876	5.61798	5.05618	10.6742	AAGE02020818	2e-38	3322	3323	79	98		2	3	AE-contig_350	4e-99	178	710	99	48	93	932	48.9	913	60S ribosomal protein L14 358 e-100	1e-100	AAEL011447-RA	178	229	100
AET-345	AET-345	94468908	40S ribosomal protein S14	M	151	CYT		16.265	10.35			ExpAA=0.01 First60=0.01 PredHel=0 Topology=i	0					0.662252	9.93378	4.63576	14.5695	4.63576	9.93377	14.5695	supercont1.148	1e-37	1976736	1976737	79	100		1	1	AE-contig_508	1e-82	151	736	100	85	130	757	47.6	738	40S ribosomal protein S14 296 2e-081	2e-81	AAEL005266-RB	151	151	100
AE-439	AE-439	94468574	60S ribosomal protein L28	M	152	CYT		17.034	11.72			ExpAA=0.00 First60=0.00 PredHel=0 Topology=o	0					3.28947	3.28947	5.26316	15.1316	5.26316	3.28947	8.55263	supercont1.319	9e-37	958125	958388	88	92		1	3	AE-contig_503	5e-83	152	681	100	67	202	723	49.1		ribosomal protein L28, putative 298 7e-082	7e-82	AAEL008353-RB	152	152	100
AE-303	AE-303	94468470	Ribosomal protein S4	M	195	CYT		22.82	10.61			ExpAA=0.00 First60=0.00 PredHel=0 Topology=o	0					0	7.69231	3.58974	7.17949	3.58974	7.69231	11.2821	supercont1.42	1e-36	2191729	2191965	79	96		1	3	AE-contig_331	1e-109	195	896	100	102	268	922	49.6	903	40S ribosomal protein S9 386 e-108	1e-108	AAEL001759-RA	195	195	100
AE-335	AE-335	94468500	60S ribosomal protein L35	M	123	CYT		14.301	10.94			ExpAA=0.00 First60=0.00 PredHel=0 Topology=o	0					0	2.43902	4.06504	9.7561	4.06504	2.43902	6.50407	supercont1.166	9e-36	1475860	1475861	76	100		2	2	AE-contig_387	5e-65	123	670	100	82	198	700	50.1		ribosomal protein L35, putative 237 7e-064	7e-64	AAEL005629-RA	123	123	100
gi|23268289	AY133344	23268289	ribosomal protein S11	M	152	CYT		17.95	10.83			ExpAA=0.01 First60=0.00 PredHel=0 Topology=o	0					0	7.23684	2.63158	7.89474	2.63158	7.23684	9.86842	supercont1.55	1e-34	862692	862922	77	90		4	3	AE-contig_330	3e-81	137	680	100	89	97	1001	55.7	982	40S ribosomal protein S11 309 2e-085	2e-85	AAEL002372-RB	152	152	100
AE-2101	AE-2101	94468388	60S ribosomal protein L38	M	70	CYT		8.307	10.05			ExpAA=0.00 First60=0.00 PredHel=0 Topology=o	0					0	1.42857	4.28571	5.71429	4.28571	1.42857	5.71429	supercont1.157	1e-32	1727679	1727888	70	100		1	1	AE-contig_1220	8e-36	70	488	100	97	100	530	53.4	511	conserved hypothetical protein 139 2e-034	2e-34	AAEL005451-RA	70	70	100
AET-874	AET-874	94469368	40s ribosomal protein S26	M	115	CYT		13.318	10.75			ExpAA=0.00 First60=0.00 PredHel=0 Topology=i	0					0	2.6087	4.34783	7.82609	4.34783	2.6087	6.95652	supercont1.69	8e-29	180325	180501	59	100		2	2	AE-contig_873	4e-60	108	589	98	23	88	683	52.3		40S ribosomal protein S26 240 7e-065	7e-65	AAEL002832-RA	115	115	100
AET-1491	AET-1491	94468726	60s ribosomal protein L39	M	51	CYT		6.414	12.55			ExpAA=0.00 First60=0.00 PredHel=0 Topology=i	0					0	1.96078	3.92157	9.80392	3.92157	1.96078	5.88235	supercont1.394	4e-18	791668	791772	35	100		2	2	AE-contig_404	1e-26	51	444	100	48	81	496	54.6	477
AE-217	AE-217	56417538	40S ribosomal protein S20	M	120	CYT		13.401	10.14			ExpAA=0.00 First60=0.00 PredHel=0 Topology=o	0					1.66667	5	5.83333	15	5.83333	5	10.8333										AE-contig_267	4e-65	120	598	100	131	212	691	52.5	634	40S ribosomal protein S20 238 5e-064	5e-64	AAEL009506-RA	120	120	100
AE-221	AE-221	94468404	40S ribosomal protein S4	M	262	CYT		29.609	10.3			ExpAA=0.03 First60=0.00 PredHel=0 Topology=o	0					0	8.01527	6.10687	10.3053	6.10687	8.01527	14.1221										AE-contig_261	1e-153	262	1053	100	52	248	1137	48.7		conserved hypothetical protein 30 0.93	0.93	AAEL006656-RA	70	1014	21
AE-351	AE-351	94468520	Ribosomal protein S18	M	152	CYT		17.541	10.46			ExpAA=0.00 First60=0.00 PredHel=0 Topology=o	0					0	7.23684	3.28947	11.8421	3.28947	7.23684	10.5263										AE-contig_405	2e-85	152	730	100	97	112	786	51.1	767	40S ribosomal protein S18 306 3e-084	3e-84	AAEL009747-RA	152	152	100
AET-173	AET-173	94468758	ribosomal protein P0	M	315	CYT		33.841	5.47			ExpAA=0.38 First60=0.03 PredHel=0 Topology=o	0					0	6.98413	5.71429	10.4762	5.71429	6.98413	12.6984	AAGE02019390	1e-162	82247	83158	304	98	1	12	1	AE-contig_191	1e-156	244	1284	99	111	203	1324	47.1		60S acidic ribosomal protein P0 610 e-175	1e-175	AAEL010821-RA	315	315	100
AE-259	AE-259	94468430	40S ribosomal protein S3A	M	270	CYT		30.159	9.51			ExpAA=0.00 First60=0.00 PredHel=0 Topology=o	0					0.740741	8.51852	2.96296	13.3333	2.96296	8.51852	11.4815	AAGE02024849	1e-153	8608	9417	270	100	2	1	1	AE-contig_311	1e-147	243	1041	100	49	307	2079	53.9		40S ribosomal protein S3a 543 e-155	1e-155	AAEL013158-RA	270	270	100
gi|6166342	AF154067	6166342	ribosomal protein S6	M	346	CYT		39.425	10.48			ExpAA=0.00 First60=0.00 PredHel=0 Topology=o	0					0	5.49133	4.04624	8.67052	4.04624	5.49133	9.53757	supercont1.1	1e-147	4258157	4258993	279	97	1	68	1	AE-contig_482	1e-160	340	1217	84	61	170	2248	52.3		ribosomal protein S6 671 0.0	0	AAEL000032-RC	346	346	99
AET-398	AET-398	94468996	40S ribosomal protein SA (P40)/Laminin receptor 1	M	288	CYT		31.58	4.89			ExpAA=0.03 First60=0.02 PredHel=0 Topology=o	0					0	5.90278	7.63889	10.4167	7.63889	5.90278	13.5417	supercont1.300	1e-125	434987	435348	224	97	1	1	2	AE-contig_457	1e-162	278	1070	98	81	95	1275	43.8		40S ribosomal protein sa (P40) (34/67 kda laminin	1e-169	AAEL013694-RA	288	288	100
AE-315	AE-315	94468488	60S ribosomal protein L21	M	161	CYT		18.512	10.52			ExpAA=0.00 First60=0.00 PredHel=0 Topology=o	0					0	7.45342	7.45342	6.8323	7.45342	7.45342	14.9068	supercont1.276	2e-64	820479	820835	119	99		1	2	AE-contig_366	7e-94	161	656	100	85	413	691	48.2	672	60S ribosomal protein L21 334 1e-092	1e-92	AAEL007715-RB	161	161	100
AET-254	AET-254	94468816	60S ribosomal protein L7A	M	270	CYT		30.673	10.4			ExpAA=0.00 First60=0.00 PredHel=0 Topology=o	0					0	4.07407	5.92593	7.77778	5.92593	4.07407	10	supercont1.171	2e-64	198044	198418	125	99		5	3	AE-contig_305	1e-152	268	1001	99	85	375	1110	47.4		60S ribosomal protein L7a 533 e-152	1e-152	AAEL005722-RA	270	349	100
AET-2491	AET-2491	94468812	60S ribosomal protein L9	M	190	CYT		21.458	9.94			ExpAA=0.00 First60=0.00 PredHel=0 Topology=o	0					0.526316	5.26316	2.10526	12.6316	2.10526	5.26316	7.36842	supercont1.275	2e-55	879571	879900	110	100		81	1	AE-contig_1058	1e-103	190	714	98	62	128	1246	49.2		60S ribosomal protein L9 373 e-104	1e-104	AAEL007699-RB	190	190	100
AE-277	AE-277	94468444	40S ribosomal protein S15/S22	M	130	CYT		14.832	10			ExpAA=0.06 First60=0.03 PredHel=0 Topology=o	0					0	9.23077	2.30769	9.23077	2.30769	9.23077	11.5385	supercont1.373	6e-53	415896	416077	122	86		1	1	AE-contig_323	2e-72	130	800	100	88	254	868	53.6		30S ribosomal protein S8 262 3e-071	3e-71	AAEL009151-RA	130	130	100
AE-350	AE-350	94468518	40S ribosomal protein S25	M	119	CYT		13.41	10.32			ExpAA=0.00 First60=0.00 PredHel=0 Topology=o	0					0.840336	8.40336	5.04202	10.084	5.04202	8.40336	13.4454	AAGE02018854	1e-47	7666	7944	93	100		2	1	AE-contig_359	2e-66	119	636	100	45	268	947	53.4	928	ribosomal protein S25, putative 242 3e-065	3e-65	AAEL010573-RB	119	151	100
AE-332	AE-332	94468496	60S ribosomal protein L44	M	104	CYT		12.561	10.8			ExpAA=0.00 First60=0.00 PredHel=0 Topology=i	0					0	6.73077	2.88462	7.69231	2.88462	6.73077	9.61538	supercont1.101	2e-28	987482	987661	60	96		2	2	AE-contig_382	5e-60	104	526	100	78	344	574	53.3		60S ribosomal protein L44 L41, putative 220 7e-059	7e-59	AAEL003942-RA	104	104	100
AET-1667	AET-1667	94468754	40S ribosomal protein S29	M	56	CYT		6.677	9.69			ExpAA=0.00 First60=0.00 PredHel=0 Topology=o	0					0	10.7143	1.78571	5.35714	1.78571	10.7143	12.5	supercont1.284	1e-13	215690	215791	34	97		22	1	AE-contig_1012	4e-28	46	383	97	85	60	796	53.4	777	ribosomal protein S29, putative 128 4e-031	4e-31	AAEL007824-RA	56	56	100
AET-2405	AET-2405	94468802	60S ribosomal protein L3	M	415	CYT		46.835	10.24			ExpAA=0.66 First60=0.00 PredHel=0 Topology=o	0					0	6.98795	4.09638	10.1205	4.09639	6.98795	11.0843										AE-contig_894	1e-145	250	1165	98	76	210	1441	46.9		hypothetical protein 32 0.59	0.59	AAEL009385-RA	111	984	25
AET-6636	AET-6636	94469296	39S ribosomal protein L28, mitochondrial	M	283	CYT		32.367	9.16			ExpAA=0.00 First60=0.00 PredHel=0 Topology=o	0					0	5.30035	6.36042	10.6007	6.36042	5.30035	11.6608	supercont1.334	1e-131	708781	709467	229	100	1	7	2	AE-contig_754	1e-146	278	1158	89	162	18	1172	54.4		mitochondrial ribosomal protein, L28, putative 582 e-167	1e-167	AAEL008601-RA	283	283	100
AET-4427	AET-4427	94469056	mitochondrial ribosomal protein L49	M	185	CYT		21.341	9.62			ExpAA=0.15 First60=0.15 PredHel=0 Topology=o	0					0.54054	5.40541	8.64865	7.56757	8.64865	5.40541	14.0541	supercont1.8	3e-86	4270390	4270914	179	90	1	1	2	AE-contig_980	1e-107	185	686	100	83	22	776	55		mitochondrial ribosomal protein, L49, putative 378 e-106	1e-106	AAEL000467-RA	185	185	100
AET-4319	AET-4319	94469036	60S ribosomal protein 15.5kD/SNU13	M	127	CYT		14.096	7.7			ExpAA=0.02 First60=0.01 PredHel=0 Topology=o	0					0.787402	3.93701	4.72441	11.0236	4.72441	3.93701	8.66142	supercont1.84	3e-64	7718	7899	126	100		2	1	AE-contig_1096	9e-68	127	689	100	148	47	718	51.5		ribosomal protein l7ae 246 1e-066	1e-66	AAEL003352-RA	127	127	100
AET-8464	AET-8464	94469356	mitochondrial ribosomal protein L52	M	129	CYT		14.733	9.94			ExpAA=0.00 First60=0.00 PredHel=0 Topology=o	0					0	4.65116	4.65116	14.7287	4.65116	4.65116	9.30233	supercont1.4	5e-31	5173775	5174038	88	78		1	1	AE-contig_1112	3e-68	129	567	96	112	25	1468	60.6		conserved hypothetical protein 33 0.039	0.039	AAEL008459-RA	58	1395	31
AET-7465	AET-7465	94469324	Mitochondrial ribosomal S17-like protein	M	155	CYT		17.96	8.44			ExpAA=0.00 First60=0.00 PredHel=0 Topology=o	0					0	6.45161	5.16129	11.6129	5.16129	6.45161	11.6129										AE-contig_742	9e-90	155	685	100	118	23	694	55		conserved hypothetical protein 30 0.49	0.49	AAEL011961-RA	47	886	29
AET-342	AET-342	94468906	40S ribosomal protein S21	M	83	CYT		9.32	6.7			ExpAA=0.00 First60=0.00 PredHel=0 Topology=o	0					0	6.0241	2.40964	10.8434	2.40964	6.0241	8.43373	supercont1.10	2e-42	44755	44756	83	100		1	1	AE-contig_395	2e-45	83	406	100	98	1	465	49.2		conserved hypothetical protein 172 3e-044	3e-44	AAEL004503-RB	83	83	100
AET-2656	AET-2656	94468826	60S ribosomal protein L22	M	186	CYT		21.627	10.29			ExpAA=0.00 First60=0.00 PredHel=0 Topology=o	0					0	4.30107	4.83871	7.52688	4.83871	4.30108	9.13978	AAGE02020870	3e-89	7458	7639	161	99	1	1	2	AE-contig_1117	1e-108	186	727	100	56	2	837	47		60S ribosomal protein L17 383 e-107	1e-107	AAEL011471-RC	186	186	100
gi|56417532	AY552058	56417532	ribosomal protein S27a	M	156	CYT		18.014	9.77			ExpAA=0.00 First60=0.00 PredHel=0 Topology=o	0					0	6.41026	2.5641	10.8974	2.5641	6.41026	8.97436	AAGE02025780	8e-82	4892	5253	181	86	1	1	1	AE-contig_526	1e-86	154	720	98	60	2	764	48.3		ubiquitin (ribosomal protein L40) 317 9e-088	9e-88	AAEL013536-RA	156	156	100
AE-420	AE-420	94468564	RIBOSOMAL PROTEIN L26	M	151	CYT		17.404	10.78			ExpAA=0.00 First60=0.00 PredHel=0 Topology=o	0					3.31126	4.63576	2.64901	11.9205	2.64901	4.63576	7.28477	supercont1.175	1e-77	477740	477921	151	98	1	1	1	AE-contig_481	1e-75	89	723	95	274	1	742	50.3		60S ribosomal protein L26 289 2e-079	2e-79	AAEL005817-RA	151	151	98
AE-294	AE-294	94468462	60s acidic ribosomal protein P1	M	112	CYT		11.486	4.17			ExpAA=0.25 First60=0.00 PredHel=0 Topology=o	0					0.892857	10.7143	5.35714	7.14286	5.35714	10.7143	16.0714	supercont1.139	5e-57	63317	63652	112	99		1	1	AE-contig_342	1e-60	112	603	100	116	2	965	44.8		acidic ribosomal protein P1, putative 223 1e-059	1e-59	AAEL003530-RA	112	112	100
gi|19335706	AY064121	19335706	ribosomal protein L17A	M	140	BL		14.889	10.83			ExpAA=0.17 First60=0.17 PredHel=0 Topology=o	0				0	0	13.5714	5	6.42857	5	13.5714	18.5714	supercont1.1393	4e-56	72036	72359	108	100		5	2	AE-contig_1202	1e-77	140	636	99	66	1	591	48.4		60S ribosomal protein L23 281 6e-077	6e-77	AAEL013583-RA	140	140	100
AE-334	AE-334	94468498	60S acidic ribosomal protein P2	M	112	SIG	16-17	11.356	4.56	9.691	4.47	ExpAA=0.34 First60=0.01 PredHel=0 Topology=o	0				0	0	11.6071	3.57143	11.6071	3.57143	11.6071	15.1786	AAGE02029551	7e-50	1171	1172	92	100	1	1	2	AE-contig_381	5e-58	112	652	100	150	1	501	43.7		60S acidic ribosomal protein P2 214 6e-057	6e-57	AAEL014583-RA	112	112	100
AET-2839	AET-2839	56417556	40s ribosomal protein S27	M	84	CYT		9.464	9.54			ExpAA=0.17 First60=0.14 PredHel=0 Topology=o	0					0	5.95238	9.52381	13.0952	9.52381	5.95238	15.4762	supercont1.1257	6e-46	44440	44691	84	100		1	1	AE-contig_406	8e-49	84	685	98	175	1	654	49.8		conserved hypothetical protein 28 0.65	0.65	AAEL001920-RA	34	527	35
AE-356	AE-356	94468526	60S ribosomal protein L29	M	76	CYT		8.83	11.15			ExpAA=0.00 First60=0.00 PredHel=0 Topology=i	0					0	5.26316	3.94737	10.5263	3.94737	5.26316	9.21053	supercont1.109	3e-30	1273233	1273586	118	63		1	1	AE-contig_361	2e-41	76	474	100	69	1	583	55.2		conserved hypothetical protein 158 4e-040	4e-40	AAEL004151-RC	76	76	100
AE-220	AE-220	56417540	Ribosomal protein L41	M	25	CYT		3.408	12.96			ExpAA=0.00 First60=0.00 PredHel=0 Topology=i	0					0	0	0	4	0	0	0										AE-contig_260	8e-10	25	501	100	86	4	515	51.5
AET-581	AET-581		Mitochondrial ribosomal protein L12 [Translation, ribosomal structure and	M	185	CYT		19.808	7.84			ExpAA=0.01 First60=0.00 PredHel=0 Topology=o	0					0.54054	4.32432	5.94595	9.18919	5.94595	4.32432	10.2703	supercont1.190	3e-95	40553	40914	185	100	1	1	1	AE-contig_662	3e-86	167	602	98	100
Translation machinery
gi|55982003	AY741677	55982003	translation factor SUI1-like protein	M	110	CYT		12.373	6.27			ExpAA=0.00 First60=0.00 PredHel=0 Topology=o	0					0	8.18182	2.72727	8.18182	2.72727	8.18182	10.9091	AAGE02019418	8e-24	1862	2032	57	94		6	2	AE-contig_516	3e-62	110	891	100	231	1	891	52.7		conserved hypothetical protein 228 4e-061	4e-61	AAEL010843-RA	110	110	100
gi|53680543	AY745981	53680543	threonyl tRNA synthatase-like protein	M	301	CYT		33.894	9.34			ExpAA=0.12 First60=0.00 PredHel=0 Topology=o	0					0	8.30565	7.30897	8.9701	7.30897	8.30565	15.6146	supercont1.25	2e-68	3607717	3607898	128	99		13	3	AE-contig_1248	0	301	967	100	65	3	975	51.2		threonyl-tRNA synthetase 392 e-110	1e-110	AAEL001206-RA	313	716	69
AET-205	AET-205	94468780	elongation factor 1 alpha	M	463	CYT		50.504	9.16			ExpAA=0.17 First60=0.02 PredHel=0 Topology=o	0					0.215983	9.28726	4.9676	11.4471	4.9676	9.28726	14.2549	supercont1.32	0	3146741	3148129	463	100	2	1	1	AE-contig_244	0	463	1942	100	78	282	2158	51.7		eukaryotic peptide chain release factor gtp-bindin	2e-81	AAEL000825-RA	444	701	37
gi|45934557	AY552052	45934557	elongation factor 1 beta	M	224	CYT		24.6	4.57			ExpAA=0.01 First60=0.00 PredHel=0 Topology=o	0					0.446429	6.25	4.46429	7.58929	4.46429	6.25	10.7143	supercont1.19	1e-108	3899203	3899793	197	99	1	28	1	AE-contig_304	1e-128	224	987	100	145	116	1011	49.8		elongation factor 1-beta2 446 e-126	1e-126	AAEL000951-RA	224	224	99
AET-545	AET-545	94469188	Translation initiation factor 3, subunit g	M	272	CYT		30.403	8.48			ExpAA=0.00 First60=0.00 PredHel=0 Topology=o	0					0.735294	6.25	6.98529	13.2353	6.98529	6.25	13.2353	supercont1.223	2e-84	1707468	1707649	159	95	1	1	2	AE-contig_630	6e-91	171	643	94	131	57	1128	51		eukaryotic translation initiation factor 558 e-160	1e-160	AAEL012661-RA	272	272	100
gi|19335672	AY064104	19335672	elongation factor 2	M	844	CYT		94.465	5.92			ExpAA=0.03 First60=0.00 PredHel=0 Topology=o	0					0.118483	6.87204	4.9763	9.00474	4.9763	6.87204	11.8483	supercont1.121	0	1854732	1856353	612	99	2	2	4	AE-contig_923	1e-137	259	1207	95	106	162	3242	53.1		eukaryotic translation elongation factor 1699 0.0	0	AAEL004500-RB	844	844	99
AET-2611	AET-2611	94468820	Predicted membrane protein ribosomal associated	M	64	ANC		7.258	10.53			ExpAA=22.45 First60=22.28 PredHel=1 Topology=i36-58o	1	34.4	9.4	56.3		0	4.6875	6.25	9.375	6.25	4.6875	10.9375	AAGE02023609	2e-29	41721	41722	64	100		1	1	AE-contig_431	6e-32	64	648	98	396	66	2073	57.2		conserved hypothetical protein 129 3e-031	3e-31	AAEL012684-RA	64	64	100
AET-2994	AET-2994	94468868	NMD protein affecting ribosome stability and mRNA decay	M	510	CYT		58.039	5.92			ExpAA=0.00 First60=0.00 PredHel=0 Topology=o	0					0	3.33333	4.70588	10.1961	4.70588	3.33333	8.03922	supercont1.75	0	2605342	2606805	488	100	2	1	2	AE-contig_814	1e-132	230	809	99	25	37	1712	55.8		nonsense-mediated mrna decay protein 1038 0.0	0	AAEL003039-RA	510	510	99
AET-3898	AET-3898	94468984	Translation initiation factor 3, subunit e (eIF-3e)	M	435	CYT		51.059	6.17			ExpAA=0.52 First60=0.00 PredHel=0 Topology=o	0					0	2.75862	2.98851	8.96552	2.98851	2.75862	5.74713	supercont1.54	0	2093443	2094393	317	99	1	1	3	AE-contig_1046	1e-144	211	1392	99	168	59	1912	55		eukaryotic translation initiation factor 3 subunit 877 0.0	0	AAEL002334-RA	435	435	100
gi|53680547	AY745983	53680547	putative translation initiation factor 3 subunit 2 (eif-3 beta)	M	285	CYT		31.777	9.32			ExpAA=0.00 First60=0.00 PredHel=0 Topology=o	0					0	8.07018	4.21053	17.193	4.21053	8.07018	12.2807	AAGE02024805	6e-63	1248	1591	182	71	5	77	1	AE-contig_1259	1e-170	285	939	100	84	63	1377	51.9	1358	eukaryotic translation initiation factor 3 subunit 402 e-112	1e-112	AAEL013144-RA	258	326	80
AET-299	AET-299	94468864	Translation initiation factor 3, subunit h (eIF-3h)	M	308	CYT		35.475	5.74			ExpAA=0.03 First60=0.00 PredHel=0 Topology=o	0					0	3.57143	3.8961	9.74026	3.8961	3.57143	7.46753	supercont1.291	1e-126	1365901	1366262	225	100	1	1	2	AE-contig_346	1e-134	302	1318	81	129	30	1341	48.9		eukaryotic translation initiation factor 3 subunit 615 e-177	1e-177	AAEL007945-RA	308	336	100
AET-7776	AET-7776	94469338	Translation initiation factor 2B, beta subunit (eIF-2Bbeta/GCD7)	M	353	CYT		39.072	6.35			ExpAA=0.08 First60=0.00 PredHel=0 Topology=o	0					0.566572	4.24929	4.81586	15.5807	4.81586	4.24929	9.06516	supercont1.176	1e-164	211271	212239	323	93	1	23	2	AE-contig_970	1e-173	336	1113	92	56	20	1334	47.8		translation initiation factor eif-2b beta subunit 695 0.0	0	AAEL005825-RA	353	353	100
AE-313	AE-313	94468484	Translation initiation factor 5A (eIF-5A)	M	159	CYT		17.488	5.3			ExpAA=0.00 First60=0.00 PredHel=0 Topology=o	0					0.628931	8.1761	3.14465	13.2075	3.14465	8.1761	11.3208	supercont1.98	4e-42	1744666	1744667	70	100		1	3	AE-contig_363	5e-92	159	1156	100	236	210	2142	59.1		initiation factor 5a 328 7e-091	7e-91	AAEL003835-RA	159	160	100
AET-2104	AET-2104	94468792	Translation initiation factor 4F	M	404	CYT		45.57	5.63			ExpAA=0.06 First60=0.00 PredHel=0 Topology=o	0					0	6.68317	2.9703	10.8911	2.9703	6.68317	9.65347	AAGE02025307	1e-155	134662	135203	281	99	1	1	2	AE-contig_511	1e-160	257	1342	98	93	158	2339	54.2		dead box atp-dependent rna helicase 803 0.0	0	AAEL013359-RC	404	404	100
AET-5358	AET-5358	94469168	Translation initiation factor 1A	M	148	CYT		17.099	5.01			ExpAA=0.00 First60=0.00 PredHel=0 Topology=o	0					0	8.10811	2.02703	6.75676	2.02703	8.10811	10.1351	supercont1.116	5e-40	1689714	1689715	81	98		1	2	AE-contig_866	7e-84	148	1298	99	174	33	1446	56.6		eukaryotic translation initiation factor 1A (eIF-1A) 303 2e-083	2e-83	AAEL004378-RA	148	148	100
AET-2920	AET-2920	94468852	Elongation initiation factor 5C	M	417	CYT		48.328	5.78			ExpAA=0.95 First60=0.00 PredHel=0 Topology=o	0					0	4.55635	2.63789	9.59233	2.63789	4.55635	7.19424	supercont1.2836	1e-55	1642	1823	138	81	2	21	6	AE-contig_978	1e-136	255	1115	96	252	101	2840	57.3		translation initiation factor 5C, putative 825 0.0	0	AAEL012026-RC	417	417	100
AET-5310	AET-5310	94469162	Transcription initiation factor IIF, large subunit	M	569	CYT		63.814	8.61			ExpAA=0.00 First60=0.00 PredHel=0 Topology=o	0					1.05448	6.67838	4.21793	14.2355	4.21793	6.67838	10.8963	supercont1.101	0	1636764	1638025	495	99	2	6	1	AE-contig_912	1e-154	290	1252	91	174	27	1504	50.3		Transcription initiation factor IIF alpha subunit 1125 0.0	0	AAEL003945-RA	569	569	99
AET-527	AET-527	94469156	SERYL-TRNA SYNTHETASE, CYTOPLASMIC	M	340	SIG	19-20	39.761	8.43	37.531	6.8	ExpAA=18.72 First60=18.68 PredHel=1 Topology=i7-25o	1	5.3	92.6	2.1	0	0	4.41176	7.05882	8.52941	7.05882	4.41176	11.4706	supercont1.54	1e-178	2476631	2477352	305	99	1	1	1	AE-contig_610	5e-54	115	641	88	264	10	1549	51.8		alpha-1,3-mannosyl-glycoprotein beta-1, 2-n-acetyl	0	AAEL002329-RA	340	340	99
Protein modification machinery
AET-17565	AET-17565	94468760	Signal peptidase subunit	M	97	BL	35-36	11.022	10.07	7.137	10.17	ExpAA=42.10 First60=36.54 PredHel=2 Topology=i19-38o43-65i	2	42.3	5.2	52.6	4	4.12371	7.2165	7.2165	12.3711	7.21649	7.21649	14.433	supercont1.125	1e-41	2168055	2168056	84	67		1	2	AE-contig_1142	4e-52	97	489	96	124	18	485	51.5	466	signal peptidase 12kDa subunit, putative 195 2e-051	2e-51	AAEL004603-RA	97	97	97
gi|18568312	AF466603	18568312	putative calreticulin	M	407	SIG	19-20	46.78	4.42	44.881	4.38	ExpAA=2.14 First60=2.14 PredHel=0 Topology=o	0				1	0.2457	5.1597	5.40541	7.86241	5.40541	5.15971	10.5651	AAGE02021470	0	2313	3338	342	100	8	66	1	AE-contig_252	1e-153	290	1340	88	185	14	1383	46.8		calreticulin 853 0.0	0	AAEL001005-RA	407	407	99
AET-22218	AET-22218	94468796	vitamin K epoxide reductase complex, subunit 1	M	175	SIG	28-29	19.387	7.54	16.709	6.76	ExpAA=84.34 First60=22.38 PredHel=4 Topology=i12-34o83-105i112-131o136-155i	4	46.9	30.9	22.3	0	0	9.71429	2.85714	14.8571	2.85714	9.71429	12.5714	AAGE02020452	7e-57	28152	28153	116	97		60	1	AE-contig_1014	1e-97	175	967	99	277	3	983	48		vitamin-K-epoxide reductase (warfarin-sensitive),	2e-96	AAEL011293-RA	175	175	99
AET-394	AET-394	94468988	DOLICHYL-DIPHOSPHOOLIGOSACCHARIDE--PROTEIN GLYCOTRANSFERASE	M	448	SIG	26-27	49.437	5.29	46.748	5.21	ExpAA=40.38 First60=17.93 PredHel=2 Topology=i5-22o408-430i	2	8.7	86.2	5.1	0	0	7.14286	4.01786	13.3929	4.01786	7.14286	11.1607	supercont1.50	0	896731	897632	401	99	1	1	2	AE-contig_453	5e-88	206	934	82	135	23	1098	50.7		dolichyl-diphosphooligosaccharide protein glycosyl	0	AAEL002174-RA	448	448	99
AE-258	AE-258	94468428	Oligosaccharyltransferase, gamma subunit	M	329	SIG	23-24	37.304	9.93	34.745	9.89	ExpAA=88.96 First60=3.80 PredHel=4 Topology=o182-201i214-232o260-282i295-317o	4	24.6	67.5	7.9	0	0	6.38298	4.25532	10.0304	4.25532	6.38298	10.6383	supercont1.157	1e-149	1535937	1536860	308	87	1	1	2	AE-contig_310	0	259	1550	100	157	24	1544	53.8	1525	conserved hypothetical protein 655 0.0	0	AAEL005457-RA	329	329	99
AET-333	AET-333	94468902	Predicted ER protein with RDEL retention signal	M	204	SIG	23-24	23.263	4.74	20.928	4.73	ExpAA=13.37 First60=13.37 PredHel=0 Topology=o	0				0	0	3.92157	3.43137	9.31373	3.43137	3.92157	7.35294	AAGE02024436	1e-113	19437	20048	204	99	1	1	1	AE-contig_383	1e-116	204	1021	98	139	39	1012	51.5		conserved hypothetical protein 407 e-114	1e-114	AAEL013005-RA	204	204	99
gi|45934565	AY552056	45934565	DnaJ domain containing protein	M	118	SIG	21-22	12.75	9.94	10.79	9.82	ExpAA=19.05 First60=19.05 PredHel=1 Topology=o4-23i	1	16.1	3.4	80.5	0	0	9.32203	5.08475	8.47458	5.08475	9.32203	14.4068	supercont1.179	6e-38	1441850	1441851	81	98		2	2	AE-contig_1175	9e-64	118	535	100	60	11	574	57.7		conserved hypothetical protein 233 1e-062	1e-62	AAEL005914-RA	118	118	100
AET-532	AET-532	94469164	GLUTAMINYL-PEPTIDE CYCLOTRANSFERASE	M	346	SIG	22-23	39.993	5.92	37.485	5.6	ExpAA=0.05 First60=0.05 PredHel=0 Topology=o	0				0	0	3.46821	4.62428	10.9827	4.62428	3.46821	8.09249	AAGE02019216	0	20358	21299	314	99	1	1	2	AE-contig_434	2e-47	152	963	67	218	9	1661	53.1	1642	glutaminyl-peptide cyclotransferase 696 0.0	0	AAEL010727-RA	346	346	99
AE-296	AE-296	94468464	Cyclophilin isoform	M	198	SIG	16-17	21.46	8.71	19.815	8.08	ExpAA=0.07 First60=0.07 PredHel=0 Topology=o	0				0	0	13.6364	3.0303	10.6061	3.0303	13.6364	16.6667	AAGE02025154	1e-71	30860	31041	131	100		26	2	AE-contig_344	1e-113	198	976	100	196	30	983	50.4		peptidyl-prolyl cis-trans isomerase (cyclophilin) 400 e-112	1e-112	AAEL013279-RA	198	198	100
AE-5537	AE-5537	94468600	UDP-glucuronosyl and UDP-glucosyl transferase	M	521	SIG	23-24	59.422	8.52	56.856	8.48	ExpAA=32.05 First60=8.41 PredHel=1 Topology=o479-501i	1	4.2	91.9	3.8	0	0	5.75816	6.33397	11.3244	6.33397	5.75816	12.0921	AAGE02018465	0	6179	7260	468	93	2	1	5	AE-contig_544	1e-124	195	1033	100	26	47	1782	61.1	1763	glucosyl/glucuronosyl transferases 837 0.0	0	AAEL010366-RA	415	415	99
AET-361	AET-361	94468932	Dolichol-phosphate mannosyltransferase	M	239	CYT		27.151	8.96			ExpAA=0.04 First60=0.00 PredHel=0 Topology=o	0					0	8.3682	3.34728	9.62343	3.34728	8.3682	11.7155	AAGE02018240	5e-72	32357	32764	136	100		1	3	AE-contig_414	1e-124	112	896	100	484	26	917	54.2		dolichol-phosphate mannosyltransferase 478 e-136	1e-136	AAEL010227-RA	239	239	100
AET-447	AET-447	94469064	Thioredoxin	M	126	CYT		14.222	4.95			ExpAA=0.00 First60=0.00 PredHel=0 Topology=o	0					0	4.7619	4.7619	10.3175	4.7619	4.7619	9.52381	AAGE02022560	1e-65	33737	33970	78	100		1	2	AE-contig_513	2e-72	126	792	98	321	16	791	55.1		glutaredoxin, putative 266 1e-072	1e-72	AAEL012238-RA	126	126	100
AET-365	AET-365	94468942	Molecular chaperone (DnaJ superfamily)	M	359	SIG	25-26	40.798	5.99	38.138	5.66	ExpAA=18.07 First60=18.07 PredHel=1 Topology=i3-25o	1	6.1	93	0.8	0	0	9.1922	3.62117	8.6351	3.62117	9.1922	12.8134	AAGE02017618	1e-166	1543	2264	315	91	10	49	1	AE-contig_417	1e-123	230	1403	93	223	18	1725	54.3		DNA-J/hsp40 635 0.0	0	AAEL013020-RA	310	319	98
AET-330	AET-330	94468898	similar to gamma-interferon inducible lysosomal thiol reductase	M	240	SIG	20-21	26.394	6.43	24.304	5.98	ExpAA=12.79 First60=0.14 PredHel=0 Topology=o	0				0	0	5.83333	5.41667	12.9167	5.41667	5.83333	11.25	supercont1.133	3e-93	1056891	1057072	163	99	1	21	2	AE-contig_379	1e-139	240	1225	99	236	27	1015	48.9		conserved hypothetical protein 488 e-139	1e-139	AAEL004873-RA	240	240	100
AET-2353	AET-2353	94468800	Protein disulfide-isomerase precursor - endoplasmic reticulum	M	494	SIG	23-24	55.973	4.95	53.687	4.92	ExpAA=0.95 First60=0.95 PredHel=0 Topology=o	0				0	0	5.26316	3.23887	8.2996	3.23887	5.26316	8.50202	supercont1.13	0	668395	669476	461	95	2	27	2	AE-contig_66	1e-153	245	1271	99	104	173	2979	54.2		protein disulfide isomerase 988 0.0	0	AAEL000641-RA	494	494	100
AET-472	AET-472	94469092	probable ER retained protein with mannosyl transferase function	M	219	SIG	25-26	24.144	6.25	21.449	6.51	ExpAA=3.58 First60=3.58 PredHel=0 Topology=o	0				1	0.456621	9.58904	2.73973	16.4384	2.73973	9.58904	12.3288	supercont1.65	1e-45	1860061	1860318	86	98		25	3	AE-contig_551	1e-69	123	458	100	90	36	1080	52.7		mannosyltransferase 450 e-127	1e-127	AAEL002701-RA	219	219	98
AET-529	AET-529	94469158	COP9 signalosome, subunit CSN7	M	282	CYT		31.833	6.02			ExpAA=0.00 First60=0.00 PredHel=0 Topology=o	0					0	4.60993	3.19149	10.6383	3.19149	4.60993	7.80142	supercont1.13	5e-87	1091792	1092150	181	89	1	1	3	AE-contig_611	9e-91	169	642	96	131	27	1133	52.3		cop9 complex subunit 7a 557 e-159	1e-159	AAEL000635-RC	282	282	99
AET-4362	AET-4362	94469048	DOLICHYL-PHOSPHATE BETA-GLUCOSYLTRANSFERASE	M	326	SIG	33-34	37.517	7.1	33.85	7.06	ExpAA=23.92 First60=22.62 PredHel=1 Topology=i7-29o	1	6.7	91.1	2.1	0	0	5.52147	3.06749	11.3497	3.06748	5.52147	8.58896	AAGE02027973	1e-137	140	871	244	99	3	83	1	AE-contig_348	1e-139	310	1285	83	219	55	1403	52.1		dolichyl-phosphate beta-D-mannosyltransferase, put	0	AAEL003084-RA	326	327	100
AET-539	AET-539	94469178	olygosaccharyltransferase, alpha subunit (ribophorin I)	M	457	SIG	20-21	52.291	8.2	50.111	7.38	ExpAA=31.97 First60=10.45 PredHel=1 Topology=o418-440i	1	4.8	91.5	3.7	2	0.437637	3.50109	4.814	16.6302	4.814	3.50109	8.3151	AAGE02024662	1e-152	17889	18686	266	100	1	1	2	AE-contig_620	2e-87	168	655	97	148	37	1966	53.6		ribophorin 909 0.0	0	AAEL013071-RA	457	457	99
AE-9003	AE-9003	94468628	Prefoldin subunit 6, KE2 family	M	127	CYT		15.151	9.18			ExpAA=0.00 First60=0.00 PredHel=0 Topology=o	0					0	1.5748	2.3622	7.08661	2.3622	1.5748	3.93701	supercont1.23	4e-57	3674509	3674510	69	100		1	2	AE-contig_1191	6e-67	127	689	98	112	14	733	56.2		prefoldin, subunit, putative 249 1e-067	1e-67	AAEL001103-RA	127	127	100
AE-239	AE-239	94468418	cyclophylin	M	164	CYT		17.987	8.3			ExpAA=0.00 First60=0.00 PredHel=0 Topology=o	0					0	12.8049	3.65854	14.0244	3.65854	12.8049	16.4634	AAGE02021422	2e-80	121399	121824	142	99		23	1	AE-contig_290	3e-97	164	980	100	136	89	1723	57		peptidyl-prolyl cis-trans isomerase f, ppif 345 5e-096	5e-96	AAEL011758-RA	164	206	100
AET-2957	AET-2957	94468858	Predicted alpha/beta hydrolase BEM46	M	341	ANC		38.135	8.67			ExpAA=31.46 First60=28.67 PredHel=1 Topology=i21-43o	1	6.5	87.4	6.2		0	8.5044	5.27859	11.7302	5.27859	8.5044	13.783	supercont1.62	1e-151	2259811	2260352	261	98	1	1	2	AE-contig_1107	2e-05	22	477	81	101	9	1408	54.5		conserved hypothetical protein 706 0.0	0	AAEL002636-RA	341	341	100
AET-11959	AET-11959	94468702	BETA3-GLUCURONYLTRANSFERASE-I	M	320	SIG	28-29	36.695	7.14	33.411	6.46	ExpAA=17.89 First60=17.88 PredHel=1 Topology=i12-29o	1	5.3	90.9	3.8	0	0	5.3125	5	12.5	5	5.3125	10.3125	supercont1.376	2e-66	464771	464952	124	100		1	3	AE-contig_933	1e-123	207	1202	99	275	9	2319	58.9		beta-1,3-glucuronyltransferase 647 0.0	0	AAEL009174-RA	320	320	100
AET-413	AET-413	94469014	GDP-MANNOSE PYROPHOSPHORYLASE A	M	429	CYT		47.34	7.71			ExpAA=0.57 First60=0.00 PredHel=0 Topology=o	0					0.466201	7.92541	6.52681	12.3543	6.52681	7.92541	14.4522	AAGE02021810	1e-159	105504	106019	172	99	1	1	3	AE-contig_474	1e-109	188	831	98	166	19	1610	49.6		mannose-1-phosphate guanyltransferase 870 0.0	0	AAEL011912-RA	429	429	100
AET-593	AET-593	94469254	Glutathione S-transferase	M	248	CYT		28.642	6.91			ExpAA=0.01 First60=0.00 PredHel=0 Topology=o	0					0.403226	7.25807	6.45161	10.0806	6.45161	7.25806	13.7097	supercont1.76	1e-134	653015	653620	202	98	1	7	2	AE-contig_1024	4e-63	112	545	94	152	10	1532	60.8		glutathione-s-transferase theta, gst 54 7e-008	7e-08	AAEL007946-RA	209	244	24
AET-192	AET-192	94468776	Thioredoxin/protein disulfide isomerase	M	397	SIG	24-25	44.469	5.06	42.054	5.02	ExpAA=10.63 First60=10.63 PredHel=0 Topology=o	0				1	0.251889	6.29723	4.03023	12.3426	4.03023	6.29723	10.3275	supercont1.59	0	951064	951785	341	99	1	1	4	AE-contig_1102	1e-58	130	640	83	39	32	1223	48.9		protein disulfide isomerase 810 0.0	0	AAEL002501-RA	397	397	98
AET-456	AET-456	94469078	Glutaredoxin	M	112	CYT		12.332	9.05			ExpAA=0.01 First60=0.00 PredHel=0 Topology=o	0					2.67857	8.92857	6.25	10.7143	6.25	8.92857	15.1786	AAGE02027369	1e-19	158573	158710	46	100		1	3	AE-contig_525	4e-54	96	494	97	70	22	1123	53.1		glutaredoxin, putative 228 3e-061	3e-61	AAEL013980-RB	112	112	99
AET-10319	AET-10319	94468670	Sulfotransferase	M	339	CYT		39.43	6.03			ExpAA=0.00 First60=0.00 PredHel=0 Topology=o	0					0.58997	4.12979	5.60472	10.3245	5.60472	4.12979	9.73451	supercont1.201	0	1253465	1253917	151	100	1	1	8	AE-contig_844	1e-122	208	789	96	19	12	1276	56.8		sulfotransferase (sult) 702 0.0	0	AAEL006338-RA	339	339	100
AET-2544	AET-2544	94468818	heat shock cognate 70 protein	M	655	SIG	20-21	72.317	5.06	70.379	5.03	ExpAA=0.05 First60=0.05 PredHel=0 Topology=o	0				1	0.152672	7.0229	3.81679	10.687	3.81679	7.0229	10.8397	supercont1.191	0	572267	573888	655	100	2	1	2	AE-contig_322	0	221	1332	99	105	161	2916	52.1		hypothetical protein 45 1e-004	0.0001	AAEL005529-RA	199	3217	22
AET-7047	AET-7047	94469318	Cytochrome c oxidase assembly protein/Cu2+ chaperone COX17	M	77	BL		8.255	7.54			ExpAA=0.00 First60=0.00 PredHel=0 Topology=o	0				11	14.2857	6.49351	7.79221	15.5844	7.79221	6.49351	14.2857	supercont1.109	6e-35	2112572	2112573	101	75		1	1	AE-contig_987	2e-43	77	691	100	202	25	709	53.6		hypothetical protein 32 0.046	0.046	AAEL008380-RA	40	338	37
AET-316	AET-316	94468884	Multifunctional chaperone (14-3-3 family)	M	247	CYT		28.122	4.79			ExpAA=0.07 First60=0.00 PredHel=0 Topology=o	0					0	4.45344	2.42915	13.3603	2.42915	4.45344	6.88259	AAGE02020052	2e-55	25776	26120	115	53		24	3	AE-contig_368	1e-114	215	1053	94	226	175	2725	59.2		14-3-3 protein sigma, gamma, zeta, beta/alpha 486 e-138	1e-138	AAEL006885-RA	247	248	100
AET-2950	AET-2950	94468856	Molecular chaperone (DnaJ superfamily)	M	402	CYT		45.019	6.22			ExpAA=0.00 First60=0.00 PredHel=0 Topology=o	0					0.248756	11.194	5.22388	7.21393	5.22388	11.194	16.4179	supercont1.144	1e-153	4113	4654	265	99	1	1	2	AE-contig_921	1e-160	223	1202	99	127	100	2358	53.2		chaperone protein dnaj 753 0.0	0	AAEL005165-RB	365	376	100
AET-360	AET-360	94468930	Prohibitin	M	272	BL		29.917	5.36			ExpAA=11.01 First60=11.01 PredHel=0 Topology=o	0				0	0	7.35294	3.67647	10.2941	3.67647	7.35294	11.0294	supercont1.390	1e-131	294715	295256	243	100	1	30	1	AE-contig_415	1e-131	244	1126	97	180	51	1428	52.9		prohibitin 524 e-149	1e-149	AAEL009345-RA	272	272	100
AET-4435	AET-4435	94469058	Thioredoxin/protein disulfide isomerase	M	437	SIG	22-23	47.687	5.18	45.493	5.18	ExpAA=8.62 First60=8.61 PredHel=0 Topology=o	0				0	0	8.92449	3.89016	11.8993	3.89016	8.92449	12.8146	AAGE02017903	0	52591	53672	437	100	1	1	1	AE-contig_726	8e-36	68	624	100	63	46	2273	53.8		protein disulfide-isomerase A6 precursor 895 0.0	0	AAEL010065-RA	437	437	100
AET-2089	AET-2089	94468790	FKBP-type peptidyl-prolyl cis-trans isomerase	M	108	CYT		11.572	7.9			ExpAA=0.00 First60=0.00 PredHel=0 Topology=o	0					0.925926	12.963	5.55556	12.037	5.55556	12.963	18.5185	supercont1.287	3e-27	1158635	1158802	56	98		1	3	AE-contig_1025	3e-60	108	1126	100	108	92	2002	57.4		fk506-binding protein 221 4e-059	4e-59	AAEL007883-RC	108	108	100
AET-1660	AET-1660	94468750	FKBP-type peptidyl-prolyl cis-trans isomerase	M	285	CYT		32.346	6.87			ExpAA=0.00 First60=0.00 PredHel=0 Topology=o	0					0	6.31579	2.10526	9.12281	2.10526	6.31579	8.42105	AAGE02018619	2e-91	17692	18201	170	99	1	1	1	AE-contig_743	6e-92	178	955	92	398	25	1748	51.3		fk506-binding protein 563 e-161	1e-161	AAEL010491-RA	285	398	99
AET-4053	AET-4053	94469004	Molecular co-chaperone STI1	M	331	CYT		37.879	7.55			ExpAA=0.00 First60=0.00 PredHel=0 Topology=o	0					0	3.32326	3.32326	8.1571	3.32326	3.32326	6.64653	supercont1.108	0	1206962	1208020	353	93	1	1	1	AE-contig_897	1e-150	293	1159	90	164	51	1708	54.7		heat shock protein 70 (hsp70)-interacting protein 663 0.0	0	AAEL004148-RA	331	331	99
AET-3845	AET-3845	94468972	Subunit of the major N alpha-acetyltransferase	M	187	CYT		21.2	6.1			ExpAA=0.00 First60=0.00 PredHel=0 Topology=o	0					0	7.48663	3.20856	9.09091	3.20856	7.48663	10.6952	supercont1.219	1e-108	690924	691484	187	100	1	1	1	AE-contig_1032	2e-72	163	1235	82	515	56	1209	51.2		n-terminal acetyltransferase complex ard1 subunit 393 e-110	1e-110	AAEL006743-RA	187	187	100
AET-5893	AET-5893	94469248	Cyclophilin isoform	M	487	CYT		55.928	8.06			ExpAA=0.00 First60=0.00 PredHel=0 Topology=o	0					0	6.57084	3.90144	11.2936	3.90144	6.57084	10.4723	supercont1.387	1e-165	270171	271022	284	99	1	1	3	AE-contig_344	2e-21	156	976	39	253	31	2910	53.2		peptidyl-prolyl cis-trans isomerase (cyclophilin) 977 0.0	0	AAEL009282-RA	487	487	99
AET-558	AET-558	94469198	Derlin-1	M	254	CYT		29.537	9.42			ExpAA=93.77 First60=24.87 PredHel=4 Topology=i19-41o56-78i99-121o157-179i	4	34.6	20.1	45.3		0	9.05512	6.69291	8.26772	6.69291	9.05512	15.748	supercont1.244	4e-62	577597	577598	119	74		1	4	AE-contig_1018	3e-38	95	474	76	179	32	1874	59.2		conserved hypothetical protein 536 e-153	1e-153	AAEL007229-RA	254	254	99
AET-381	AET-381	94468966	heat shock cognate 70 protein	M	651	CYT		71.179	5.31			ExpAA=0.04 First60=0.01 PredHel=0 Topology=o	0					0.15361	7.8341	3.99386	13.5177	3.99386	7.8341	11.828	supercont1.116	0	1035564	1037516	651	100	2	1	1	AE-contig_322	1e-131	221	1332	65	105	99	2270	45.7		stathmin 39 0.008	0.008	AAEL012840-RA	153	303	24
AE-3085	AE-3085	94468480	methionine-S-sulfoxide reductase	M	235	CYT		26.815	5.88			ExpAA=0.02 First60=0.02 PredHel=0 Topology=o	0					0	8.93617	3.82979	10.6383	3.82979	8.93617	12.766	supercont1.13	7e-82	1195283	1195753	157	54	1	5	5	AE-contig_1265	1e-119	207	1005	98	110	87	1065	55.3		methionine sulfoxide reductase 487 e-138	1e-138	AAEL000670-RA	235	235	99
AET-6725	AET-6725	94469302	Rab-protein geranylgeranyltransferase activity	M	415	CYT		48.083	7.55			ExpAA=0.16 First60=0.00 PredHel=0 Topology=o	0					0	3.37349	2.40964	13.7349	2.40964	3.37349	5.78313	supercont1.8	1e-139	2577777	2578493	239	98	1	177	1	AE-contig_899	1e-117	239	1285	88	241	24	1107	61.2		protein farnesyltransferase alpha subunit/rab gera	0	AAEL000421-RA	415	415	99
AET-2063	AET-2063	94468784	Thiol-disulfide isomerase	M	322	SIG	27-28	36.315	4.75	33.44	4.64	ExpAA=44.85 First60=16.71 PredHel=2 Topology=i7-25o182-204i	2	12.4	48.8	38.8	7	2.17391	5.90062	5.59006	13.0435	5.59006	5.90062	11.4907	supercont1.11	6e-85	3802196	3802687	164	96	1	50	2	AE-contig_906	1e-147	314	1344	83	122	11	2209	54.6		conserved hypothetical protein 647 0.0	0	AAEL000574-RA	322	322	99
Protein export machinery
AET-20561	AET-20561	94468782	GTPase Rab2, small G protein superfamily	M	209	CYT		22.904	5.23			ExpAA=0.04 First60=0.00 PredHel=0 Topology=o	0					0	6.69857	1.91388	15.7895	1.91388	6.69856	8.61244	supercont1.390	3e-71	370976	371380	135	97		1	3	AE-contig_725	1e-118	209	1220	99	278	2	1222	48.8		rab 380 e-106	1e-106	AAEL009342-RA	194	208	98
gi|47524468	AY552062	47524468	Putative cargo transport protein EMP24	M	222	SIG	22-23	24.814	6.31	22.273	6	ExpAA=5.44 First60=5.44 PredHel=0 Topology=o	0				0	0	9.90991	2.25225	15.3153	2.25225	9.90991	12.1622	supercont1.3	5e-80	1992426	1993061	213	62	1	1	2	AE-contig_438	1e-123	146	913	99	124	27	899	54.9	880	copii-coated vesicle membrane protein P24 351 1e-097	1e-97	AAEL000208-RA	184	206	96
AET-295	AET-295	94468854	Vacuole membrane protein VMP1	M	398	CYT		44.757	9.34			ExpAA=125.55 First60=3.99 PredHel=6 Topology=i74-96o106-128i249-271o276-293i300-322o360-382i	6	31.9	13.3	54.8		0	6.28141	5.02513	11.5578	5.02513	6.28141	11.3065	supercont1.279	1e-131	1455517	1455933	139	100		1	4	AE-contig_343	1e-128	249	1211	91	207	14	1487	59.6		vacuole membrane protein 796 0.0	0	AAEL007763-RA	398	479	100
AET-409	AET-409	94469008	transmembrane trafficking protein	M	208	SIG	23-24	23.861	6.19	21.274	6.23	ExpAA=39.25 First60=16.60 PredHel=2 Topology=i7-29o176-198i	2	21.2	70.7	8.2	0	0	5.76923	2.40385	11.0577	2.40385	5.76923	8.17308	supercont1.199	2e-33	1025360	1025485	42	100		128	2	AE-contig_468	1e-103	155	1312	99	319	26	1383	56	1364	integral membrane protein, Tmp21-I (p23), putative 207 2e-054	2e-54	AAEL006303-RA	127	181	85
AE-337	AE-337	94468504	Signal peptidase I	M	184	CYT		20.682	7.96			ExpAA=34.74 First60=20.59 PredHel=1 Topology=i24-42o	1	9.8	77.2	13		0	10.3261	3.80435	8.69565	3.80435	10.3261	14.1304	AAGE02028826	1e-43	121	345	77	90		75	2	AE-contig_392	1e-104	184	994	100	93	12	1016	53.1		conserved hypothetical protein 34 0.037	0.037	AAEL003075-RA	89	702	31
AET-11858	AET-11858	94468696	Mitochondrial import inner membrane translocase, subunit TIM13	M	89	CYT		10.274	7.61			ExpAA=0.00 First60=0.00 PredHel=0 Topology=o	0					0	3.37079	1.12359	14.6067	1.1236	3.37079	4.49438	supercont1.302	3e-36	34232	34330	33	100		1	3	AE-contig_741	3e-48	89	674	100	259	8	663	53.2		mitochondrial inner membrane protein translocase,	5e-47	AAEL008128-RA	89	89	100
AET-571	AET-571	94469220	surfeit 4 Putative cargo transport protein ERV29	M	270	CYT		30.456	9.16			ExpAA=129.20 First60=0.86 PredHel=6 Topology=i65-87o91-113i160-179o183-200i207-226o241-263i	6	44.8	8.5	46.7		0	7.77778	2.59259	7.77778	2.59259	7.77778	10.3704	supercont1.327	8e-87	200004	200185	165	100	1	17	2	AE-contig_648	2e-50	93	539	97	261	47	2093	51.8		surfeit locus protein 536 e-153	1e-153	AAEL008461-RA	270	270	100
AE-267	AE-267	94468440	Protein transporter of the TRAM family	M	378	ANC		43.233	9.4			ExpAA=163.86 First60=22.81 PredHel=8 Topology=i35-57o86-108i128-147o167-186i206-225o229-248i261-283o293-315i	8	43.4	16.7	39.9		0.5291	4.7619	3.43915	10.3175	3.43915	4.7619	8.20106	supercont1.83	2e-98	2905037	2905218	174	100	1	1	4	AE-contig_315	1e-146	182	1782	100	476	62	2301	52.4		translocation associated membrane protein 756 0.0	0	AAEL003285-RA	378	378	100
AE-301	AE-301	94468468	Signal peptidase complex, subunit SPC25	M	194	CYT		21.753	8.63			ExpAA=43.69 First60=8.40 PredHel=2 Topology=i53-75o85-107i	2	22.7	5.2	72.2		1.54639	6.18557	1.54639	11.8557	1.54639	6.18557	7.73196	supercont1.86	1e-104	1413669	1414205	179	99	1	1	2	AE-contig_374	1e-111	194	916	100	151	60	915	50.4		microsomal signal peptidase 25 kda subunit 393 e-110	1e-110	AAEL003418-RA	194	194	100
AET-8005	AET-8005	94469344	Cysteine string protein	M	177	CYT		19.625	7.89			ExpAA=9.87 First60=0.00 PredHel=0 Topology=o	0					2.25989	6.77966	5.64972	12.9944	5.64972	6.77966	12.4294	supercont1.36	3e-77	942325	942684	120	80		7	2	AE-contig_723	1e-61	137	1235	83	569	20	1395	53.3		conserved hypothetical protein 385 e-108	1e-108	AAEL001569-RA	177	177	100
AET-1910	AET-1910	94468774	conserved protein possibly Golgi	M	158	CYT		16.023	8.88			ExpAA=2.43 First60=0.21 PredHel=0 Topology=o	0					4.43038	8.86076	13.924	11.3924	13.9241	8.86076	22.7848	supercont1.1973	5e-79	10243	10424	143	100	1	16	1	AE-contig_870	1e-89	158	1095	98	186	62	1055	50.1		gamma-subunit,methylmalonyl-CoA decarboxylase, put	5e-89	AAEL012939-RA	158	158	98
AE-7835	AE-7835	94468618	Protein tyrosine phosphatase SHP1/Cofactor for p97 ATPase-mediated vesicle membrane fusion	M	390	CYT		42.829	4.85			ExpAA=0.00 First60=0.00 PredHel=0 Topology=o	0					0.25641	6.92308	4.35897	16.1538	4.35897	6.92308	11.2821	supercont1.28	1e-151	490985	491346	212	99	1	91	5	AE-contig_1273	1e-132	215	975	100	83	18	1657	52.9	1638	nsfl1 cofactor P47 590 e-169	1e-169	AAEL001251-RB	299	307	99
AE-6617	AE-6617	94468608	Membrane coat complex Retromer, subunit VPS29/PEP11	M	181	CYT		20.406	6.11			ExpAA=0.15 First60=0.00 PredHel=0 Topology=o	0					0	6.62983	4.41989	11.6022	4.41989	6.62983	11.0497	AAGE02020246	1e-101	1702	2244	181	100	5	1	1	AE-contig_1223	3e-79	180	913	83	232	18	983	55		vacuolar sorting protein vps29 370 e-103	1e-103	AAEL011192-RA	181	182	100
AE-284	AE-284	94468448	Signal peptidase complex subunit	M	179	SIG	28-29	20.544	6.89	17.508	6.26	ExpAA=34.49 First60=22.93 PredHel=1 Topology=o10-32i	1	12.3	5.6	82.1	1	0.558659	5.02793	3.35195	13.4078	3.35196	5.02793	8.37989	supercont1.19	8e-72	993621	993802	160	85	1	1	2	AE-contig_312	1e-105	179	1023	100	204	57	1020	52.9	1001	microsomal signal peptidase 23 kd subunit (spc22/23) 373 e-104	1e-104	AAEL000947-RA	179	179	100
AET-396	AET-396	94468992	SEC22, VESICLE TRAFFICKING PROTEIN	M	211	SIG	13-14	24.537	9.15	23.122	9.15	ExpAA=21.12 First60=0.01 PredHel=1 Topology=i189-210o	1	10	0.5	89.6	0	0	4.2654	2.36967	10.4265	2.36967	4.2654	6.63507	AAGE02024088	3e-45	27816	27817	99	91		1	4	AE-contig_458	1e-42	85	1107	98	24	19	1681	57.6		snare protein sec22 419 e-118	1e-118	AAEL012875-RA	211	211	100
AET-382	AET-382	94468970	ER protein reticulon	M	223	ANC		24.878	9.19			ExpAA=50.25 First60=14.50 PredHel=2 Topology=i45-67o156-178i	2	19.7	39.9	40.4		0	6.27803	2.69058	12.5561	2.69058	6.27803	8.96861	supercont1.14	7e-87	1172038	1172421	128	82		1	4	AE-contig_442	1e-123	223	1153	99	164	29	1145	56.7		reticulon/nogo 367 e-102	1e-102	AAEL000713-RA	192	493	100
AE-392	AE-392	94468540	Clathrin adaptor complex, small subunit	M	142	CYT		16.985	5.81			ExpAA=0.12 First60=0.00 PredHel=0 Topology=o	0					0	2.11268	0	6.33803	0	2.11268	2.11268	AAGE02028713	8e-78	60184	60365	141	100	1	2	1	AE-contig_452	3e-81	142	1240	100	216	29	1719	57.6		clathrin coat assembly protein ap17 291 4e-080	4e-80	AAEL014375-RB	142	142	100
gi|19335714	AY064125	19335714	probable transport protein Sec61 alpha subunit	M	476	ANC		52.231	8.5			ExpAA=241.42 First60=22.78 PredHel=10 Topology=i33-55o75-97i118-138o143-165i239-261o281-303i316-338o353-375i413-435o440-462i	10	45.8	13.7	40.5		0	9.87395	3.9916	10.5042	3.9916	9.87395	13.8655	supercont1.122	0	1518397	1519818	474	99	2	3	1	AE-contig_666	2e-48	93	552	97	266	32	1275	56.4		preprotein translocase secy subunit (sec61) 937 0.0	0	AAEL004523-RA	476	476	99
AET-572	AET-572	94469222	emp24/gp25L/p24 family of membrane trafficking proteins	M	219	SIG	24-25	25.085	5.81	22.424	5.12	ExpAA=24.36 First60=1.21 PredHel=1 Topology=i179-201o	1	10	8.2	81.7	1	0.456621	4.10959	2.2831	14.1553	2.28311	4.10959	6.39269	AAGE02021426	2e-37	29536	29537	101	75		1	3	AE-contig_656	2e-71	136	585	96	176	45	1274	56.8		integral membrane protein, Tmp21-I (p23), putative 434 e-122	1e-122	AAEL011755-RB	219	219	99
AET-5253	AET-5253	94469150	Prenylated rab acceptor 1	M	194	CYT		21.858	6.72			ExpAA=47.90 First60=0.01 PredHel=2 Topology=i86-108o149-171i	2	22.7	21.1	56.2		1.54639	4.63917	4.63917	12.8866	4.63918	4.63918	9.27835	AAGE02019351	8e-50	79482	79808	109	90	1	86	1	AE-contig_752	1e-110	194	963	100	140	36	1009	57.4		prenylated rab acceptor 390 e-109	1e-109	AAEL010794-RA	194	194	100
AE-287	AE-287	94468454	Preprotein translocase, gamma subunit	M	68	ANC		7.725	9.92			ExpAA=22.20 First60=21.91 PredHel=1 Topology=i37-59o	1	32.4	13.2	54.4		0	7.35294	4.41176	7.35294	4.41176	7.35294	11.7647	supercont1.158	2e-32	636103	636306	68	100		1	1	AE-contig_335	1e-35	68	755	100	161	87	780	57.1	761	Sec61 protein complex gamma subunit, putative 139 3e-034	3e-34	AAEL005471-RA	68	68	100
AET-9231	AET-9231	94469372	vacuolar sorting protein	M	225	CYT		25.156	4.66			ExpAA=0.00 First60=0.00 PredHel=0 Topology=o	0					0.444444	4.88889	4.44444	8	4.44444	4.88889	9.33333	AAGE02022694	1e-112	63167	63348	152	99	1	1	2	AE-contig_950	1e-127	225	940	100	119	15	956	52.8		charged multivesicular body protein 5 444 e-125	1e-125	AAEL012313-RA	225	225	100
AET-9226	AET-9226	94469370	Mitochondrial import inner membrane translocase subunit TIM16	M	134	BL		15.013	9.33			ExpAA=0.72 First60=0.72 PredHel=0 Topology=o	0				2	1.49254	7.46269	2.23881	9.70149	2.23881	7.46269	9.70149	AAGE02022509	2e-64	69771	70013	81	100		1	2	AE-contig_732	6e-70	134	665	97	179	15	708	56.4		mitochondria associated granulocyte macrophage csf	5e-70	AAEL012218-RA	134	134	99
AET-5049	AET-5049	94469122	predicted member of the intramitochondrial sorting protein family	M	213	CYT		24.487	9.83			ExpAA=2.46 First60=0.00 PredHel=0 Topology=o	0					0.938967	3.28639	3.75587	15.0235	3.75587	3.28638	7.04225	AAGE02022738	2e-58	90391	90572	122	93	1	30	2	AE-contig_860	4e-87	170	1047	89	330	15	2254	54.5		MSF1 protein, putative 436 e-123	1e-123	AAEL012323-RA	213	213	99
AET-249	AET-249	94468810	ADP ribosylation factor 79F	M	182	CYT		20.714	6.15			ExpAA=0.06 First60=0.06 PredHel=0 Topology=o	0					0	8.24176	1.64835	8.79121	1.64835	8.24176	9.89011	supercont1.233	4e-59	172752	173072	107	80		1	2	AE-contig_1221	1e-102	182	745	98	3	113	2931	58.6		adp-ribosylation factor, arf 369 e-103	1e-103	AAEL007065-RA	182	182	100
AET-4726	AET-4726	94469094	ADP-ribosylation factor 6	M	175	CYT		20.146	9.05			ExpAA=0.03 First60=0.02 PredHel=0 Topology=o	0					0	8	2.85714	10.2857	2.85714	8	10.8571	supercont1.134	4e-62	1024373	1024678	102	78		1	2	AE-contig_1221	1e-70	171	745	70	24	24	2626	55.7		adp-ribosylation factor, arf 359 e-100	1e-100	AAEL004913-RA	175	175	99
AE-309	AE-309	94468482	Translocon-associated complex TRAP, gamma subunit	M	184	CYT		20.973	9.12			ExpAA=82.00 First60=25.18 PredHel=4 Topology=o30-48i55-77o133-155i162-181o	4	44	48.4	7.6		0	3.26087	1.63044	16.3043	1.63043	3.26087	4.8913	supercont1.256	6e-73	415220	415401	139	100		1	2	AE-contig_357	1e-102	184	1064	100	169	32	1247	55.2		translocon-associated protein, gamma subunit 362 e-101	1e-101	AAEL007441-RA	184	184	100
AET-438	AET-438	94469050	Mannose lectin ERGIC-53, involved in glycoprotein traffic	K	398	CYT		44.773	5.44			ExpAA=21.94 First60=0.00 PredHel=1 Topology=o364-386i	1	5.5	91.5	3		0	8.0402	4.0201	10.0503	4.0201	8.0402	12.0603	AAGE02019534	1e-172	3	986	328	92	1	81	1	AE-contig_500	1e-147	261	1384	94	70	36	2090	50.3		mannose binding lectin, putative 623 e-179	1e-179	AAEL010901-RA	308	308	99
AET-506	AET-506	94469128	Rab subfamily of small GTPases	M	215	CYT		24.328	5.72			ExpAA=0.21 First60=0.04 PredHel=0 Topology=o	0					0.465116	6.04651	2.7907	13.4884	2.7907	6.04651	8.83721	supercont1.388	2e-60	695139	695320	138	86		10	3	AE-contig_953	1e-44	158	1109	52	528	74	3203	60.1		rab11 428 e-121	1e-121	AAEL009317-RA	215	215	100
AET-3283	AET-3283	94468896	Vesicle coat complex COPII, GTPase subunit SAR1	M	193	CYT		21.947	6.52			ExpAA=0.16 First60=0.16 PredHel=0 Topology=o	0					0	8.80829	3.62694	10.3627	3.62694	8.80829	12.4352	AAGE02017812	4e-59	167	348	140	83		1	4	AE-contig_820	5e-62	123	786	91	229	74	1617	55.1		gtp-binding protein sar1 401 e-113	1e-113	AAEL010012-RA	193	193	100
AET-4694	AET-4694	94469090	Rab GTPase interacting factor, Golgi membrane protein	M	271	CYT		29.848	4.03			ExpAA=99.77 First60=0.00 PredHel=5 Topology=i137-156o160-182i189-211o221-243i252-270o	5	38	5.5	56.5		0.369004	6.64207	6.64207	12.1771	6.64207	6.64207	13.2841	AAGE02021426	1e-135	22954	23676	241	99	1	1	2	AE-contig_790	1e-158	271	987	99	98	40	977	54.8		conserved hypothetical protein 546 e-156	1e-156	AAEL011754-RB	271	271	99
AET-4408	AET-4408	94469052	VAMP-associated protein involved in inositol metabolism	M	286	CYT		31.204	5.75			ExpAA=21.31 First60=0.01 PredHel=1 Topology=o263-285i	1	7.7	92	0.3		4.1958	5.24475	6.99301	15.035	6.99301	5.24476	12.2378	supercont1.72	8e-94	2478832	2479308	159	82	1	17	3	AE-contig_757	2e-27	92	1223	69	615	44	3092	59.1		VAMP-associated protein, putative 563 e-161	1e-161	AAEL002936-RA	286	286	99
AET-3017	AET-3017	94468872	Translocon-associated complex TRAP, beta subunit	M	192	SIG	21-22	21.205	6.29	18.935	5.92	ExpAA=28.38 First60=6.69 PredHel=1 Topology=o154-176i	1	11.5	80.2	8.3	0	0	5.20833	4.16667	13.0208	4.16667	5.20833	9.375	AAGE02017848	7e-68	43779	43960	127	100		66	1	AE-contig_1049	5e-92	171	831	95	180	94	1118	49.6		translocon-associated protein, beta subunit precur	1e-106	AAEL010032-RA	192	193	100
AET-10650	AET-10650	94468676	RAB interacting factor	M	128	CYT		14.643	5.84			ExpAA=0.00 First60=0.00 PredHel=0 Topology=o	0					1.5625	4.6875	5.46875	9.375	5.46875	4.6875	10.1562	supercont1.213	9e-47	915806	915807	89	94		1	2	AE-contig_1089	2e-75	128	626	97	67	7	1622	52.4		conserved hypothetical protein 272 2e-074	2e-74	AAEL006621-RA	128	128	97
AET-3859	AET-3859	94468974	Mitochondrial import inner membrane translocase, subunits TIM10/TIM12	M	92	CYT		10.48	6.71			ExpAA=0.00 First60=0.00 PredHel=0 Topology=o	0					0	4.34783	3.26087	8.69565	3.26087	4.34783	7.6087	AAGE02018543	3e-43	46086	46087	115	80		1	1	AE-contig_1146	1e-49	92	1039	98	469	6	877	56.6		mitochondrial import inner membrane translocase su	5e-49	AAEL010450-RA	92	92	100
AET-3001	AET-3001	56417570	transport protein Sec61 beta subunit-like	M	99	CYT		10.394	11.65			ExpAA=22.51 First60=0.05 PredHel=1 Topology=o71-93i	1	22.2	71.7	6.1		21.2121	11.1111	8.08081	29.2929	8.08081	11.1111	19.1919	AAGE02027369	8e-34	44408	44617	70	100		2	2	AE-contig_795	3e-54	99	778	100	198	1	810	53.2		protein translocation complex beta subunit, putative 201 4e-053	4e-53	AAEL013989-RA	99	99	100
Oxidant metabolism
AE-5918	AE-5918	94468602	catalase, partial	A	428	CYT		48.581	7.28			ExpAA=0.00 First60=0.00 PredHel=0 Topology=o	0					0	6.7757	6.54206	10.514	6.54206	6.7757	13.3178	AAGE02025459	0	9014	10095	428	100	1	1	1	AE-contig_847	1e-25	97	1039	65	565	38	2187	54.7		catalase 794 0.0	0	AAEL013407-RA	429	505	87
gi|14595690	AF394233	14595690	thioredoxin	M	106	CYT		12.045	5.12			ExpAA=0.04 First60=0.04 PredHel=0 Topology=o	0					0	3.77359	2.83019	6.60377	2.83019	3.77358	6.60377	AAGE02019340	6e-51	8940	9233	98	100		9	1	AE-contig_445	2e-58	106	982	100	173	68	964	56.6		thioredoxin (TRX), putative 215 2e-057	2e-57	AAEL010777-RA	106	106	100
AET-432A	AET-432A	94469040	PEROXISOMAL MEMBRANE PROTEIN	M	192	CYT		22.142	9.88			ExpAA=64.60 First60=6.22 PredHel=3 Topology=o55-77i89-111o155-174i	3	32.8	51.6	15.6		0	4.6875	3.64583	11.9792	3.64583	4.6875	8.33333	supercont1.210	1e-68	442598	443011	138	92		1	2	AE-contig_494	2e-97	193	1384	92	273	6	1016	46.5		peroxisomal membrane protein 2, pxmp2 385 e-108	1e-108	AAEL006538-RC	192	192	99
gi|53680541	AY745980	53680541	superoxide dismutase	M	256	BL		28.437	9.59			ExpAA=0.14 First60=0.00 PredHel=0 Topology=o	0				0	0	7.42188	5.46875	7.8125	5.46875	7.42188	12.8906	supercont1.131	1e-78	1609276	1609653	126	98		13	3	AE-contig_1224	1e-151	256	916	100	103	36	863	50.8		superoxide dismutase	1e-111	AAEL004823-RA	222	219	91
AE-321	AE-321	94468490	Cu2+/Zn2+ superoxide dismutase SOD1	M	153	CYT		15.416	5.76			ExpAA=0.00 First60=0.00 PredHel=0 Topology=o	0					0	16.9935	5.22876	11.7647	5.22876	16.9935	22.2222	AAGE02020895	1e-86	30921	31379	153	100	1	1	1	AE-contig_371	1e-89	153	858	100	161	52	851	48.3		superoxide dismutase 320 2e-088	2e-88	AAEL011498-RA	153	153	100
gi|55233150	AY738253	55233150	peroxiredoxin-like protein	M	157	CYT		16.671	6.71			ExpAA=0.07 First60=0.07 PredHel=0 Topology=o	0					0	9.55414	6.36943	10.828	6.36943	9.55414	15.9236	supercont1.238	2e-83	1495299	1495760	154	98	1	4	1	AE-contig_531	1e-88	157	1032	100	96	62	1126	54.5		peroxiredoxin 5, prdx5 317 2e-087	2e-87	AAEL007135-RA	157	193	100
AET-525	AET-525	94469148	chromobox homolog 1	M	182	CYT		20.661	6.66			ExpAA=0.00 First60=0.00 PredHel=0 Topology=o	0					1.0989	6.59341	4.3956	9.34066	4.3956	6.59341	10.989	supercont1.120	1e-75	1170934	1171115	127	84		1	3	AE-contig_604	5e-43	84	607	94	124	44	1263	60.4		predicted protein 375 e-105	1e-105	AAEL004467-RA	182	182	100
AET-6749	AET-6749	94469306	Peroxisomal biogenesis factor 19	M	292	CYT		32.072	4.29			ExpAA=0.00 First60=0.00 PredHel=0 Topology=o	0					3.08219	7.53425	7.19178	12.6712	7.19178	7.53425	14.726	supercont1.137	1e-127	1181374	1182054	227	100	1	1	2	AE-contig_1172	5e-90	144	959	95	91	25	1396	53.2		house keepingprotein, putative 587 e-168	1e-168	AAEL004985-RB	292	292	100
AET-11328	AET-11328	94468688	Cytochrome P450	M	502	SIG	22-23	58.083	7.16	55.645	7.84	ExpAA=34.04 First60=32.23 PredHel=1 Topology=i2-24o	1	4.4	95.2	0.4	1	0.199203	4.38247	5.37849	10.5578	5.37849	4.38247	9.76096	supercont1.4503	0	1327	1868	274	94	6	1	2	AE-contig_865	1e-144	300	1359	89	50	2	974	51.2		cytochrome P450 867 0.0	0	AAEL015663-RA	451	451	94
AET-2690	AET-2690	94468828	Selenophosphate synthetase, partial	M	277	CYT		29.865	5.6			ExpAA=0.56 First60=0.01 PredHel=0 Topology=o	0					0.722022	7.22022	2.88809	13.3574	2.88809	7.22022	10.1083	supercont1.237	1e-99	1301386	1301747	187	98	1	1	2	AE-contig_746	1e-103	246	1453	80	413	60	1615	55.4		selenophosphate synthase 538 e-153	1e-153	AAEL007113-RB	277	277	98
Proteasome machinery and proteolysis
AET-1841	AET-1841	94468768	Ubiquitin-protein ligase	M	159	CYT		18.099	8.64			ExpAA=0.00 First60=0.00 PredHel=0 Topology=o	0					1.25786	6.28931	8.80503	7.54717	8.80503	6.28931	15.0943	supercont1.257	1e-66	1034185	1034445	87	100		23	3	AE-contig_763	1e-94	159	1109	100	299	1	1109	49.3	1090	ubiquitin-conjugating enzyme E2 i 336 2e-093	2e-93	AAEL009770-RB	159	159	100
gi|56417572	X59943	56417572	ubiquitin-52-amino-acid fusion protein	M	128	CYT		14.769	9.87			ExpAA=0.00 First60=0.00 PredHel=0 Topology=o	0					1.5625	5.46875	4.6875	10.1562	4.6875	5.46875	10.1562	supercont1.209	1e-69	1410254	1410637	128	100		1	1	AE-contig_353	2e-72	128	652	100	93	225	676	53.7		anopheles stephensi ubiquitin 262 2e-071	2e-71	AAEL006511-RA	128	128	100
AET-6561	AET-6561	94469292	prenyl-dependent CAAX metalloprotease	M	450	BL	27-28	51.438	7.16	48.275	8.53	ExpAA=146.75 First60=19.69 PredHel=7 Topology=o10-29i74-96o111-128i163-185o189-211i321-339o354-376i	7	31.6	9.8	58.7	0	0	6.66667	3.33333	8.44444	3.33333	6.66667	10	supercont1.349	0	213983	214963	327	99	1	1	1	AE-contig_957	1e-119	249	1371	89	150	27	1699	52.7		caax prenyl protease ste24 890 0.0	0	AAEL008786-RA	451	451	99
AET-372	AET-372	94468958	Proteasome activator subunit	M	251	CYT		28.367	5.12			ExpAA=0.00 First60=0.00 PredHel=0 Topology=o	0					0	3.58566	4.78088	10.3586	4.78088	3.58566	8.36653	supercont1.37	1e-102	2853632	2854087	152	98	1	53	2	AE-contig_428	1e-134	241	1091	98	194	53	1417	54.3		proteasome subunit 496 e-141	1e-141	AAEL001623-RA	251	251	100
AEA-1256	AEA-1256	94468648	double serine protease	M	537	CYT		60.752	6.5			ExpAA=0.49 First60=0.48 PredHel=0 Topology=o	0					0.18622	6.14525	5.02793	14.7114	5.02793	6.14525	11.1732	supercont1.205	0	158829	159550	336	100	1	1	2	AE-contig_1256	1e-48	87	362	98	1	9	990	50		serine protease, putative 1107 0.0	0	AAEL006434-RA	537	591	99
AET-4020	AET-4020	94469000	SCF ubiquitin ligase, Rbx1 component	M	109	CYT		12.875	5.48			ExpAA=0.01 First60=0.01 PredHel=0 Topology=o	0					0.917431	2.75229	1.83486	10.0917	1.83486	2.75229	4.58716	supercont1.127	1e-18	320333	320455	41	100		1	2	AE-contig_993	8e-67	109	627	100	130	50	663	56.3	644	ring finger 243 1e-065	1e-65	AAEL004691-RA	109	109	100
AE-448	AE-448	94468582	20S proteasome, regulatory subunit beta type PSMB3/PUP3	M	205	CYT		23.289	5.7			ExpAA=0.10 First60=0.07 PredHel=0 Topology=o	0					0	6.34146	4.87805	7.80488	4.87805	6.34146	11.2195	supercont1.193	1e-117	1256995	1257609	205	99	1	1	1	AE-contig_514	1e-120	205	857	100	129	52	906	52.3	887	proteasome subunit beta type 421 e-118	1e-118	AAEL006174-RA	205	205	99
AET-549	AET-549	94469190	20S proteasome, regulatory subunit beta type PSMB6/PSMB9/PRE3	M	228	CYT		24.732	5.45			ExpAA=0.13 First60=0.09 PredHel=0 Topology=o	0					0	10.5263	2.19298	12.7193	2.19298	10.5263	12.7193	supercont1.205	1e-120	1230158	1230339	150	95	1	1	3	AE-contig_637	4e-93	169	656	95	149	22	919	49.8		proteasome subunit beta type 6,9 466 e-132	1e-132	AAEL006441-RA	228	228	99
AET-371	AET-371	94468952	ubiquitin-conjugating enzyme	M	147	CYT		16.703	6.81			ExpAA=0.01 First60=0.00 PredHel=0 Topology=o	0					0.680272	4.7619	10.8843	11.5646	10.8844	4.7619	15.6463	supercont1.139	2e-41	579775	580173	133	60		4	2	AE-contig_427	4e-26	70	890	75	654	73	2641	60.8		ubiquitin-conjugating enzyme E2 314 9e-087	9e-87	AAEL003103-RA	147	147	100
AET-5666	AET-5666	94469214	26S proteasome regulatory complex, ATPase RPT4	M	393	CYT		44.431	6.99			ExpAA=0.00 First60=0.00 PredHel=0 Topology=o	0					0.254453	6.10687	4.83461	9.16031	4.83461	6.10687	10.9415	supercont1.123	1e-168	1852078	1852799	351	88	1	1	1	AE-contig_776	1e-125	168	1082	91	275	32	1378	48.9		26S protease regulatory subunit S10b 769 0.0	0	AAEL004563-RA	393	393	100
AET-5254	AET-5254	94469152	26S proteasome regulatory complex, subunit RPN11	M	311	CYT		34.666	5.73			ExpAA=0.01 First60=0.00 PredHel=0 Topology=o	0					0.643087	6.75241	5.14469	10.2894	5.14469	6.75241	11.8971	supercont1.128	1e-138	159504	159865	207	96	1	1	3	AE-contig_729	3e-33	75	383	90	144	36	1226	52.7		jun activation domain binding protein 622 e-179	1e-179	AAEL004733-RA	311	311	100
AET-397	AET-397	94468994	26S PROTEASOME REGULATORY CHAIN 4	M	438	CYT		49.154	6.17			ExpAA=0.00 First60=0.00 PredHel=0 Topology=o	0					0.22831	7.53425	5.47945	10.0457	5.47945	7.53425	13.0137	AAGE02022291	0	40666	41976	437	100	1	2	1	AE-contig_456	3e-93	145	702	97	135	48	1532	53.1		26S protease regulatory subunit 868 0.0	0	AAEL012095-RA	438	438	100
AET-3073	AET-3073	94468878	Ubiquitin-conjugating enzyme E2	M	143	CYT		16.368	6.3			ExpAA=0.00 First60=0.00 PredHel=0 Topology=o	0					0.699301	7.69231	6.99301	12.5874	6.99301	7.69231	14.6853	AAGE02021756	2e-69	8058	8606	183	74	1	8	1	AE-contig_1071	3e-83	143	905	99	267	81	2183	59.1	2164	ubiquitin-conjugating enzyme 301 6e-083	6e-83	AAEL011873-RA	143	143	100
AET-5595	AET-5595	94469200	26S proteasome regulatory complex, subunit RPN5/PSMD12	M	459	CYT		53.03	5.49			ExpAA=0.27 First60=0.00 PredHel=0 Topology=o	0					0.43573	2.83224	1.52505	11.1111	1.52505	2.83224	4.3573	AAGE02028449	1e-126	41083	41781	233	99	1	1	1	AE-contig_988	0	329	1170	97	19	31	1594	51		proteasome regulatory subunits 908 0.0	0	AAEL014325-RA	459	459	100
AET-5533	AET-5533	94469194	20S proteasome, regulatory subunit alphatype PSMA5/PUP2	M	242	CYT		26.993	4.72			ExpAA=0.02 First60=0.02 PredHel=0 Topology=o	0					0.413223	7.43802	2.89256	14.876	2.89256	7.43802	10.3306	supercont1.114	1e-125	1979078	1979259	143	97		1	3	AE-contig_1143	1e-138	242	945	100	96	33	948	53.5		proteasome subunit alpha type 481 e-136	1e-136	AAEL004308-RA	242	242	100
AET-4416	AET-4416	94469054	26S proteasome regulatory complex,subunit RPN12/PSMD8	M	262	CYT		30.35	5.46			ExpAA=0.00 First60=0.00 PredHel=0 Topology=o	0					0	3.81679	3.81679	9.54198	3.81679	3.81679	7.63359	supercont1.68	1e-122	803266	803447	174	97	1	1	3	AE-contig_949	1e-145	258	1117	98	181	43	1116	53.9		26S proteasome non-atpase regulatory subunit 521 e-148	1e-148	AAEL002789-RA	262	262	100
AET-11011	AET-11011	94468682	Ubiquitin fusion degradation protein-2	M	421	CYT		47.62	8.55			ExpAA=0.34 First60=0.01 PredHel=0 Topology=o	0					0.712589	3.32542	5.93824	15.9145	5.93824	3.32542	9.26366	supercont1.37	0	2262537	2263438	419	99	1	3	1	AE-contig_932	1e-176	383	1321	82	75	9	1353	53.4		hypothetical protein 856 0.0	0	AAEL001610-RA	421	421	99
Lysosomal proteins
gi|543860	M95187	543860	ASPP_AEDAE Lysosomal aspartic protease precursor	M	387	SIG	18-19	41.821	5.22	39.979	5.11	ExpAA=0.40 First60=0.23 PredHel=0 Topology=o	0				1	0.258398	10.3359	4.65116	13.9535	4.65116	10.3359	14.9871	supercont1.192	0	1145906	1146447	287	97	1	22	3	AE-contig_854	1e-158	306	1256	91	8	9	1435	52.5		cathepsin d 782 0.0	0	AAEL006169-RA	387	387	99
gi|47679583	AY590494	47679583	carboxypeptidase B	M	412	SIG	18-19	45.824	5.59	43.996	5.5	ExpAA=0.21 First60=0.20 PredHel=0 Topology=o	0				0	0	7.52427	5.33981	14.5631	5.33981	7.52427	12.8641	supercont1.44	0	531164	532111	316	100	1	1	5	AE-contig_984	1e-147	275	1332	94	100	57	1361	53.2	1342	zinc carboxypeptidase 834 0.0	0	AAEL001863-RA	412	412	99
Nucleotide metabolism
AE-406	AE-406	94468548	ribonuclease	M	95	ANC		10.63	4.69			ExpAA=43.80 First60=22.71 PredHel=2 Topology=o10-32i66-88o	2	46.3	17.9	35.8		1.05263	5.26316	4.21053	10.5263	4.21053	5.26316	9.47368	supercont1.88	1e-25	864922	865041	40	100		1	3	AE-contig_466	2e-53	95	924	100	155	33	910	56.6		ribonuclease, putative 198 3e-052	3e-52	AAEL003492-RA	95	95	100
AE-307	AE-307	94468478	Nucleoside diphosphate kinase	M	168	SIG	17-18	18.438	8.69	16.679	8.71	ExpAA=0.79 First60=0.25 PredHel=0 Topology=o	0				0	0	10.119	4.7619	10.119	4.7619	10.119	14.881	AAGE02022810	3e-59	7505	7834	110	100	1	1	2	AE-contig_354	3e-62	110	870	100	359	108	1675	52.2		nucleoside-diphosphate kinase NBR-A, putative 338 6e-094	6e-94	AAEL012359-RA	168	168	99
AET-5417	AET-5417	94469186	GDP-mannose pyrophosphorylase/mannose-1-phosphate guanylyltransferase	M	360	CYT		40.092	6.22			ExpAA=0.00 First60=0.00 PredHel=0 Topology=o	0					0.277778	8.33333	6.11111	9.44444	6.11111	8.33333	14.4444	supercont1.30	0	342917	343996	360	100	1	1	1	AE-contig_748	1e-109	225	1048	90	178	38	1741	52.4		mannose-1-phosphate guanyltransferase 724 0.0	0	AAEL001331-RB	360	360	100
AET-5960	AET-5960	94469260	Adenosine kinase	M	344	CYT		38.062	4.72			ExpAA=1.92 First60=0.02 PredHel=0 Topology=o	0					0	6.68605	3.48837	9.88372	3.48837	6.68605	10.1744	supercont1.23	1e-119	3641925	3642473	183	96	1	1	3	AE-contig_851	1e-116	180	1283	99	235	30	1486	50		adenosine kinase 687 0.0	0	AAEL001102-RA	344	344	100
Lipid metabolism and transport
AET-12150	AET-12150	94468708	Phosphatidylinositol transfer protein SEC14 and related proteins	M	327	CYT		37.796	8.56			ExpAA=0.00 First60=0.00 PredHel=0 Topology=o	0					0	4.28134	3.0581	9.78593	3.0581	4.28135	7.33945	supercont1.293	1e-139	1408055	1408596	274	92	2	1	2	AE-contig_959	1e-145	243	1301	99	161	1	1301	51.7		conserved hypothetical protein 652 0.0	0	AAEL008007-RA	327	327	99
AE-8007	AE-8007	94468622	Phosphatidylinositol transfer protein	M	291	CYT		33.789	6.56			ExpAA=0.10 First60=0.00 PredHel=0 Topology=o	0					0	4.46735	6.18557	8.59107	6.18557	4.46735	10.6529	AAGE02019662	1e-158	12594	12959	122	96		1	3	AE-contig_1193	4e-99	141	903	100	226	24	1387	55.8		conserved hypothetical protein 595 e-171	1e-171	AAEL010944-RA	291	291	99
AET-5405	AET-5405	94469180	perilipin	M	301	CYT		34.548	9.3			ExpAA=0.03 First60=0.00 PredHel=0 Topology=o	0					0.664452	2.65781	3.98671	13.9535	3.98671	2.65781	6.64452	supercont1.181	5e-78	1179144	1179325	149	99		73	3	AE-contig_818	2e-37	152	974	59	496	43	1612	50.5		lipid storage droplets surface binding protein 452 e-128	1e-128	AAEL005951-RB	229	245	99
AET-7648	AET-7648	94469330	Acetyl-CoA acetyltransferase	M	398	CYT		41.67	8.77			ExpAA=0.24 First60=0.05 PredHel=0 Topology=o	0					0	11.0553	5.02513	10.3015	5.02513	11.0553	16.0804	AAGE02019046	1e-133	1612	2421	270	91	2	150	1	AE-contig_1090	7e-87	180	702	91	30	24	1474	52		3-ketoacyl-coa thiolase, mitochondrial (beta- keto	0	AAEL010697-RA	398	398	99
AET-5642	AET-5642	94469208	Medium-chain acyl-CoA dehydrogenase	M	422	CYT		45.445	8.07			ExpAA=0.29 First60=0.00 PredHel=0 Topology=o	0					0	9.24171	4.9763	11.1374	4.9763	9.24171	14.218	AAGE02028986	1e-177	3229	3770	296	98	1	6	3	AE-contig_1019	1e-127	224	1115	97	197	21	1607	47.8		acyl-coa dehydrogenase 822 0.0	0	AAEL014452-RA	422	420	98
AE-11159	AE-11159	94468340	Fatty acyl-CoA elongase	M	358	CYT		41.292	9.54			ExpAA=130.73 First60=20.24 PredHel=7 Topology=o28-50i71-93o113-135i142-161o171-193i205-227o237-254i	7	40.8	19	40.2		0	6.70391	3.91061	12.8492	3.91061	6.70391	10.6145	supercont1.293	1e-46	38757	39047	97	97		166	3							71	4085	57.9		elongase, putative 575 e-165	1e-165	AAEL008004-RA	275	289	99
AET-14530	AET-14530	94468722	PHOSPHATIDATE CYTIDYLYLTRANSFERASE	M	457	CYT		52.691	7.06			ExpAA=160.78 First60=0.00 PredHel=7 Topology=i94-116o150-172i185-206o216-235i242-264o279-301i351-373o	7	32.8	31.3	35.9		0.656455	6.56455	4.37637	12.6915	4.37637	6.56455	10.9409	supercont1.46	1e-125	2879491	2879672	163	99	1	115	3	AE-contig_828	2e-63	117	950	100	263	5	1373	56.1		phosphatidate cytidylyltransferase 929 0.0	0	AAEL001940-RA	457	458	99
AET-15017	AET-15017	94468730	Phosphomevalonate kinase	M	187	CYT		21.62	5.48			ExpAA=0.00 First60=0.00 PredHel=0 Topology=o	0					0	5.88235	1.60428	8.55615	1.60428	5.88235	7.48663	AAGE02026730	2e-96	26660	27310	217	84	1	1	1	AE-contig_730	2e-20	48	238	95	93	4	1009	54.4		phosphomevalonate kinase, putative 368 e-103	1e-103	AAEL013814-RA	187	187	97
Intermediate metabolism
AET-5159	AET-5159	94469136	S-adenosylhomocysteine hydrolase	M	432	CYT		47.652	5.49			ExpAA=0.11 First60=0.08 PredHel=0 Topology=o	0					0	8.56481	3.47222	9.9537	3.47222	8.56481	12.037	supercont1.318	0	926936	927657	360	100	1	9	2	AE-contig_986	1e-114	241	1149	86	261	38	1690	47.9		adenosylhomocysteinase 876 0.0	0	AAEL008341-RA	432	432	100
AET-8202	AET-8202	94469350	Dehydrogenase	M	405	CYT		45.428	8.32			ExpAA=0.03 First60=0.00 PredHel=0 Topology=o	0					0.246914	5.92593	4.19753	15.0617	4.19753	5.92593	10.1235	supercont1.283	0	1419145	1420359	405	100	1	1	1	AE-contig_1171	1e-160	212	1083	99	154	8	1531	51.8		short-chain dehydrogenase 823 0.0	0	AAEL007811-RA	405	405	100
AET-2081	AET-2081	94468788	Glyoxylase	M	294	BL		33.126	7.02			ExpAA=0.02 First60=0.02 PredHel=0 Topology=o	0				0	0	5.44218	4.7619	14.6259	4.7619	5.44218	10.2041	AAGE02026223	9e-23	13925	14521	205	34	1	62	1	AE-contig_1056	1e-124	238	928	94	82	21	1152	53.6		beta lactamase domain 585 e-168	1e-168	AAEL009700-RB	294	294	99
AET-1814	AET-1814	94468764	Predicted acetyltransferase	M	237	CYT		27.107	5.5			ExpAA=0.05 First60=0.00 PredHel=0 Topology=o	0					0	6.75106	4.64135	10.5485	4.64135	6.75105	11.3924	AAGE02024066	1e-128	273767	274543	259	89	1	1	1	AE-contig_1010	1e-136	237	1001	97	79	11	1008	51.6		conserved hypothetical protein 473 e-134	1e-134	AAEL012863-RA	237	237	97
AET-6660	AET-6660	94469298	Glyoxylase 3	M	302	CYT		33.802	6.75			ExpAA=0.04 First60=0.03 PredHel=0 Topology=o	0					0	5.96026	4.30464	14.2384	4.30464	5.96026	10.2649	supercont1.1535	5e-11	42571	43098	182	30	1	58	1	AE-contig_994	1e-127	214	1003	100	161	23	1283	48.2		hydroxyacylglutathione hydrolase 538 e-154	1e-154	AAEL009462-RA	263	263	100
AET-4330	AET-4330	94469042	Pyridoxamine-phosphate oxidase	M	241	CYT		27.645	6.47			ExpAA=0.00 First60=0.00 PredHel=0 Topology=o	0					0	5.39419	5.80913	11.2033	5.80913	5.39419	11.2033	supercont1.65	4e-92	2800230	2800591	195	87	1	16	2	AE-contig_1162	1e-126	219	902	96	99	48	941	53		pyridoxamine 5'-phosphate oxidase 483 e-137	1e-137	AAEL002703-RB	241	241	98
AET-5683	AET-5683	94469218	Ubiquinone biosynthesis protein COQ7 homolog	M	193	CYT		21.76	6.31			ExpAA=14.54 First60=0.00 PredHel=0 Topology=o	0					0.518135	6.21762	2.07254	7.77202	2.07254	6.21762	8.29016	AAGE02020684	1e-78	51324	51752	143	100	1	1	2	AE-contig_1121	1e-104	192	867	96	215	31	860	50.3		coenzyme q10 biosynthesis protein 387 e-108	1e-108	AAEL011379-RC	193	193	100
AET-3940	AET-3940	94468990	Flavin-containing monooxygenase	M	427	CYT		49.29	5.8			ExpAA=9.29 First60=3.82 PredHel=0 Topology=o	0					0	6.32318	4.91803	9.83607	4.91803	6.32319	11.2412	supercont1.17	0	2444719	2445800	443	95	1	6	3	AE-contig_717	6e-89	147	950	98	184	35	1573	55.8		dimethylaniline monooxygenase 895 0.0	0	AAEL000834-RB	427	428	99
AET-10173	AET-10173	94468668	possible dephospho-CoA kinase	M	507	SIG	21-22	56.874	5.86	54.8	5.7	ExpAA=0.27 First60=0.27 PredHel=0 Topology=o	0				1	0.197239	5.71992	3.74754	11.6371	3.74753	5.71992	9.46746	supercont1.96	1e-157	1994900	1995847	327	88	1	1	2	AE-contig_1031	1e-116	247	1160	88	141	12	1127	49.1		conserved hypothetical protein 988 0.0	0	AAEL003770-RA	507	507	98
AET-8543	AET-8543	94469358	phosphopantothenoylcysteine decarboxylase	M	192	CYT		21.125	5.36			ExpAA=0.48 First60=0.48 PredHel=0 Topology=o	0					0	6.77083	5.20833	10.9375	5.20833	6.77083	11.9792	AAGE02018443	1e-109	2887	3248	192	100	1	1	1	AE-contig_735	6e-62	83	1072	98	413	15	955	47.9		phosphopentothenoylcysteine decarboxylase 396 e-111	1e-111	AAEL010356-RA	192	192	100
Heme metabolism
AET-6966	AET-6966	94469316	Delta-aminolevulinic acid dehydratase	M	327	CYT		36.02	6.39			ExpAA=0.04 First60=0.00 PredHel=0 Topology=o	0					0	6.72783	6.42202	9.78593	6.42202	6.72783	13.1498	supercont1.53	1e-130	408611	408972	200	100	1	1	4	AE-contig_797	1e-121	281	1067	78	220	17	1673	52.1		porphobilinogen synthase 662 0.0	0	AAEL002304-RA	327	327	100
AET-4938	AET-4938	94469118	Holocytochrome c synthase/heme-lyase	M	279	CYT		32.078	6.19			ExpAA=0.00 First60=0.00 PredHel=0 Topology=o	0					0.358423	5.37634	9.319	6.45161	9.319	5.37634	14.6953	AAGE02029733	1e-118	98997	99358	196	100	1	84	1	AE-contig_834	1e-154	278	1238	91	165	39	1215	48.1		cytochrome C1 heme lyase 557 e-159	1e-159	AAEL014630-RA	256	264	100
AE-6142	AE-6142	94468604	hydroxymethylbilane synthase activity	M	349	CYT		38.53	5.41			ExpAA=0.00 First60=0.00 PredHel=0 Topology=o	0					0	6.59026	4.87106	11.7479	4.87106	6.59026	11.4613	AAGE02018396	0	3595	4641	349	100	1	1	1	AE-contig_547	1e-113	194	737	98	3	29	1202	56.2	1183	porphobilinogen deaminase 713 0.0	0	AAEL010321-RA	349	534	100
Carbohydrate metabolism
gi|56684627	AY736006	56684627	inositol-1 monophosphatase	M	249	CYT		27.897	5.16			ExpAA=0.31 First60=0.00 PredHel=0 Topology=o	0					0.401606	7.63052	3.61446	12.8514	3.61446	7.63052	11.245	supercont1.6	1e-88	1019457	1019638	144	84		21	3	AE-contig_1268	1e-145	249	999	100	101	1	999	50.8		myo inositol monophosphatase 411 e-115	1e-115	AAEL000372-RA	243	274	89
AET-445	AET-445	94469060	Transaldolase	M	321	CYT		35.692	5.45			ExpAA=0.48 First60=0.00 PredHel=0 Topology=o	0					0	6.23053	3.11526	11.838	3.11526	6.23053	9.34579	supercont1.394	1e-164	879316	880281	322	92	1	21	1	AE-contig_507	1e-112	230	1133	90	230	52	1347	49.4		transaldolase 632 0.0	0	AAEL009389-RA	321	333	99
AET-6017	AET-6017	94469262	Mannose-6-phosphate isomerase	M	404	CYT		44.563	5.71			ExpAA=0.02 First60=0.00 PredHel=0 Topology=o	0					0	8.16832	5.69307	8.91089	5.69307	8.16832	13.8614	supercont1.2257	1e-174	5728	6449	302	99	2	1	2	AE-contig_1076	3e-84	150	571	98	15	30	1419	51.1		mannose-6-phosphate isomerase 823 0.0	0	AAEL015438-RA	404	404	100
AET-4285	AET-4285	94469030	D-ribulose-5-phosphate 3-epimerase	M	224	CYT		24.584	5.18			ExpAA=0.04 First60=0.00 PredHel=0 Topology=o	0					0	7.58929	5.80357	7.58929	5.80357	7.58929	13.3929	AAGE02018630	1e-121	97878	98059	161	99	1	1	2	AE-contig_1132	1e-118	204	904	98	122	48	902	51.7		ribulose-5-phosphate-3-epimerase 453 e-128	1e-128	AAEL010505-RA	224	224	99
AE-2888	AE-2888	94468458	Glycogen synthase kinase-3	M	491	CYT		52.898	8.86			ExpAA=0.25 First60=0.00 PredHel=0 Topology=o	0					1.62933	10.387	5.90631	15.6823	5.90631	10.387	16.2933	supercont1.146	5e-66	1786288	1786469	142	92		114	5	AE-contig_714	2e-07	76	1018	31	311	76	3688	58.6		mck1 927 0.0	0	AAEL005238-RA	462	766	100
Aminoacid metabolism
gi|15425868	AF395204	15425868	kynurenine aminotransferase	M	477	CYT		53.52	6.84			ExpAA=0.01 First60=0.00 PredHel=0 Topology=o	0					0	6.49895	5.24109	12.369	5.24109	6.49895	11.74	supercont1.119	1e-156	2035576	2036106	177	99	1	1	4	AE-contig_857	1e-178	303	1212	98	3	1	1212	47.9		kynurenine aminotransferase 973 0.0	0	AAEL004435-RA	477	477	99
AET-12468	AET-12468	94468714	Kynurenine formamidase	M	305	CYT		34.646	5.43			ExpAA=0.00 First60=0.00 PredHel=0 Topology=o	0					0	4.59016	2.62295	10.4918	2.62295	4.59016	7.21311	supercont1.121	1e-140	1784099	1785013	305	84	1	1	2	AE-contig_585	1e-102	180	593	97	29	15	1981	59.5		conserved hypothetical protein 608 e-175	1e-175	AAEL004509-RA	305	305	98
AET-16321	AET-16321	94468744	Pyrroline-5-carboxylate reductase	M	276	CYT		28.957	7.56			ExpAA=0.11 First60=0.09 PredHel=0 Topology=o	0					0.362319	9.78261	3.62319	14.4928	3.62319	9.78261	13.4058	AAGE02017451	1e-80	15071	15252	164	87	1	1	3	AE-contig_960	1e-117	240	1058	91	155	5	1205	52.1		pyrroline-5-carboxylate reductase 513 e-146	1e-146	AAEL009831-RA	266	266	100
gi|56182533	AY791896	56182533	glucosamine-6-phosphate N-acetyltransferase	M	212	CYT		23.638	6.9			ExpAA=0.05 First60=0.00 PredHel=0 Topology=o	0					0.943396	6.60377	5.66038	14.1509	5.66038	6.60377	12.2642	supercont1.106	1e-66	750431	750432	71	100		8	3	AE-contig_936	1e-108	224	1381	87	283	5	1379	54.4	1360	conserved hypothetical protein 424 e-120	1e-120	AAEL004042-RA	212	212	100
AET-4516	AET-4516	94469068	protein containing saccharopine dehydrogenase domain	M	425	CYT		47.696	8.78			ExpAA=32.86 First60=1.05 PredHel=1 Topology=o270-292i	1	5.2	63.5	31.3		0	8.47059	5.17647	11.2941	5.17647	8.47059	13.6471	supercont1.70	0	715078	715799	305	99	1	1	3	AE-contig_861	1e-108	247	1024	80	229	38	1789	54.9		conserved hypothetical protein 868 0.0	0	AAEL002861-RA	425	425	99
gi|27461242	AY571966	27461242	phenylalanine hydroxylase	M	447	CYT		51.164	5.39			ExpAA=0.00 First60=0.00 PredHel=0 Topology=o	0					0	5.81656	6.04027	10.7383	6.04027	5.81655	11.8568	AAGE02023319	1e-176	33633	33994	208	100	1	10	3	AE-contig_581	3e-61	116	563	97	187	30	1679	50.3
AET-564	AET-564	94469206	Proline synthetase co-transcribed protein	M	258	CYT		29.062	8.2			ExpAA=0.05 First60=0.00 PredHel=0 Topology=o	0					0	6.97674	4.26357	9.30233	4.26357	6.97674	11.2403	supercont1.88	2e-60	1417025	1417026	82	98		31	3	AE-contig_640	2e-76	137	660	93	134	19	1248	52.5		proline synthetase associated protein 518 e-148	1e-148	AAEL003491-RA	258	258	98
AET-5217	AET-5217	94469144	Dihydropteridine reductase DHPR/QDPR	M	235	CYT		25.031	5.66			ExpAA=0.66 First60=0.00 PredHel=0 Topology=o	0					0	9.78723	3.40426	14.4681	3.40426	9.78723	13.1915	supercont1.223	1e-122	1378015	1378536	174	100	1	1	3	AE-contig_856	1e-136	235	1039	100	79	38	1093	53.4		dihydropteridine reductase 475 e-135	1e-135	AAEL006836-RA	235	235	100
AET-4775	AET-4775	94469102	Bleomycin hydrolase	M	455	CYT		52.243	5.38			ExpAA=0.00 First60=0.00 PredHel=0 Topology=o	0					0.21978	5.71429	5.49451	10.7692	5.49451	5.71429	11.2088	supercont1.297	1e-150	1030212	1031147	312	86	1	5	2	AE-contig_846	2e-90	221	1041	73	254	42	2062	53.9		bleomycin hydrolase 946 0.0	0	AAEL008041-RB	455	455	100
AET-3626	AET-3626	94468936	D-3-phosphoglycerate dehydrogenase, D-isomer-specific 2-hydroxy acid dehydrogenase	M	332	CYT		35.437	8.08			ExpAA=0.06 First60=0.00 PredHel=0 Topology=o	0					0	8.43374	4.21687	10.5422	4.21687	8.43373	12.6506	supercont1.151	3e-61	199983	199984	119	97		45	4	AE-contig_1051	1e-91	166	712	100	37	64	1591	51.7		d-3-phosphoglycerate dehydrogenase 644 0.0	0	AAEL005336-RA	332	332	99
AE-3793	AE-3793	94468534	Phosphoserine aminotransferase	M	362	CYT		39.587	8.87			ExpAA=1.28 First60=0.00 PredHel=0 Topology=o	0					0	8.83978	4.69613	11.0497	4.69613	8.83978	13.5359	AAGE02023335	0	1995	3137	381	93	1	1	1	AE-contig_1179	1e-128	257	888	87	1	53	1253	46.8		phosphoserine aminotransferase 713 0.0	0	AAEL012578-RA	362	362	98
AE-4841	AE-4841	94468598	pyrroline 5-carboxylate reductase	M	293	CYT		31.138	7.64			ExpAA=20.08 First60=19.52 PredHel=1 Topology=i13-32o	1	6.5	89.1	4.4		0	9.55631	3.41297	11.2628	3.41297	9.55631	12.9693	supercont1.323	1e-139	712036	712437	134	97		35	2	AE-contig_1180	6e-83	126	1050	99	57	39	1262	57.1		pyrroline-5-carboxylate reductase 577 e-165	1e-165	AAEL008418-RA	293	293	99
gi|21914803	AY064120	21914803	ornithine decarboxylase antizyme	M	240	CYT		27.238	4.85			ExpAA=0.00 First60=0.00 PredHel=0 Topology=o	0					5.41667	1.25	6.25	22.0833	6.25	1.25	7.5	supercont1.129	2e-57	479530	479817	96	100		19	3	AE-contig_441	1e-103	173	972	89	268	162	2423	60.4		ornithine decarboxylase antizyme, 467 e-132	1e-132	AAEL004783-RA	240	239	98
Energy generation machinery
gi|550486	L36530	550486	Pyruvate carboxylase	M	1195	CYT		132.222	6.37			ExpAA=0.00 First60=0.00 PredHel=0 Topology=o	0					0	7.53138	5.18828	9.95816	5.18828	7.53138	12.7197	supercont1.1693	1e-107	15806	16666	299	48	1	14	2	AE-contig_770	7e-22	51	472	100	24	56	1588	53.1		carboxylase:pyruvate/acetyl-coa/propionyl-coa 2332 0.0	0	AAEL009691-RA	1195	1180	98
gi|1706016	L34412	1706016	Cytochrome c oxidase subunit 2	M	227	ANC		26.392	5.38			ExpAA=44.07 First60=24.47 PredHel=2 Topology=o26-48i55-77o	2	19.4	77.5	3.1		0.440529	3.96476	4.84581	12.3348	4.84581	3.96476	8.81057	AAGE02024249	1e-113	2769	3449	227	91	3	1	1	AE-contig_273	1e-115	224	850	91	27	8	791	71.8	772
gi|15724410	AY056596	15724410	cytochrome c oxidase subunit I	S	511	ANC		56.625	6.1			ExpAA=268.24 First60=27.81 PredHel=12 Topology=i13-35o55-77i98-120o145-167i180-202o234-256i269-291o301-323i335-357o377-399i412-434o449-471i	12	51.7	23.9	24.5		0.391389	8.61057	5.28376	16.6341	5.28376	8.61057	13.8943	supercont1.363	0	1123206	1124467	511	91	2	1	1	AE-contig_264	1e-156	425	1288	70	21	197	1646	69.7	1627	nadp transhydrogenase 34 0.15	0.15	AAEL012616-RA	248	1066	24
gi|56684615	AY736000	56684615	ubiquinol-cytochrome C reductase binding protein	M	110	CYT		13.28	6.74			ExpAA=0.00 First60=0.00 PredHel=0 Topology=o	0					0	3.63636	3.63636	7.27273	3.63636	3.63636	7.27273	supercont1.287	2e-43	901807	901808	82	100		29	1	AE-contig_543	1e-63	110	582	100	102	38	567	50.1	548	ubiquinol-cytochrome c reductase complex 14 kd pro	1e-62	AAEL007868-RA	110	110	100
gi|45934567	AY552057	45934567	low molecular mass ubiquinone-binding protein	M	82	CYT		9.494	9.63			ExpAA=16.16 First60=13.53 PredHel=0 Topology=o	0					0	7.31707	4.87805	9.7561	4.87805	7.31707	12.1951	supercont1.143	7e-37	1471001	1471153	51	98		1	2	AE-contig_540	2e-40	51	496	100	112	32	1136	61.3		ubiquinone binding protein, putative 173 1e-044	1e-44	AAEL005143-RB	82	82	98
AET-9304	AET-9304	94469376	Cytochrome c oxidase polypeptide VIc precursor	M	78	ANC		8.81	9.52			ExpAA=20.36 First60=20.36 PredHel=1 Topology=o25-44i	1	24.4	32.1	43.6		2.5641	3.84615	3.84615	10.2564	3.84615	3.84615	7.69231	supercont1.385	3e-34	428323	428490	56	100		1	2	AE-contig_1072	5e-35	73	426	93	110	26	450	58.4	431	conserved hypothetical protein 157 7e-040	7e-40	AAEL009257-RA	78	78	100
AET-6880	AET-6880	94469312	ATP synthase E chain	M	82	CYT		9.194	9.91			ExpAA=6.96 First60=6.96 PredHel=0 Topology=o	0					0	6.09756	3.65854	3.65854	3.65854	6.09756	9.7561	AAGE02017689	2e-26	30145	30146	98	69		13	1	AE-contig_1153	5e-42	82	538	100	119	32	558	55		conserved hypothetical protein 160 8e-041	8e-41	AAEL009964-RA	82	82	100
AET-6619	AET-6619	94469294	NADH:ubiquinone oxidoreductase,NDUFA8/PGIV/19 kDa subunit	M	174	CYT		19.836	6.44			ExpAA=0.00 First60=0.00 PredHel=0 Topology=o	0					2.29885	5.17241	7.47126	8.62069	7.47126	5.17241	12.6437	supercont1.1326	2e-71	53045	53046	72	100		1	3	AE-contig_764	1e-103	174	777	98	148	32	813	48.2		NADH:ubiquinone dehydrogenase, putative 370 e-103	1e-103	AAEL014889-RA	174	175	100
AET-6097	AET-6097	94469270	NADH:ubiquinone oxidoreductase, NDUFS4/18 kDa subunit	M	185	CYT		21.252	9.33			ExpAA=0.00 First60=0.00 PredHel=0 Topology=o	0					1.62162	3.78378	4.86486	14.0541	4.86486	3.78378	8.64865	AAGE02026440	1e-62	72084	72263	60	98		1	4	AE-contig_782	1e-101	119	791	99	299	17	812	49		NADH:ubiquinone dehydrogenase, putative 380 e-106	1e-106	AAEL013744-RA	185	185	100
AET-594	AET-594	94469256	Adenylate kinase	M	241	CYT		26.302	6.53			ExpAA=0.00 First60=0.00 PredHel=0 Topology=o	0					0.414938	7.46888	4.97925	9.54357	4.97925	7.46888	12.4481	AAGE02023707	1e-113	8630	8991	207	100	1	1	2	AE-contig_678	2e-22	58	367	82	179	30	1568	52		adenylate kinase 1, 476 e-135	1e-135	AAEL012731-RA	241	241	100
AET-5883	AET-5883	94469246	Cytochrome c oxidase, subunit VIIc/COX8	M	67	ANC		7.428	11.47			ExpAA=20.44 First60=19.01 PredHel=1 Topology=i41-60o	1	28.4	10.4	61.2		0	10.4478	4.47761	13.4328	4.47761	10.4478	14.9254	supercont1.66	5e-27	2808281	2808397	39	97		1	2	AE-contig_804	7e-35	67	491	100	108	2	1141	60.8		cytochrome c oxidase, subunit VIIC, putative 136 1e-033	1e-33	AAEL002737-RA	67	67	100
AET-5492	AET-5492	94469192	malic enzyme	M	574	CYT		63.457	5.53			ExpAA=0.24 First60=0.00 PredHel=0 Topology=o	0					0.174216	8.7108	5.05227	10.2787	5.05226	8.7108	13.7631	supercont1.174	0	1003302	1004023	313	99	1	1	3	AE-contig_1034	2e-61	111	879	100	2	38	2325	52.9		malic enzyme 1164 0.0	0	AAEL005790-RA	574	660	100
AET-533	AET-533	94469166	ADENINE PHOSPHORIBOSYLTRANSFERASE	M	183	CYT		20.095	6.83			ExpAA=1.00 First60=0.07 PredHel=0 Topology=o	0					0	9.83606	3.82514	7.10383	3.82514	9.83607	13.6612	supercont1.183	3e-90	860666	860847	125	84		1	2	AE-contig_618	5e-56	108	640	95	317	22	1029	54.9		adenine phosphoribosyltransferase, putative 362 e-101	1e-101	AAEL005976-RA	183	183	100
AET-512	AET-512	94469134	PUTATIVE NADH-UBIQUINOE OXIDOREDUCTASE	M	167	CYT		18.374	9.6			ExpAA=50.03 First60=13.86 PredHel=2 Topology=i56-78o106-123i	2	23.4	16.8	59.9		0	10.7784	3.59281	14.3713	3.59281	10.7784	14.3713	AAGE02026990	7e-43	48258	48503	82	98		1	2	AE-contig_473	9e-97	167	713	100	101	19	737	49.7		mitochondrial NADH:ubiquinone oxidoreductase B14.7	1e-95	AAEL013876-RA	167	167	100
AET-4738	AET-4738	94469096	NADH:ubiquinone oxidoreductase, NDUFA5/B13 subunit	M	123	CYT		13.846	9.59			ExpAA=0.00 First60=0.00 PredHel=0 Topology=o	0					0	4.06504	6.50406	10.5691	6.50407	4.06504	10.5691	supercont1.132	4e-31	1222304	1222489	62	100		5	2	AE-contig_837	5e-69	123	550	100	77	41	1551	56.7		NADH dehydrogenase, putative 251 6e-068	6e-68	AAEL004829-RA	123	157	100
AET-435	AET-435	94469046	Aldehyde dehydrogenase	M	516	CYT		56.666	8.1			ExpAA=0.01 First60=0.00 PredHel=0 Topology=o	0					0.193799	9.68992	5.23256	9.68992	5.23256	9.68992	14.9225	supercont1.363	0	720853	721394	299	98	1	87	3	AE-contig_495	2e-97	147	1084	100	246	43	1906	51.3		aldehyde dehydrogenase 1038 0.0	0	AAEL009029-RA	516	516	99
AET-434	AET-434	94469044	NADH:ubiquinone oxidoreductase,NDUFA10/42kDa subunit	M	407	CYT		47.14	5.62			ExpAA=0.01 First60=0.00 PredHel=0 Topology=o	0					0	4.6683	4.6683	11.7936	4.6683	4.6683	9.33661	AAGE02024252	0	20031	20996	322	99	1	1	2	AE-contig_493	1e-153	234	1034	97	151	36	1460	50.5		nadh-ubiquinone oxidoreductase 42 kda subunit 830 0.0	0	AAEL012950-RA	407	407	100
AET-426	AET-426	94469026	NADP-dependent isocitrate dehydrogenase	M	409	CYT		45.887	6.39			ExpAA=0.00 First60=0.00 PredHel=0 Topology=o	0					0	7.57946	3.42298	10.0244	3.42298	7.57946	11.0024	supercont1.15	0	4012507	4013408	409	100	1	1	1	AE-contig_488	1e-131	216	1237	99	221	11	1273	49.6		nadp-specific isocitrate dehydrogenase 835 0.0	0	AAEL000746-RA	409	409	100
AET-424	AET-424	94469022	SIMILAR TO NADH-UBIQUINONE OXIDOREDUCTASE 9 KDA SUBUNIT, MITOCHONDRIAL PRECURSOR	M	103	CYT		11.21	9.33			ExpAA=0.00 First60=0.00 PredHel=0 Topology=o	0					7.76699	5.82524	9.70874	13.5922	9.70874	5.82524	15.534	supercont1.68	9e-54	872966	873274	103	100		1	1	AE-contig_484	9e-56	103	524	98	106	15	541	54.9	522	conserved hypothetical protein 209 1e-055	1e-55	AAEL002797-RA	103	103	100
AET-404	AET-404	94469002	similar to dehydrogenase	M	322	SIG	23-24	36.122	9.24	33.335	9.22	ExpAA=42.36 First60=22.09 PredHel=2 Topology=i3-25o280-302i	2	13.7	79.2	7.1	0	0	6.21118	3.10559	10.8696	3.10559	6.21118	9.31677	supercont1.102	1e-78	2302383	2303096	238	59	1	3	3	AE-contig_464	7e-31	60	902	100	44	13	1742	57.2		short-chain dehydrogenase 638 0.0	0	AAEL003959-RA	322	322	98
AET-399	AET-399	94468998	Mitochondrial phosphate carrier protein	M	350	CYT		38.327	9.04			ExpAA=46.99 First60=2.46 PredHel=0 Topology=o	0					0	8.28571	5.71429	9.42857	5.71429	8.28571	14	AAGE02020252	1e-114	44185	44186	116	90		1	3	AE-contig_461	1e-136	208	1132	100	145	53	1457	43.7	1438	mitochondrial phosphate carrier protein 616 e-177	1e-177	AAEL011184-RA	355	354	84
AET-3872	AET-3872	94468978	dehydrogenase	M	415	CYT		44.663	8.77			ExpAA=0.06 First60=0.02 PredHel=0 Topology=o	0					0	7.71084	4.09638	11.0843	4.09639	7.71084	11.8072	supercont1.56	0	2474664	2475515	284	100	1	6	3	AE-contig_1129	1e-128	240	1181	95	170	50	1436	56.5		short-chain dehydrogenase 822 0.0	0	AAEL002416-RB	415	415	100
AET-364	AET-364	94468940	Cytochrome c1	M	251	CYT		27.697	6.44			ExpAA=16.91 First60=0.00 PredHel=1 Topology=o214-231i	1	6.8	85.3	8		0.398406	7.56972	5.9761	9.56175	5.9761	7.56972	13.5458	AAGE02021756	3e-93	15777	15778	98	100		3	3	AE-contig_367	5e-90	253	1201	69	238	47	1381	48.8		cytochrome C1 514 e-146	1e-146	AAEL011871-RA	249	306	100
AET-3619	AET-3619	94468934	NADH:ubiquinone oxidoreductase,NDUFV1/51kDa subunit	M	486	SIG	28-29	53.346	8.94	50.446	8.7	ExpAA=0.02 First60=0.00 PredHel=0 Topology=o	0				0	0	10.4938	5.34979	10.2881	5.34979	10.4938	15.8436	supercont1.274	0	728700	729779	360	99	1	103	2	AE-contig_938	7e-55	106	1060	97	149	67	1814	49.6	1795	nadh-ubiquinone oxidoreductase flavoprotein 1 (ndu	0	AAEL007681-RA	486	487	99
AET-3565	AET-3565	94468924	Inorganic pyrophosphatase	M	294	CYT		32.629	5.03			ExpAA=0.02 First60=0.00 PredHel=0 Topology=o	0					0.340136	6.80272	5.44218	10.5442	5.44218	6.80272	12.2449	supercont1.81	1e-128	572990	573351	222	99	1	26	2	AE-contig_875	1e-151	280	1302	91	233	41	1240	49.8		inorganic pyrophosphatase 607 e-174	1e-174	AAEL003193-RA	294	376	99
AET-3526	AET-3526	94468920	Ubiquinol-cytochrome c reductase hinge protein	M	86	BL	16-17	10.038	5.56	8.193	4.89	ExpAA=0.00 First60=0.00 PredHel=0 Topology=o	0				0	0	1.16279	3.48837	12.7907	3.48837	1.16279	4.65116	AAGE02019370	6e-40	2336	2704	123	69		1	1	AE-contig_706	2e-46	86	479	96	25	80	675	58.2		conserved hypothetical protein 182 2e-047	2e-47	AAEL010801-RB	86	107	100
AET-3506	AET-3506	94468916	NADH DEHYDROGENASE SUBUNIT 4 - mitochondrial genome product	M	447	CYT		52.204	9.41			ExpAA=283.46 First60=34.10 PredHel=13 Topology=i20-39o49-71i84-106o110-132i139-161o181-203i216-238o248-267i274-296o301-323i336-358o373-395i408-430o	13	62.6	18.1	19.2		0	6.4877	2.23714	10.7383	2.23714	6.4877	8.72483	AAGE02021061	0	6409	7743	445	91	1	1	1	AE-contig_1053	7e-70	227	844	62	19	65	1658	79	1639	conserved hypothetical protein 139 2e-033	2e-33	AAEL009076-RA	79	79	84
AET-3502	AET-3502	94468914	Mitochondrial F1F0-ATP synthase, subunit d/ATP7	M	172	CYT		19.602	5.26			ExpAA=0.00 First60=0.00 PredHel=0 Topology=o	0					0.581395	1.16279	8.72093	8.72093	8.72093	1.16279	9.88372	supercont1.119	7e-68	445484	445485	102	100		1	3	AE-contig_991	3e-63	125	611	92	116	77	729	50.6		mitochondrial F0 ATP synthase D chain, putative 352 4e-098	4e-98	AAEL004423-RB	172	172	100
AET-319	AET-319	94468890	Succinyl-CoA synthetase, alpha subunit	M	327	CYT		34.488	9.19			ExpAA=0.00 First60=0.00 PredHel=0 Topology=o	0					0.30581	12.5382	5.19878	10.3976	5.19878	12.5382	17.737	supercont1.223	2e-80	1423770	1423951	149	100		13	3	AE-contig_369	1e-142	258	1080	96	187	49	1781	51.7		succinyl-CoA synthetase small subunit, putative 651 0.0	0	AAEL006833-RB	327	327	100
AET-3097	AET-3097	94468880	Mitochondrial F1F0-ATP synthase, subunit g/ATP20	M	99	BL		10.891	9.66			ExpAA=2.13 First60=0.00 PredHel=0 Topology=o	0				2	2.0202	8.08081	5.05051	14.1414	5.05051	8.08081	13.1313	supercont1.209	1e-46	720009	720010	89	96		1	2	AE-contig_539	4e-54	99	470	98	73	1	638	52.2		hydrogen-transporting ATP synthase, G-subunit, put	1e-53	AAEL006509-RB	99	99	100
AET-2907	AET-2907	94468846	Putative succinate dehydrogenase [ubiquinone] cytochrome b small subunit,	M	177	CYT		18.8	10.76			ExpAA=37.53 First60=0.08 PredHel=1 Topology=o137-159i	1	12.4	77.4	10.2		1.12994	6.77966	6.21469	14.1243	6.21469	6.77966	12.9944	AAGE02029202	2e-80	49976	50278	101	100		15	2	AE-contig_734	1e-49	118	461	83	68	54	1993	46.7		succinate dehydrogenase, putative 345 5e-096	5e-96	AAEL014505-RA	177	177	100
AET-275	AET-275	94468838	Cytochrome b	M	364	ANC		41.768	7.77			ExpAA=202.20 First60=23.62 PredHel=10 Topology=o15-37i64-86o101-123i130-152o167-189i210-232o247-269i276-295o310-328i335-357o	10	58.5	22.5	19		0	6.59341	5.49451	9.34066	5.49451	6.59341	12.0879	supercont1.1330	0	114791	115692	364	92	2	1	1	AE-contig_271	1e-113	276	1009	78	63	81	1178	71.6	1159	conserved hypothetical protein 31 0.66	0.66	AAEL008497-RA	68	177	25
AET-272	AET-272	94468834	F0F1-type ATP synthase, beta subunit	M	504	CYT		53.992	5.03			ExpAA=0.03 First60=0.00 PredHel=0 Topology=o	0					0	9.3254	4.7619	10.5159	4.7619	9.3254	14.0873	supercont1.85	0	596004	597265	526	95	2	1	1	AE-contig_320	1e-151	275	1214	97	48	39	2484	51.2		atp synthase beta subunit 963 0.0	0	AAEL003393-RA	504	504	99
AET-2619	AET-2619	94468822	Creatine kinases	M	355	CYT		39.881	5.97			ExpAA=0.02 First60=0.00 PredHel=0 Topology=o	0					0	7.88732	3.09859	11.5493	3.09859	7.88732	10.9859	supercont1.377	1e-176	1045585	1046487	301	99	1	1	2	AE-contig_1156	1e-97	176	1113	97	331	82	2343	50.7		arginine or creatine kinase 721 0.0	0	AAEL009185-RA	355	355	100
AET-1806	AET-1806	94468762	NADH-ubiquinone oxidoreductase AGGG subunit, mitochondrial precurso	M	100	SIG	18-19	11.333	6.17	9.399	5.35	ExpAA=7.27 First60=4.28 PredHel=0 Topology=o	0				2	2	8	6	11	6	8	14	AAGE02027318	1e-31	66840	66841	82	78		1	2	AE-contig_1035	3e-57	100	593	99	95	20	893	56	874	conserved hypothetical protein 214 6e-057	6e-57	AAEL013960-RA	100	100	100
AET-16131	AET-16131	94468740	NADH dehydrogenase, subunit 4 - mitochondrial genome product	M	171	BL	39-40	20.029	9.65	15.593	9.52	ExpAA=86.65 First60=36.06 PredHel=4 Topology=i21-43o48-70i82-100o134-156i	4	49.1	22.8	28.1	0	0	2.92398	2.33918	16.9591	2.33918	2.92398	5.26316	AAGE02021061	2e-79	5618	5799	171	88	1	1	1	AE-contig_1075	2e-57	141	602	78	119	3	612	82.7		tartan 30 0.46	0.46	AAEL011717-RA	82	536	21
AET-14943	AET-14943	94468728	NADH:ubiquinone oxidoreductase, NDUFS6/13 kDa subunit	M	123	SIG	25-26	13.746	8.73	11.101	6.98	ExpAA=0.01 First60=0.01 PredHel=0 Topology=o	0				0	0	6.50406	4.87805	8.94309	4.87805	6.50407	11.3821	supercont1.25	8e-59	3526251	3526433	61	100		1	3	AE-contig_1135	9e-71	123	614	99	108	6	601	51.1	582	NADH ubiquinone oxidoreductase subunit, putative 258 4e-070	4e-70	AAEL001210-RA	123	123	100
AET-14164	AET-14164	94468718	NADH dehydrogenase subunit 3 mitochondrial genome	M	116	SIG	27-28	13.677	6.54	10.538	5.68	ExpAA=66.54 First60=25.65 PredHel=3 Topology=i5-27o58-80i87-109o	3	56.9	32.8	10.3	0	0	2.58621	3.44828	12.931	3.44828	2.58621	6.03448	AAGE02026722	2e-51	7303	7647	115	91	1	1	1	AE-contig_811	2e-52	114	397	89	26	6	649	76.3
AE-464	AE-464	94468594	Ubiquinol cytochrome c oxidoreductase,	M	56	ANC		6.582	9.1			ExpAA=16.67 First60=16.67 PredHel=1 Topology=i7-26o	1	33.9	53.6	12.5		0	5.35714	0	10.7143	0	5.35714	5.35714	supercont1.3	4e-21	2042630	2042761	44	97		1	2	AE-contig_538	1e-28	56	348	100	94	6	340	56.2	321	conserved hypothetical protein 115 3e-027	3e-27	AAEL000182-RA	56	56	98
AE-463	AE-463	94468592	Mitochondrial import inner membrane translocase, subunit TIM8	M	89	CYT		10.052	4.93			ExpAA=0.01 First60=0.00 PredHel=0 Topology=o	0					0	3.37079	2.24719	15.7303	2.24719	3.37079	5.61798	supercont1.19	2e-41	3770188	3770358	57	100		1	2	AE-contig_537	2e-49	89	560	100	157	12	493	51.9		mitochondrial inner membrane protein translocase,	4e-48	AAEL000941-RA	89	89	100
AE-451	AE-451	94468586	NADH DEHYDROGENASE (UBIQUINONE) FE-S PROTEIN	M	101	CYT		11.593	6.71			ExpAA=0.00 First60=0.00 PredHel=0 Topology=o	0					0.990099	5.94059	2.9703	8.91089	2.9703	5.94059	8.91089	AAGE02022016	3e-49	11690	11691	71	100		1	2	AE-contig_520	8e-57	101	447	100	71	35	922	57.8		NADH:ubiquinone dehydrogenase, putative 209 1e-055	1e-55	AAEL011992-RB	101	101	100
AE-442	AE-442	94468578	CYTOCHROME C	M	108	CYT		11.776	9.52			ExpAA=0.00 First60=0.00 PredHel=0 Topology=o	0					0.925926	12.037	4.62963	11.1111	4.62963	12.037	16.6667	supercont1.120	1e-58	1912346	1912347	108	100		1	1	AE-contig_504	1e-61	108	1156	100	130	1	1156	55.2		cytochrome c 226 2e-060	2e-60	AAEL004457-RC	108	108	100
AE-441	AE-441	94468576	cytochrome c oxidase subunit Va	M	152	SIG	18-19	16.991	5.39	15.176	5.08	ExpAA=0.04 First60=0.04 PredHel=0 Topology=o	0				0	0	8.55263	3.94737	8.55263	3.94737	8.55263	12.5	supercont1.1350	1e-83	13679	13860	152	100	1	1	1	AE-contig_396	2e-86	152	791	100	95	76	811	54.7		cytochrome c oxidase polypeptide 309 2e-085	2e-85	AAEL014944-RA	152	152	100
AE-425	AE-425	94468566	NADH DEHYDROGENASE (UBIQUINONE) 1 ALPHA SUBCOMPLEX	M	83	SIG	29-30	9.435	9.56	6.529	9.45	ExpAA=21.71 First60=21.71 PredHel=1 Topology=o15-37i	1	26.5	18.1	55.4	2	2.40964	4.81928	9.63856	12.0482	9.63855	4.81928	14.4578	supercont1.70	7e-23	828611	828757	49	100		15	1	AE-contig_485	2e-46	83	571	100	133	96	652	53.5	599	NADH:ubiquinone dehydrogenase, putative 175 3e-045	3e-45	AAEL002881-RA	83	83	100
AE-418	AE-418	94468562	ATP SYNTHASE F CHAIN, MITOCHONDRIAL	M	107	CYT		12.548	9.99			ExpAA=21.63 First60=0.00 PredHel=1 Topology=o74-96i	1	20.6	69.2	10.3		0	10.2804	8.41122	1.86916	8.41121	10.2804	18.6916	AAGE02019324	4e-63	17259	17579	107	100		1	1	AE-contig_477	4e-66	107	722	100	164	10	656	48.5		conserved hypothetical protein 207 8e-055	8e-55	AAEL014681-RA	107	106	86
AE-414	AE-414	94468558	Succinate dehydrogenase, cytochrome b subunit	M	171	CYT		18.805	9.84			ExpAA=60.36 First60=0.01 PredHel=3 Topology=i72-94o109-131i151-170o	3	36.8	9.4	53.8		0	6.43275	5.84795	14.6199	5.84795	6.43275	12.2807	supercont1.353	3e-90	341546	342040	165	100	1	7	1	AE-contig_475	5e-96	171	809	100	146	32	806	48.6		succinate dehydrogenase 341 7e-095	7e-95	AAEL008871-RA	171	171	100
AE-3535	AE-3535	94468524	NADH:ubiquinone oxidoreductase, NDUFV2/24 kD subunit	M	240	CYT		26.551	6.95			ExpAA=0.01 First60=0.00 PredHel=0 Topology=o	0					1.66667	8.75	6.66667	13.3333	6.66667	8.75	15.4167	supercont1.160	3e-50	799033	799323	97	98		1	4	AE-contig_1222	1e-132	224	786	99	6	70	901	57.9		nadh-ubiquinone oxidoreductase 24 kda subunit 495 e-141	1e-141	AAEL005508-RA	240	240	100
AE-344	AE-344	94468512	Acyl carrier protein/NADH-ubiquinone oxidoreductase, NDUFAB1/SDAP subunit	M	152	CYT		17.313	5.43			ExpAA=0.00 First60=0.00 PredHel=0 Topology=o	0					0	2.63158	4.60526	11.1842	4.60526	2.63158	7.23684	AAGE02021291	1e-41	26734	26904	57	98		1	2	AE-contig_397	6e-84	152	767	100	135	9	860	52.4		acyl carrier protein precursor, putative 301 8e-083	8e-83	AAEL011689-RB	152	152	100
AE-339	AE-339	94468508	Cytochrome c oxidase, subunit VIa/COX13	M	109	CYT		12.208	9.91			ExpAA=11.35 First60=11.34 PredHel=0 Topology=o	0					0	10.0917	8.25688	8.25688	8.25688	10.0917	18.3486	supercont1.82	1e-57	1176641	1176822	132	82		1	1	AE-contig_393	1e-64	109	534	100	103	34	532	50.9	513	cytochrome c oxidase, subunit VIA, putative 236 2e-063	2e-63	AAEL003234-RA	109	109	100
AE-336	AE-336	94468502	Cytochrome c oxidase subunit VIIa	M	90	CYT		9.844	9.56			ExpAA=17.71 First60=1.10 PredHel=1 Topology=o59-81i	1	24.4	65.6	10		2.22222	8.88889	5.55556	12.2222	5.55556	8.88889	14.4444	supercont1.278	1e-21	1401048	1401194	49	100		4	2	AE-contig_390	6e-48	90	854	100	140	28	745	50.5		cytochrome c oxidase, subunit VIIA, putative 180 1e-046	1e-46	AAEL007752-RA	90	90	100
AE-274	AE-274	94468442	F0F1-type ATP synthase, alpha subunit	M	551	CYT		59.435	9.01			ExpAA=0.03 First60=0.01 PredHel=0 Topology=o	0					0.181488	8.71143	3.62976	11.4338	3.62976	8.71143	12.3412	AAGE02022382	0	44753	45474	336	100	1	22	3	AE-contig_321	1e-129	205	1086	100	165	92	2239	47.5		atp synthase alpha subunit mitochondrial 1055 0.0	0	AAEL012175-RA	551	551	100
AE-222	AE-222	94468406	ATP synthase F0 subunit 6	M	225	CYT		25.584	9.62			ExpAA=105.26 First60=19.87 PredHel=5 Topology=o20-39i72-94o99-121i158-177o187-209i	5	46.2	15.6	38.2		0	4.88889	5.33333	16.8889	5.33333	4.88889	10.2222	AAGE02024249	1e-113	3765	4439	225	93	3	1	1	AE-contig_263	1e-103	181	1404	92	177	119	882	73.6	863
AE-198	AE-198	94468376	ADP/ATP translocase	M	302	CYT		32.971	9.69			ExpAA=65.17 First60=1.08 PredHel=2 Topology=i115-137o212-234i	2	14.6	24.8	60.6		0	11.2583	2.64901	10.2649	2.64901	11.2583	13.9073	supercont1.132	2e-94	1674497	1674997	167	100	1	1	2	AE-contig_240	1e-164	250	1133	100	106	232	1755	52.1		adp,atp carrier protein 607 e-174	1e-174	AAEL004855-RA	302	302	100
AE-184	AE-184	94468368	MITOCHONDRIAL ATP SYNTHASE LIPID BINDING PROTEIN PRECURSOR	M	138	CYT		14.269	10.28			ExpAA=46.59 First60=0.03 PredHel=2 Topology=i77-99o114-136i	2	31.9	10.9	57.2		2.17391	8.69565	4.34783	16.6667	4.34783	8.69565	13.0435	supercont1.197	9e-53	12731	12732	69	100		17	3	AE-contig_232	5e-72	138	1441	100	112	1	1441	53.2		ATPase subunit, putative 261 8e-071	8e-71	AAEL012740-RA	138	138	100
Cytoskeletal proteins
AET-505	AET-505	94469124	Alpha-tubulin suppressor and related RCC1 domain-containing proteins	M	216	CYT		23.014	4.79			ExpAA=0.00 First60=0.00 PredHel=0 Topology=o	0					1.38889	10.1852	7.40741	12.037	7.40741	10.1852	17.5926	supercont1.283	1e-79	174121	174501	127	98		1	2	AE-contig_587	6e-68	69	604	100	189	6	944	51.4		regulator of chromosome condensation 317 2e-087	2e-87	AAEL007799-RA	153	519	100
AET-8280	AET-8280	94469352	DYNACTIN	M	381	CYT		42.268	5.03			ExpAA=0.00 First60=0.00 PredHel=0 Topology=o	0					0.262467	5.24934	3.14961	12.5984	3.14961	5.24934	8.39895	AAGE02021053	1e-172	276	997	341	93	2	1	1	AE-contig_825	1e-130	256	1069	92	138	25	1509	52.2	1490	dynactin subunit 733 0.0	0	AAEL006029-RA	381	381	99
AE-314	AE-314	94468486	Actin	M	376	CYT		41.809	5.3			ExpAA=0.98 First60=0.00 PredHel=0 Topology=o	0					0.265957	7.71277	5.05319	13.0319	5.05319	7.71277	12.766	AAGE02020261	0	33796	34923	376	99	1	1	1	AE-contig_365	0	201	1646	100	228	22	1761	51.4		actin 758 0.0	0	AAEL011197-RB	376	376	99
AET-2727	AET-2727	94468836	Actin-related protein Arp2/3 complex, subunit ARPC3	M	178	CYT		20.382	8.8			ExpAA=0.00 First60=0.00 PredHel=0 Topology=o	0					0.561798	5.61798	5.05618	12.3596	5.05618	5.61798	10.6742	supercont1.120	4e-98	889379	889912	178	99	1	1	1	AE-contig_1147	1e-102	178	789	100	163	28	803	52.8		arp2/3 complex 21 kd subunit 362 e-101	1e-101	AAEL004475-RA	178	178	100
AET-2915	AET-2915	94468850	Alpha tubulin	M	450	CYT		49.949	5.01			ExpAA=1.90 First60=0.00 PredHel=0 Topology=o	0					0.222222	8.44444	4.44444	11.1111	4.44444	8.44444	12.8889	supercont1.215	0	572574	573920	449	100	1	2	1	AE-contig_892	0	307	1038	98	47	61	1580	46.6		tubulin alpha chain 925 0.0	0	AAEL006642-RA	450	450	100
AET-367	AET-367	94468944	Annexin	M	324	CYT		35.66	4.67			ExpAA=0.00 First60=0.00 PredHel=0 Topology=o	0					0.617284	8.64198	1.85185	12.037	1.85185	8.64198	10.4938	AAGE02020518	1e-154	884	1366	161	100	1	11	4	AE-contig_420	1e-125	255	936	89	93	33	1386	49.5		annexin 637 0.0	0	AAEL011302-RA	324	324	100
AET-5083	AET-5083	94469130	Dynactin, subunit p25	M	187	CYT		20.345	6.89			ExpAA=11.94 First60=0.13 PredHel=0 Topology=o	0					0	10.6952	4.27808	11.2299	4.27807	10.6952	14.9733	supercont1.263	2e-59	442429	442776	116	99		1	2	AE-contig_1007	1e-104	187	751	97	79	37	1041	55.9		dynactin subunit P25 377 e-105	1e-105	AAEL007566-RA	187	187	99
AE-377	AE-377	94468532	myosin light chain	M	147	CYT		16.892	4.47			ExpAA=0.00 First60=0.00 PredHel=0 Topology=o	0					0	5.44218	2.04082	10.8844	2.04082	5.44218	7.48299	supercont1.256	3e-67	444213	444214	111	99		11	2	AE-contig_433	1e-81	147	866	100	144	77	1110	61.2		myosin light chain 1, 290 1e-079	1e-79	AAEL007439-RB	147	147	99
AET-8120	AET-8120	94469346	Actin depolymerizing factor	M	148	CYT		17.125	6.74			ExpAA=0.00 First60=0.00 PredHel=0 Topology=o	0					0.675676	5.40541	1.35135	12.8378	1.35135	5.40541	6.75676	supercont1.102	8e-51	791347	791528	128	78		2	2	AE-contig_803	7e-84	148	778	100	93	137	1594	57.1		conserved hypothetical protein 300 1e-082	1e-82	AAEL003957-RC	148	148	100
AET-3508	AET-3508	94468918	calponin	M	188	CYT		20.774	8.29			ExpAA=0.00 First60=0.00 PredHel=0 Topology=o	0					0	8.51064	3.19149	12.234	3.19149	8.51064	11.7021	supercont1.227	4e-94	685705	686217	171	99	1	18	1	AE-contig_836	2e-32	63	1058	100	25	58	1846	59.1		calponin/transgelin 379 e-106	1e-106	AAEL006922-RB	188	188	100
AET-2239	AET-2239	94468798	TRANSLATIONALLY CONTROLLED TUMOR PROTEIN - microtubule binding protein	M	171	CYT		19.619	4.66			ExpAA=0.00 First60=0.00 PredHel=0 Topology=o	0					0	7.01754	1.75439	11.1111	1.75439	7.01754	8.77193	supercont1.99	1e-43	1135236	1135496	87	98		9	2	AE-contig_1100	6e-34	83	356	80	43	131	1422	55.6		translationally controlled tumor protein 348 6e-097	6e-97	AAEL003872-RA	171	171	100
AE-9217	AE-9217	94468630	probably membrane protein related to adhesion	M	375	SIG	33-34	41.225	6.23	37.872	5.64	ExpAA=41.85 First60=22.10 PredHel=2 Topology=i7-29o350-372i	2	11.7	85.6	2.7	1	0.266667	7.73333	6.93333	15.2	6.93333	7.73333	14.6667	supercont1.10	0	3501169	3502116	316	87	1	25	2	AE-contig_1187	2e-67	118	928	100	293	6	1245	55.4		fasciclin, putative 758 0.0	0	AAEL000541-RB	375	375	99
AET-15238	AET-15238	94468734	Annexin	M	321	CYT		35.854	4.64			ExpAA=0.00 First60=0.00 PredHel=0 Topology=o	0					0.934579	6.23053	2.80374	9.03427	2.80374	6.23053	9.03427	supercont1.155	1e-131	627714	628427	238	99	1	19	2	AE-contig_888	1e-117	193	1350	99	265	4	1505	51.5		annexin x 637 0.0	0	AAEL005407-RB	321	321	99
AET-5406	AET-5406	94469182	Microtubule-binding protein	M	285	CYT		32.312	5.3			ExpAA=0.02 First60=0.02 PredHel=0 Topology=o	0					2.45614	5.26316	5.61404	11.9298	5.61404	5.26316	10.8772	supercont1.341	1e-55	761615	762111	268	46	1	1	1	AE-contig_971	1e-108	288	1358	70	310	33	2569	57.8		microtubule binding protein, putative 577 e-165	1e-165	AAEL004176-RA	285	285	100
gi|66828491	AY753538	66828491	SGS1	M	3060	CYT		345.927	8.66			ExpAA=135.11 First60=0.00 PredHel=5 Topology=o2732-2754i2774-2796o2806-2828i2841-2863o2878-2897i	5	3.5	90.1	6.4		0	7.18954	3.75817	13.3987	3.75817	7.18954	10.9477	AAGE02017778	0	56888	65709	3059	99	10	1	2	AE-contig_376	5e-78	140	1325	100	1	1	705	56.9		conserved hypothetical protein 6149 0.0	0	AAEL009993-RA	3059	3364	99
Unknown function, not secreted
Membrane proteins
AET-8637	AET-8637	94469362	Jumping translocation breakpoint protein	M	149	BL	29-30	17.162	9.16	13.908	9.15	ExpAA=37.03 First60=19.02 PredHel=1 Topology=o10-27i	1	11.4	6.7	81.9	0	0	4.02684	0.671141	15.4362	0.671141	4.02685	4.69799	supercont1.231	3e-39	129168	129169	77	100		20	1	AE-contig_907	1e-84	149	1245	99	218	1	1245	51.6		conserved hypothetical protein 305 3e-084	3e-84	AAEL007026-RA	149	149	100
AET-7470	AET-7470	94469326	predicted membrane protein	M	149	ANC		16.919	8.96			ExpAA=66.55 First60=22.13 PredHel=3 Topology=i32-54o82-104i117-139o	3	44.3	25.5	30.2		1.34228	8.05369	8.05369	14.7651	8.05369	8.05369	16.1074	supercont1.51	3e-73	1877247	1877248	78	100		1	3	AE-contig_1030	2e-84	149	628	99	54	58	1509	56		conserved hypothetical protein 305 6e-084	6e-84	AAEL002198-RA	149	149	100
Unknown conserved
AE-967	AE-967	94468638	similar to sterile alpha motif domain containing	M	110	CYT		13.07	8.81			ExpAA=0.00 First60=0.00 PredHel=0 Topology=o	0					4.54545	2.72727	1.81818	11.8182	1.81818	2.72727	4.54545	AAGE02026403	5e-28	223122	223301	60	100		1	3	AE-contig_1037	8e-62	110	611	100	119	2	611	61.5	592	conserved hypothetical protein 223 8e-060	8e-60	AAEL013728-RA	110	110	99
AET-17017	AET-17017	94468756	unknown conserved in Diptera	M	75	ANC		8.297	9.98			ExpAA=22.58 First60=22.58 PredHel=1 Topology=o25-47i	1	29.3	33.3	37.3		2.66667	8	5.33333	12	5.33333	8	13.3333	supercont1.8	4e-36	1886544	1886768	75	100		1	1	AE-contig_1158	3e-39	75	383	100	80	11	383	54.3	364	conserved hypothetical protein 151 5e-038	5e-38	AAEL000458-RA	75	76	100
AE-246	AE-246	94468422	predicted membrane protein - perhaps transporter	M	421	CYT		48.714	9.04			ExpAA=123.96 First60=0.00 PredHel=6 Topology=i69-91o96-113i152-171o181-200i207-226o264-286i	6	28	12.6	59.4		3.56295	6.17577	6.17577	11.8765	6.17577	6.17577	12.3515	AAGE02020615	1e-129	13720	14081	194	100	1	1	3	AE-contig_277	1e-135	305	1344	78	284	9	1706	52.6	1687	conserved hypothetical protein 883 0.0	0	AAEL011345-RA	421	421	100
AET-493	AET-493	94469116	hypothetical protein of low complexity and polyQ domain	M	368	CYT		41.309	7			ExpAA=0.00 First60=0.00 PredHel=0 Topology=o	0					3.80435	5.70652	6.79348	18.75	6.79348	5.70652	12.5	AAGE02019325	1e-128	982	1163	169	99	1	5	3	AE-contig_577	1e-104	123	615	100	2	3	1049	45.6		hypothetical protein 500 e-142	1e-142	AAEL010755-RA	246	762	99
AE-13263	AE-13263	94468348	unknown conserved peptide	M	64	CYT		7.047	10			ExpAA=0.00 First60=0.00 PredHel=0 Topology=i	0					1.5625	14.0625	4.6875	4.6875	4.6875	14.0625	18.75	supercont1.263	6e-30	444300	444301	64	100		1	1	AE-contig_1216	4e-32	64	485	98	113	12	496	59.3	477	translation initiation factor if-2 39 5e-004	0.0005	AAEL009241-RA	49	998	42
AET-5165	AET-5165	94469138	hypothetical conserved protein	M	89	CYT		10.041	9.86			ExpAA=20.36 First60=6.33 PredHel=1 Topology=i53-72o	1	21.3	19.1	59.6		0	6.74157	6.74157	11.236	6.74157	6.74157	13.4831	supercont1.378	3e-33	972466	972642	59	98		15	2	AE-contig_955	3e-48	89	481	98	103	57	552	53.1		conserved hypothetical protein 182 2e-047	2e-47	AAEL009201-RA	89	89	100
AE-384	AE-384	94468536	conserved peptide with signal anchor	M	62	ANC		7.091	9.8			ExpAA=22.91 First60=22.91 PredHel=1 Topology=o20-42i	1	35.5	32.3	32.3		0	6.45161	3.22581	11.2903	3.22581	6.45161	9.67742	supercont1.42	2e-10	2429428	2429526	33	96		30	1	AE-contig_447	8e-31	62	921	100	174	48	953	63.6	934	conserved hypothetical protein 123 2e-029	2e-29	AAEL001767-RA	62	62	100
AET-387	AET-387	94468976	unknown protein conserved in insects	M	159	SIG	24-25	17.607	6.19	15.056	6.35	ExpAA=9.69 First60=4.84 PredHel=0 Topology=o	0				0	0	3.77359	4.40252	14.4654	4.40252	3.77358	8.1761	supercont1.122	2e-35	1905672	1905923	84	86		11	2	AE-contig_446	4e-85	159	1291	93	515	24	1576	57.7		conserved hypothetical protein 332 5e-092	5e-92	AAEL004521-RA	159	159	100
AET-537	AET-537	94469170	Uncharacterized conserved protein	M	329	CYT		37.367	8.55			ExpAA=0.00 First60=0.00 PredHel=0 Topology=o	0					0	4.25532	3.34347	14.5897	3.34347	4.25532	7.59878	supercont1.155	1e-109	641928	642289	207	96	1	1	3	AE-contig_624	7e-76	129	634	97	130	7	1250	48.6		conserved hypothetical protein 654 0.0	0	AAEL005403-RA	329	329	99
AE-346	AE-346	94468516	hypothetical protein conserved in Diptera	M	124	CYT		13.644	8.55			ExpAA=0.00 First60=0.00 PredHel=0 Topology=o	0					1.6129	7.25807	8.87097	10.4839	8.87097	7.25806	16.129	AAGE02022693	4e-37	65072	65284	71	100		3	2	AE-contig_398	1e-71	124	598	100	73	27	675	52		conserved hypothetical protein 259 1e-070	1e-70	AAEL012317-RA	124	124	100
AET-12438-	AET-12438-	94468712	conserved membrane protein	M	229	CYT		25.243	8.19			ExpAA=100.33 First60=33.46 PredHel=4 Topology=i2-21o36-58i169-187o202-224i	4	35.4	13.1	51.5		0	10.0437	1.74673	12.6638	1.74672	10.0437	11.7904	supercont1.1577	2e-83	34986	35167	156	100	1	74	1	AE-contig_956	1e-131	229	941	99	113	4	957	50.5		conserved hypothetical protein 310 2e-085	2e-85	AAEL015202-RA	156	165	100
AET-9264	AET-9264	94469374	PA domain containing protein	M	177	CYT		19.911	4.8			ExpAA=0.73 First60=0.00 PredHel=0 Topology=o	0					0	6.77966	6.21469	9.60452	6.21469	6.77966	12.9944	supercont1.118	6e-51	2154400	2154401	97	100		2	2	AE-contig_800	7e-98	172	778	98	24	18	1008	56.3		conserved hypothetical protein 357 1e-099	1e-99	AAEL004406-RB	176	214	98
AET-14729	AET-14729	94468724	unknown conserved in Diptera	M	254	ANC		29.318	6.89			ExpAA=33.79 First60=15.26 PredHel=1 Topology=i47-78o	1	12.2	69.3	18.5		0	5.51181	3.14961	7.87402	3.14961	5.51181	8.66142	AAGE02025042	1e-121	29223	30215	331	70	1	1	1	AE-contig_1045	1e-120	126	936	98	303	5	1054	60.8		conserved hypothetical protein 519 e-148	1e-148	AAEL013244-RB	254	254	100
AET-357	AET-357	94468926	possible ER protein with KSEL carboxy motif	M	345	CYT		38.437	8.79			ExpAA=0.00 First60=0.00 PredHel=0 Topology=o	0					0.57971	8.4058	4.63768	15.942	4.63768	8.4058	13.0435	supercont1.227	2e-75	937055	937420	122	99		152	2	AE-contig_411	1e-135	168	1339	91	469	21	1407	52.9		conserved hypothetical protein 681 0.0	0	AAEL006918-RB	345	345	98
AET-5661	AET-5661	94469212	similar to Small glutamine-rich tetratricopeptide repeat (TPR)-containing	M	327	CYT		35.988	4.63			ExpAA=0.01 First60=0.00 PredHel=0 Topology=o	0					0.30581	8.25688	4.89297	10.0917	4.89297	8.25688	13.1498	supercont1.93	1e-78	1383327	1383508	147	97		1	3	AE-contig_889	5e-67	132	658	93	98	38	1401	51.8		Hsp70-interacting protein, putative 657 0.0	0	AAEL003634-RA	327	327	100
AE-281	AE-281	94468446	unknown conserved protein	M	99	ANC		11.091	4.87			ExpAA=20.55 First60=9.80 PredHel=1 Topology=o51-73i	1	22.2	51.5	26.3		1.0101	6.06061	8.08081	8.08081	8.08081	6.06061	14.1414	AAGE02017988	3e-30	28680	28861	129	59		19	1	AE-contig_326	5e-57	99	1267	100	233	39	1220	60.7		conserved hypothetical protein 210 7e-056	7e-56	AAEL010095-RB	99	100	100
AET-388	AET-388	94468980	unknown protein conserved in insects	M	302	CYT		34.483	6.72			ExpAA=0.03 First60=0.00 PredHel=0 Topology=o	0					0	4.63576	1.65563	6.95364	1.65563	4.63576	6.29139	AAGE02021573	1e-119	127675	128036	196	96	1	8	3	AE-contig_448	1e-124	217	969	97	153	23	1656	56.8		conserved hypothetical protein 607 e-174	1e-174	AAEL011813-RA	302	303	99
AET-7658	AET-7658	94469332	unknown conserved	M	224	CYT		24.642	9.35			ExpAA=64.94 First60=0.00 PredHel=3 Topology=i75-97o152-174i201-223o	3	29.5	25	45.5		4.46429	4.01786	4.91071	18.75	4.91071	4.01786	8.92857	supercont1.163	3e-58	725408	725409	103	100		1	3	AE-contig_824	4e-47	90	744	98	81	23	1280	54.1		hypothetical protein 436 e-123	1e-123	AAEL005565-RB	224	224	100
AET-3701	AET-3701	94468950	Tetraspannin	M	249	SIG	25-26	27.485	6.04	24.637	5.74	ExpAA=91.26 First60=33.64 PredHel=4 Topology=i13-35o50-72i85-107o214-236i	4	35.3	49	15.7	0	0	8.83534	1.60643	15.261	1.60643	8.83534	10.4418	supercont1.82	9e-49	934311	934669	235	53	1	1	3	AE-contig_1148	1e-116	199	1134	99	203	64	1122	55		tetraspanin 29fa 337 3e-093	3e-93	AAEL003210-RB	163	178	100
AET-6806	AET-6806	94469310	hypothetical conserved protein	M	307	CYT		35.218	5.45			ExpAA=44.70 First60=0.00 PredHel=2 Topology=i210-232o237-259i	2	14.3	1.6	84		0.651466	3.25733	7.16612	8.14332	7.16612	3.25733	10.4235	AAGE02021425	1e-111	50583	51185	201	99	1	1	2	AE-contig_1145	1e-120	198	901	99	116	26	1108	54.1		conserved hypothetical protein 609 e-175	1e-175	AAEL011748-RA	307	307	100
AET-5750	AET-5750	94469228	conserved insect protein	M	149	CYT		16.373	9.79			ExpAA=68.79 First60=24.21 PredHel=3 Topology=o22-44i57-74o87-109i	3	40.9	23.5	35.6		0	4.69799	4.69799	14.094	4.69799	4.69799	9.39597	AAGE02026367	4e-50	9510	9824	108	95	1	42	1	AE-contig_1088	1e-79	149	738	98	106	35	1078	55.3		conserved hypothetical protein 289 2e-079	2e-79	AAEL012010-RA	149	150	99
AET-11202	AET-11202	94468686	uncharacterized conserved protein	M	218	CYT		24.923	5.33			ExpAA=0.02 First60=0.00 PredHel=0 Topology=o	0					0	7.79817	4.12844	11.4679	4.12844	7.79817	11.9266	AAGE02021978	1e-99	3397	3578	175	100	1	44	1	AE-contig_910	1e-23	62	882	77	548	9	1457	57.1		conserved hypothetical protein 459 e-130	1e-130	AAEL011950-RA	218	218	100
AET-12092	AET-12092	94468706	tetraspanin	M	235	ANC		26.242	7.91			ExpAA=90.81 First60=27.77 PredHel=4 Topology=i19-41o56-78i90-112o209-231i	4	37.4	47.7	14.9		0	9.78723	1.70213	11.9149	1.70213	9.78723	11.4894	supercont1.143	2e-81	178261	178442	145	100		1	3	AE-contig_783	4e-60	125	1130	91	519	9	1921	54.2		tetraspanin, putative 486 e-138	1e-138	AAEL005137-RA	235	235	100
AET-11954	AET-11954	94468700	unknown conserved	M	122	CYT		13.654	4.86			ExpAA=0.00 First60=0.00 PredHel=0 Topology=o	0					0	4.91803	5.73771	12.2951	5.7377	4.91803	10.6557	supercont1.6	1e-29	772675	772878	68	94		1	3	AE-contig_1164	2e-67	122	613	99	49	9	658	57.6	639	conserved hypothetical protein 246 2e-066	2e-66	AAEL000330-RA	122	122	100
AET-612	AET-612	94469272	Predicted membrane protein	M	376	CYT		42.328	9.31			ExpAA=104.09 First60=0.00 PredHel=5 Topology=i197-218o228-250i262-284o288-307i344-366o	5	28.2	6.4	65.4		0.531915	5.31915	9.04255	10.9043	9.04255	5.31915	14.3617	supercont1.160	1e-116	171981	172712	244	86	1	13	1	AE-contig_688	1e-167	292	1102	96	151	19	1443	59.3		conserved hypothetical protein 769 0.0	0	AAEL005500-RA	376	376	100
AE-455	AE-455	94468588	predicted membrane protein	M	172	CYT		18.853	9.59			ExpAA=32.41 First60=0.00 PredHel=1 Topology=i73-95o	1	12.8	44.8	42.4		1.16279	9.30232	5.81395	13.3721	5.81395	9.30233	15.1163	supercont1.19	6e-90	718440	718901	154	99	1	1	2	AE-contig_523	2e-98	172	845	100	154	57	1212	55.3		conserved hypothetical protein 347 2e-096	2e-96	AAEL000942-RA	172	172	99
AET-6243	AET-6243	94469280	unknown conserved protein	M	233	BL		25.223	9.02			ExpAA=15.84 First60=0.04 PredHel=0 Topology=o	0				3	1.28755	9.87124	5.5794	10.7296	5.5794	9.87124	15.4506	supercont1.179	6e-63	514706	515068	121	99		1	2	AE-contig_1016	1e-131	233	928	98	87	30	954	53.6		conserved hypothetical protein 462 e-131	1e-131	AAEL005897-RB	233	233	99
AET-477	AET-477	94469100	hypothetical conserved protein	M	201	CYT		22.746	9.54			ExpAA=64.10 First60=10.91 PredHel=3 Topology=i51-70o90-112i144-166o	3	31.3	27.4	41.3		0.995025	7.46269	2.98508	11.4428	2.98507	7.46269	10.4478	supercont1.180	4e-76	623203	623619	139	99		1	2	AE-contig_559	2e-20	47	472	100	328	21	1173	53.5		mpv17 protein 404 e-113	1e-113	AAEL005939-RB	201	201	99
AET-10919	AET-10919	94468680	unknown conserved	M	369	CYT		40.508	7.55			ExpAA=12.45 First60=0.00 PredHel=0 Topology=o	0					0	5.42005	6.50406	13.2791	6.50407	5.42005	11.9241	supercont1.2	1e-134	5018475	5019200	242	100	1	17	2	AE-contig_708	3e-72	148	633	91	133	11	1355	51.1		conserved hypothetical protein 727 0.0	0	AAEL000106-RA	369	369	100
AET-4200	AET-4200	94469020	Uncharacterized conserved protein	M	228	SIG	27-28	25.935	8.15	22.606	6.42	ExpAA=20.48 First60=20.48 PredHel=1 Topology=i13-32o	1	8.3	86	5.7	1	0.438597	3.94737	2.63158	14.4737	2.63158	3.94737	6.57895	AAGE02019653	1e-108	3892	3893	106	100	1	1	3	AE-contig_749	1e-129	197	943	100	158	46	2154	54.4		conserved hypothetical protein 476 e-135	1e-135	AAEL010931-RA	228	228	100
AE-395	AE-395	94468544	unknown conserved in mosquitoes	M	285	CYT		32.99	5.96			ExpAA=0.00 First60=0.00 PredHel=0 Topology=o	0					2.10526	3.85965	5.61404	13.3333	5.61404	3.85965	9.47368	AAGE02029057	1e-167	62129	62983	285	99	1	1	2	AE-contig_1214	1e-120	256	941	82	118	12	1053	54.5		hypothetical protein 37 0.009	0.009	AAEL003275-RA	114	1717	24
AET-10469	AET-10469	94468674	unknown conserved	M	215	CYT		22.41	9.69			ExpAA=0.14 First60=0.14 PredHel=0 Topology=o	0					2.32558	13.9535	7.90698	12.093	7.90698	13.9535	21.8605	AAGE02029780	1e-111	41592	42191	200	99	1	7	1	AE-contig_840	1e-124	215	845	99	110	12	847	50.9	828	conserved hypothetical protein 417 e-117	1e-117	AAEL014645-RA	206	229	99
AET-1645	AET-1645	94468746	ARMET protein precursor	M	173	SIG	22-23	19.923	8.03	17.469	8.08	ExpAA=0.39 First60=0.39 PredHel=0 Topology=o	0				0	0	3.46821	1.7341	9.82659	1.7341	3.46821	5.20231	supercont1.247	1e-49	1569521	1569694	58	96		1	4	AE-contig_1133	3e-98	173	918	99	157	36	1141	59.9		arginine-rich protein, putative 350 2e-097	2e-97	AAEL007286-RA	173	173	100
AET-7624	AET-7624	94469328	predicted membrane protein - perhaps transporter	M	148	CYT		17.439	7.69			ExpAA=64.54 First60=28.04 PredHel=3 Topology=o28-47i54-76o91-113i	3	42.6	29.1	28.4		0	3.37838	2.7027	11.4865	2.7027	3.37838	6.08108	AAGE02022383	1e-42	50537	50538	113	78	1	22	1	AE-contig_927	2e-83	148	1111	99	34	12	1303	59.6		conserved hypothetical protein 301 6e-083	6e-83	AAEL012169-RA	148	148	100
AET-10431	AET-10431	94468672	uncharacterized transmembrane protein	M	274	CYT		30.206	9.22			ExpAA=107.26 First60=10.02 PredHel=5 Topology=i51-73o83-105i139-161o176-198i210-232o	5	40.1	24.5	35.4		0	6.93431	5.10949	9.48905	5.10949	6.93431	12.0438	supercont1.57	1e-143	241814	241995	129	99		1	3	AE-contig_1048	1e-135	239	1078	98	119	13	1715	54.2		conserved hypothetical protein 547 e-156	1e-156	AAEL002436-RA	274	275	100
AET-3677	AET-3677	94468948	hypothetical conserved protein with polyQ domain	M	484	CYT		54.388	8.5			ExpAA=1.66 First60=0.00 PredHel=0 Topology=o	0					1.65289	2.89256	6.81818	16.3223	6.81818	2.89256	9.71074	supercont1.225	1e-141	798138	798679	276	91	1	1	4	AE-contig_849	4e-75	157	1033	88	423	13	1911	51.4		conserved hypothetical protein 869 0.0	0	AAEL006890-RA	442	483	98
AET-10098	AET-10098	94468666	putative RNA-binding protein	M	156	CYT		18.872	11.34			ExpAA=0.00 First60=0.00 PredHel=0 Topology=o	0					1.92308	6.41026	5.12821	11.5385	5.12821	6.41026	11.5385	AAGE02020038	1e-49	37291	37292	95	100		25	2	AE-contig_1044	5e-88	156	928	99	86	13	1212	58.3		conserved hypothetical protein 314 8e-087	8e-87	AAEL011101-RA	156	156	99
AET-567	AET-567	94469216	unknown conserved protein	M	265	SIG	20-21	30.953	5.65	28.587	5.58	ExpAA=0.12 First60=0.12 PredHel=0 Topology=o	0				0	0	4.15094	6.41509	9.0566	6.41509	4.15094	10.566	AAGE02023420	3e-78	124013	124429	139	100	1	1	2	AE-contig_440	1e-109	201	1052	90	151	27	1360	55.1		conserved hypothetical protein 565 e-162	1e-162	AAEL012610-RA	265	265	100
AET-8653	AET-8653	94469364	uncharacterized conerved protein	M	310	CYT		36.149	8.67			ExpAA=21.35 First60=0.04 PredHel=1 Topology=i180-202o	1	7.1	34.8	58.1		0	5.80645	5.80645	7.41935	5.80645	5.80645	11.6129	supercont1.8	0	1086938	1087479	245	100	1	1	2	AE-contig_1155	1e-149	233	1166	99	116	15	965	55		conserved hypothetical protein 655 0.0	0	AAEL000412-RA	310	310	100
AET-557	AET-557	94469196	hypothetical protein conserved in Diptera	M	297	CYT		33.727	7.17			ExpAA=0.08 First60=0.03 PredHel=0 Topology=o	0					0.673401	5.72391	6.06061	13.468	6.06061	5.72391	11.7845	AAGE02018395	2e-63	77262	77615	118	96	1	1	3	AE-contig_636	2e-44	90	638	96	308	30	1402	54.8		conserved hypothetical protein 612 e-176	1e-176	AAEL010300-RA	297	498	100
AET-5815	AET-5815	94469230	unknown conserved	M	233	CYT		26.319	5.18			ExpAA=0.00 First60=0.00 PredHel=0 Topology=o	0					0	5.5794	4.72103	13.3047	4.72103	5.5794	10.3004	supercont1.254	1e-104	15007	15368	221	89	1	1	2	AE-contig_842	1e-129	233	924	97	142	31	1584	61.9		conserved hypothetical protein 456 e-129	1e-129	AAEL007406-RA	233	233	98
AET-5819	AET-5819	94469232	hypothetical protein conserved in mosquitoes	M	238	CYT		27.448	5.07			ExpAA=0.10 First60=0.00 PredHel=0 Topology=o	0					0	5.04202	5.04202	8.40336	5.04202	5.04202	10.084	AAGE02024066	1e-91	227886	228067	122	99		1	4	AE-contig_1081	2e-86	138	1009	97	217	32	993	46.1		conserved hypothetical protein 484 e-138	1e-138	AAEL012860-RA	238	238	98
AET-500	AET-500	94469120	Leucine-rich repeat protein	M	289	CYT		33.294	9.05			ExpAA=22.51 First60=0.00 PredHel=1 Topology=i245-267o	1	7.6	7.6	84.8		0	2.42214	3.11419	12.1107	3.11419	2.42215	5.53633	supercont1.145	1e-75	1810716	1810897	129	98		1	3	AE-contig_582	1e-78	173	606	87	86	34	1217	62.5		conserved hypothetical protein 558 e-160	1e-160	AAEL005185-RA	289	289	99
AET-4842	AET-4842	94469110	hypothetical conserved protein	M	328	SIG	30-31	37.529	5.15	33.977	5	ExpAA=41.63 First60=18.95 PredHel=2 Topology=i7-29o201-223i	2	13.4	52.4	34.1	2	0.609756	3.65854	3.65854	11.8902	3.65854	3.65854	7.31707	supercont1.71	0	1707707	1708248	297	98	1	8	2	AE-contig_954	1e-171	325	1080	89	70	39	1248	54.9		conserved hypothetical protein 677 0.0	0	AAEL002900-RA	328	328	99
AE-3597	AE-3597	94468528	unknown protein conserved in Diptera	M	218	CYT		25.25	11.07			ExpAA=0.00 First60=0.00 PredHel=0 Topology=o	0					0	3.66973	6.88073	8.25688	6.88073	3.66972	10.5505	supercont1.3	6e-74	830623	830804	175	86	1	1	1	AE-contig_1218	1e-61	116	428	98	2	64	866	55.2		d-amino acid oxidase 239 6e-064	6e-64	AAEL000164-RA	131	477	94
AET-6917	AET-6917	94469314	hypothetical conserved protein	M	206	CYT		24.537	9.01			ExpAA=0.09 First60=0.00 PredHel=0 Topology=o	0					0	4.36893	3.39806	8.73786	3.39806	4.36893	7.76699	AAGE02020871	1e-121	87679	88040	206	100	1	1	1	AE-contig_1106	1e-123	206	772	99	129	24	1208	57.2		conserved hypothetical protein 435 e-123	1e-123	AAEL011476-RA	206	206	100
AET-6085	AET-6085	94469268	zinc finger containing protein	M	389	CYT		44.538	5.38			ExpAA=0.00 First60=0.00 PredHel=0 Topology=o	0					0.771208	3.85604	6.68381	8.74036	6.6838	3.85604	10.5398	AAGE02024975	1e-114	36760	37121	222	93	1	1	1	AE-contig_1041	2e-97	166	845	100	200	28	1698	52.2		hypothetical protein 804 0.0	0	AAEL013210-RA	389	389	100
AE-393	AE-393	94468542	predicted conserved peptide with signal anchor	M	87	ANC		9.585	8.16			ExpAA=45.65 First60=23.03 PredHel=2 Topology=o15-37i63-85o	2	50.6	19.5	29.9		1.14942	6.89655	4.5977	18.3908	4.5977	6.89655	11.4943	AAGE02023150	4e-39	142166	142167	87	97		1	1	AE-contig_455	1e-44	87	794	100	158	62	797	52.9		conserved hypothetical protein 161 5e-041	5e-41	AAEL012511-RA	87	85	97
AET-375	AET-375	94468962	unknown conserved protein	M	326	CYT		37.798	5.7			ExpAA=22.81 First60=0.16 PredHel=1 Topology=i62-84o	1	6.7	74.2	19		1.53374	5.21472	4.60123	11.6564	4.60123	5.21472	9.81595	supercont1.45	1e-146	804367	804908	256	99	1	1	2	AE-contig_430	1e-126	219	1049	98	204	102	2223	57.4		conserved hypothetical protein 660 0.0	0	AAEL001913-RA	326	326	99
AET-4249	AET-4249	94469024	Cellular protein (glioma tumor suppressor candidate region gene 2)	M	429	CYT		49.546	9.79			ExpAA=0.00 First60=0.00 PredHel=0 Topology=o	0					0	2.0979	4.1958	13.0536	4.1958	2.0979	6.29371	AAGE02022563	2e-94	11004	11591	196	89	1	1	4	AE-contig_838	1e-135	189	1229	100	123	38	1453	53.3		conserved hypothetical protein 842 0.0	0	AAEL012235-RA	429	429	100
AET-1632	AET-1632	94468742	Huntingtin interacting protein HYPK	M	117	CYT		13.43	4.87			ExpAA=0.00 First60=0.00 PredHel=0 Topology=o	0					2.5641	2.5641	0.854701	11.1111	0.854701	2.5641	3.4188										AE-contig_1120	1e-60	117	649	99	124	52	953	53.2		troponin t, invertebrate 39 5e-004	0.0005	AAEL002417-RC	106	362	25
AET-4113	AET-4113	94469012	Phosphoprotein/predicted coiled-coil protein	M	160	CYT		18.229	6.06			ExpAA=0.00 First60=0.00 PredHel=0 Topology=o	0					2.5	4.375	2.5	10	2.5	4.375	6.875	supercont1.46	4e-62	904188	904369	123	99		4	2	AE-contig_887	3e-87	160	1296	98	196	2	1092	58.3		28 kDa heat- and acid-stable phosphoprotein (PDGF-	6e-87	AAEL001952-RA	160	160	100
AET-3154	AET-3154	94468882	hypothetical conserved protein	M	77	CYT		8.687	9.74			ExpAA=0.00 First60=0.00 PredHel=0 Topology=i	0					0	3.8961	5.1948	7.79221	5.19481	3.8961	9.09091	supercont1.28	1e-37	2435469	2435470	77	96		1	1	AE-contig_527	8e-42	77	859	100	136	3	1116	51.3		conserved hypothetical protein 159 1e-040	1e-40	AAEL001247-RA	77	77	100
AET-78	AET-78	94469340	SIMILAR TO KERATINOCYTES ASSOCIATED PROTEIN 2 3 membrane helices	M	132	SIG	16-17	14.165	9.61	12.612	9.61	ExpAA=68.17 First60=41.10 PredHel=4 Topology=i7-26o36-58i71-88o92-109i	4	56.8	10.6	32.6	1	0.757576	6.06061	3.78788	14.3939	3.78788	6.06061	9.84848	supercont1.269	4e-34	9560	9741	173	54	1	1	1	AE-contig_1047	3e-71	132	690	99	178	4	624	60.3	605	conserved hypothetical protein 259 3e-070	3e-70	AAEL007634-RA	132	132	100
AET-2520	AET-2520	94468814	uncharacterized peptide conserved in Diptera	M	63	CYT		6.978	10.78			ExpAA=12.14 First60=12.14 PredHel=0 Topology=i	0					0	6.34921	1.5873	19.0476	1.5873	6.34921	7.93651	supercont1.48	2e-17	602786	602923	46	100		18	1	AE-contig_996	5e-30	63	1129	98	206	135	1432	60		conserved hypothetical protein 122 3e-029	3e-29	AAEL002081-RA	63	63	100
AET-3415	AET-3415	94468904	similar to complement component 1, q subcomponent binding protein	M	271	CYT		30.358	4.92			ExpAA=0.00 First60=0.00 PredHel=0 Topology=o	0					0.738007	5.90406	3.32103	12.5461	3.32103	5.90406	9.22509	AAGE02020038	3e-55	69531	69938	136	84		1	4	AE-contig_721	1e-118	229	964	92	134	71	1141	58.5		complement component 543 e-155	1e-155	AAEL011090-RA	271	271	100
AET-4455	AET-4455	94469062	hypothetical protein conserved in Diptera	M	76	ANC		9.369	7.91			ExpAA=26.06 First60=25.04 PredHel=0 Topology=o	0					1.31579	2.63158	2.63158	10.5263	2.63158	2.63158	5.26316	AAGE02024966	3e-16	89080	89199	40	100		1	2	AE-contig_1170	2e-42	76	1201	100	389	33	1124	56.7		conserved hypothetical protein 162 3e-041	3e-41	AAEL013207-RA	76	77	100
Hypothetical proteins
AE-444	AE-444	94468580	hypothetical protein	M	122	CYT		13.857	10.25			ExpAA=0.09 First60=0.04 PredHel=0 Topology=o	0					0	7.37705	4.91803	18.0328	4.91803	7.37705	12.2951	supercont1.3	1e-62	237660	237841	146	82		1	1	AE-contig_506	1e-71	122	991	100	172	12	1073	55.6		conserved hypothetical protein 29 0.48	0.48	AAEL010459-RA	47	941	31
AEA-779	AEA-779	94468660	peroxidase on reverse complement - just downstream of real peroxidase in reverse direction	M	81	CYT		9.799	8.84			ExpAA=0.00 First60=0.00 PredHel=0 Topology=o	0					0	1.23457	4.93827	14.8148	4.93827	1.23457	6.17284	supercont1.9	4e-38	1715094	1715441	116	69		1	1	AE-contig_858	2e-38	59	827	93	72	1	827	59.4
AET-2970	AET-2970	94468860	hypothetical protein	M	113	ANC		12.893	8.8			ExpAA=0.10 First60=0.10 PredHel=0 Topology=o	0					1.76991	0.884956	10.6195	21.2389	10.6195	0.884956	11.5044	AAGE02018570	3e-59	7705	8037	111	100		3	1	AE-contig_832	3e-57	113	664	93	338	21	1576	54.3		mitochondrial transcription factor A, putative 31 0.080	0.08	AAEL013643-RA	66	255	31
AET-432	AET-432	94469038	similar to reverse transcriptase	M	267	CYT		30.093	9.41			ExpAA=0.00 First60=0.00 PredHel=0 Topology=o	0					2.62172	5.24345	5.61798	10.8614	5.61798	5.24345	10.8614	AAGE02021704	1e-156	12245	13045	267	99	1	1	1	AE-contig_492	1e-138	208	1039	99	98	55	1032	54.5		conserved hypothetical protein 59 2e-009	2e-09	AAEL000453-RA	129	170	31
AE-3448	AE-3448	94468514	hypothetical protein	M	200	CYT		22.158	3.95			ExpAA=0.07 First60=0.07 PredHel=0 Topology=o	0					1	2	3	21.5	3	2	5	AAGE02025431	2e-69	70507	70508	73	100		55	2	AE-contig_1203	1e-94	199	937	88	142	50	988	61.6		hypothetical protein 408 e-115	1e-115	AAEL013402-RC	200	200	100
NOTES.
1. # clones analyzed three times, all other twice
2. Clones 94468370, 48256697 and 94468634 may undergo alternative splicing
3. Clones 94468546 and 18568322 (30 kDa), 94468614, 18568300 and 18568302 (62 kDa) assigned to sg class, however in some sample some faint band in males.
4. Clones 94468620, 94468350, 94468634 and 42632615 (primer pairs 23, 3, 29 and 60) 35 cycles because of low expression levels.
[truncated: 107 more columns]
